# Supplementary material for: An Artificial Intelligence-guided signature reveals the shared host immune response in MIS-C and Kawasaki disease
Source: Nat Commun. 2022 May 16;13:2687. doi: 10.1038/s41467-022-30357-w (PMC9110726; doi:10.1038/s41467-022-30357-w)
Supplement: Supplementary file 5 — Supplementary Data_2 [file 41467_2022_30357_MOESM5_ESM.xlsx]

## Sheet: 10 cytokine with RAW values
Supplementary Data 2: Serum cytokines detected using Meso Scale Discovery Electrochemiluminescence (MSD-ECL) Ultra-Sensitive Biomarker Assay in acute KD and MIS-C patients
			VEGF	VEGF	IL15	IL15	MIP-1α	MIP-1α	IFNg	IFNg	IL10	IL10	IL1b	IL1b	IL2	IL2	IL6	IL6	IL8	IL8	TNFa	TNFa
Sample	Sample Group	Sample	Calc. Conc. Mean	Signal	Calc. Conc. Mean	Signal	Calc. Conc. Mean	Signal	Calc. Concentration	Signal	Calc. Concentration	Signal	Calc. Concentration	Signal	Calc. Concentration	Signal	Calc. Concentration	Signal	Calc. Concentration	Signal	Calc. Concentration	Signal
183082 E7	1y Convalescent (CAA+)	183082 E7	97.6069	4383	2.65144	392	5.71561	102	3.37398	430	0.273775	324	0.0198211	238	NaN	285	0.246854	208	5.40325	2257	1.34868	585
173088 E3	1y Convalescent (CAA+)	173088 E3	62.6055	2548	4.67413	646	9.78157	123	103.346	5291	1.18628	734	0.067881	287	0.280243	456	2.93855	695	2.88699	1284	1.60645	650
173017 B7	1y Convalescent (CAA+)	173017 B7	194.23	10300	3.48115	495	6.88045	107	109.447	5588	0.550427	449	0.0767182	296	0.29792	462	0.796336	300	13.4417	5410	11.5822	3214
173007 B4	1y Convalescent (CAA+)	173007 B4	60.7288	2456	1.87831	298	7.89014	112	3.7248	447	0.435096	397	0.090469	310	0.0437556	375	0.557032	259	3.54665	1538	1.63813	658
163116 B2	1y Convalescent (CAA+)	163116 B2	31.3587	1127	3.85509	542	10.3922	127	59.6808	3166	4.9338	2391	0.0924338	312	0.457568	516	1.15396	363	27.2533	10903	1.34471	584
163046 E1	1y Convalescent (CAA+)	163046 E1	54.8774	2174	2.40662	362	6.66217	106	13.1246	903	1.04754	672	0.0561017	275	0.0783863	387	1.35437	399	4.97836	2092	1.08227	518
163016 A9	1y Convalescent (CAA+)	163016 A9	37.9577	1405	3.12858	451	5.71561	102	7.3547	623	0.315683	343	0.024719	243	0.0322824	371	0.0632238	180	7.62706	3124	7.72166	2215
153051 F5	1y Convalescent (CAA+)	153051 F5	371.471	23218	2.25891	344	6.88045	107	4.44694	482	0.490507	422	0.0668992	286	0.212624	433	0.419426	236	10.6509	4310	1.59457	647
153005 F6	1y Convalescent (CAA+)	153005 F6	78.5595	3358	3.49712	497	NaN	83	4.79763	499	0.273775	324	0.0208005	239	NaN	319	0.0975581	185	7.23557	2971	2.34904	838
153003 A3	1y Convalescent (CAA+)	153003 A3	84.6059	3677	2.28358	347	11.9261	138	4.94203	506	0.446173	402	0.00612338	224	0.026565	369	0.0491146	178	9.3604	3803	3.65291	1170
193051 F4	1y Convalescent (CAA-)	193051 F4	211.555	11461	2.37385	358	23.7546	267	6.09697	562	0.198961	290	0.0600276	279	NaN	359	0.265702	211	5.49072	2291	1.19768	547
193006 F2	1y Convalescent (CAA-)	193006 F2	159.49	8055	2.44753	367	1.42951	91	2.83733	404	0.21874	299	0.0325596	251	0.148212	411	0.40731	234	11.596	4682	0.990608	495
183084 E9	1y Convalescent (CAA-)	183084 E9	124.452	5918	1.91992	303	6.66217	106	3.04375	414	0.166046	275	0.0453084	264	NaN	344	0.0346843	176	9.60498	3899	1.00257	498
183031 E5	1y Convalescent (CAA-)	183031 E5	43.7318	1659	2.79758	410	7.09268	108	3.06439	415	0.295824	334	0.0816287	301	NaN	347	0.157235	194	6.85395	2822	1.26129	563
173025 C2	1y Convalescent (CAA-)	173025 C2	63.6193	2598	1.99466	312	8.44365	115	13.2688	910	0.748407	538	0.0649357	284	0.00392669	361	0.315489	219	14.3729	5778	1.57079	641
173018 B9	1y Convalescent (CAA-)	173018 B9	21.5124	741	3.25708	467	10.8299	130	9.53956	729	0.289207	331	0.0649357	284	NaN	355	0.290677	215	7.87507	3221	1.138	532
163096 E2	1y Convalescent (CAA-)	163096 E2	19.0815	652	2.54555	379	11.2522	133	3.76607	449	0.501598	427	0.0914514	311	0.0380133	373	0.616019	269	3.86529	1661	10.4251	2914
153084 A7	1y Convalescent (CAA-)	153084 A7	153.339	7670	2.70021	398	8.79522	117	8.46784	677	1.69117	959	0.0777002	297	0.0322824	371	NaN	161	5.76843	2399	1.13402	531
153058 A6	1y Convalescent (CAA-)	153058 A6	35.3385	1293	3.55296	504	15.2038	166	5.25142	521	0.247342	312	0.063954	283	NaN	336	0.327839	221	6.52325	2693	1.72126	679
153000 A2	1y Convalescent (CAA-)	153000 A2	156.351	7858	2.29179	348	10.091	125	3.18823	421	0.441742	400	0.0394233	258	NaN	329	NaN	161	7.65007	3133	1.16586	539
183082 E6	Acute (CAA+)	183082 E6	536.038	36825	5.93886	809	12.0568	139	82.5757	4280	6.62605	3133	0.315772	539	0.192097	426	115.911	27490	15.2121	6110	2.17557	794
173088 D9	Acute (CAA+)	173088 D9	71.5655	2997	10.9713	1478	11.2522	133	85.5961	4427	8.30785	3868	0.132728	353	4.91025	1986	61.4215	13964	12.4434	5016	1.44393	609
173017 B6	Acute (CAA+)	173017 B6	235.976	13140	5.02539	691	13.9987	155	35.2515	1978	14.6227	6612	0.245865	468	2.89095	1324	14.8488	3164	31.6235	12653	2.45145	864
173007 B5	Acute (CAA+)	173007 B5	426.02	27582	4.83827	667	39.5837	556	142.161	7181	15.2212	6871	0.233069	455	2.12682	1072	20.7893	4470	16.6914	6696	3.35902	1095
163116 B3	Acute (CAA+)	163116 B3	68.9438	2864	7.60246	1027	27.1494	318	170.205	8547	15.4038	6950	0.227164	449	2.45998	1182	199.495	49174	34.8679	13955	2.89591	977
163046 F8	Acute (CAA+)	163046 F8	301.378	17856	3.24104	465	7.89014	112	10.8996	795	1.617	926	0.0845752	304	0.139455	408	20.2765	4356	4.21189	1795	0.950722	485
163016 B1	Acute (CAA+)	163016 B1	76.5813	3255	5.35948	734	17.1999	186	37.8845	2106	4.66529	2273	0.0600276	279	0.752078	615	28.8086	6278	19.0797	7644	1.89921	724
153051 D8	Acute (CAA+)	153051 D8	1001.28	80904	5.54533	758	17.7592	192	32.577	1848	12.364	5633	0.202562	424	0.898466	664	59.3996	13476	20.7091	8292	2.76228	943
153005 D7	Acute (CAA+)	153005 D7	146.018	7217	6.26161	851	7.09268	108	67.4301	3543	11.3899	5210	0.0865397	306	0.573354	555	8.48918	1811	6.61044	2727	1.4717	616
153003 A4	Acute (CAA+)	153003 A4	360.607	22368	12.6974	1713	32.9962	420	761.263	37373	39.8905	17439	0.42414	649	1.12613	740	240.064	59976	54.7752	21985	3.97776	1253
193051 F3	Acute(CAA-)	193051 F3	426.634	27632	3.46518	493	48.6146	778	42.1626	2314	3.01556	1546	0.115034	335	4.87658	1975	8.68147	1851	20.3096	8133	1.67773	668
193006 F1	Acute(CAA-)	193006 F1	761.518	57302	6.12343	833	20.6712	226	64.9225	3421	7.19753	3383	0.175015	396	1.45973	851	44.2632	9866	27.5959	11040	2.73476	936
183084 E8	Acute(CAA-)	183084 E8	288.596	16911	4.4939	623	10.2426	126	27.4742	1600	2.7125	1412	0.087522	307	0.116138	400	4.92483	1084	33.6774	13477	0.846905	459
183031 E4	Acute(CAA-)	183031 E4	131.425	6332	4.86168	670	11.113	132	27.3507	1594	2.15945	1167	0.134694	355	1.33938	811	25.497	5526	12.2278	4931	1.54306	634
173025 C1	Acute(CAA-)	173025 C1	131.776	6353	3.91849	550	13.9987	155	55.1992	2948	25.8931	11466	0.216338	438	2.94869	1343	12.9627	2757	49.5416	19868	3.51972	1136
173018 B8	Acute(CAA-)	173018 B8	28.6972	1019	8.46222	1141	12.4416	142	192.538	9635	2.6899	1402	0.156327	377	1.87287	988	41.4519	9205	11.5655	4670	1.55494	637
163096 F7	Acute(CAA-)	163096 F7	37.0279	1365	6.25394	850	47.7883	756	238.404	11870	49.1222	21351	0.197642	419	7.34145	2778	110.211	26047	23.1892	9280	4.56784	1404
153084 A8	Acute(CAA-)	153084 A8	556.453	38599	8.25162	1113	19.6877	214	66.9779	3521	9.89776	4561	0.179933	401	0.0841809	389	47.964	10741	17.4755	7007	1.5272	630
153058 A5	Acute(CAA-)	153058 A5	409.773	26266	9.75581	1314	38.6325	535	46.1728	2509	26.264	11625	0.0943986	314	0.318562	469	112.686	26673	13.7733	5541	2.8409	963
153000 A1	Acute(CAA-)	153000 A1	416.163	26782	3.8313	539	71.5445	1521	14.2575	958	2.21807	1193	0.540451	767	0.862584	652	9.17038	1953	67.8311	27281	2.542	887
37-CHM-001 D6	MIS-C	37-CHM-001 D6	364.681	22686	10.5796	1425	60.3325	1126	206.043	10293	62.8855	27148	0.313803	537	1.37247	822	75.9803	17512	102.16	41285	10.0506	2817
204026 D5	MIS-C	204026 D5	20.0466	687	3.78369	533	8.26285	114	112.507	5737	0.630429	485	0.120932	341	0.055269	379	1.5963	443	26.8882	10757	1.11014	525
203064 D4	MIS-C	203064 D4	101.564	4603	8.20645	1107	59.6531	1104	284.074	14096	91.9711	39275	0.206498	428	2.65714	1247	50.6024	11368	58.372	23442	4.64201	1423
203063 D3	MIS-C	203063 D3	1011.44	81940	10.6314	1432	44.5884	674	524.651	25828	37.3222	16347	0.359111	583	1.19816	764	64.9601	14821	41.8997	16784	5.51139	1646
203060 D2	MIS-C	203060 D2	257.887	6184	13.9142	942	83.6252	607	1447.57	35544	500.746	102925	0.935007	693	2.16229	725	297.779	35938	110.237	22124	12.0346	1776
203055 D1	MIS-C	203055 D1	67.0949	2771	7.41305	1002	38.2646	527	1776.51	86941	11.5119	5263	0.152393	373	1.16814	754	19.9161	4276	16.313	6546	2.6207	907
203049 C9	MIS-C	203049 C9	71.0747	2972	11.9136	1606	21.4599	236	1847.4	90403	0.481637	418	1.7934	2036	0.113227	399	64.9766	14825	30.2163	12089	2.46326	867
203046 C7, C8	MIS-C	203046 C7, C8	71.5851	2998	3.64855	516	13.8845	154	8.5709	682	0.401886	382	0.104224	324	0.29792	462	10.4647	2225	10.4551	4233	1.64209	659
203041 C5, C6	MIS-C	203041 C5, C6	404.814	25867	5.03318	692	33.259	425	53.3283	2857	4.90421	2378	0.153377	374	0.274353	454	20.0423	4304	15.9066	6385	2.73476	936
203040 C3, C4	MIS-C	203040 C3, C4	210.314	11377	14.5018	1961	59.0294	1084	3791.4	185356	270.507	110759	0.397535	622	6.92611	2643	77.3922	17859	80.065	32260	6.13008	1805
S008	Standards	S008	NaN	92	NaN	84	2.5926	100	NaN	257	NaN	198	0.00110931	220	0.0118561	368	NaN	164	0.00754885	199	NaN	249
S007	Standards	S007	0.682277	127	0.221558	132	NaN	79	0.437479	309	0.0906992	282	0.143115	509	0.310475	571	0.179281	226	0.130157	288	0.129801	313
S006	Standards	S006	1.78242	173	1.13768	346	2.30045	98	1.60443	422	0.339687	507	0.586493	1408	1.26334	1204	0.768046	432	0.613274	650	0.283222	389
S005	Standards	S005	7.2427	492	4.30246	1160	4.31052	116	5.82066	831	1.35851	1414	2.46656	5209	5.52481	3979	2.84146	1236	2.43118	2047	1.54024	1024
S004	Standards	S004	19.0715	1413	12.6217	3475	16.8119	432	24.3305	2630	5.98967	5466	10.0469	20490	22.4856	14785	10.8545	4675	10.1447	8125	6.02423	3335
S003	Standards	S003	75.0673	7471	53.7882	16027	64.5882	4469	87.3505	8766	21.1476	18460	35.7825	72225	82.7743	52116	37.059	17055	35.8328	28840	22.0809	11762
S002	Standards	S002	344.142	50449	223.065	72923	269.952	62894	377.138	37032	90.6059	75592	154.887	310816	331.687	197233	173.434	89036	150.412	123495	89.6901	47913
S001	Standards	S001	1512.41	326006	1185.34	433503	1056.78	508391	1547.5	151340	355.264	269917	610.991	1219541	1373.16	704294	780.156	448151	631.44	530359	374.875	203207
