# Supplementary material for: An Artificial Intelligence-guided signature reveals the shared host immune response in MIS-C and Kawasaki disease
Source: Nat Commun. 2022 May 16;13:2687. doi: 10.1038/s41467-022-30357-w (PMC9110726; doi:10.1038/s41467-022-30357-w)
Supplement: Supplementary file 6 — Supplementary Data_3 [file 41467_2022_30357_MOESM6_ESM.xlsx]

## Sheet: kd-misc-deseq
Supplementary Data 3: List of differential expressed genes in MIS-C and KD
Gene ID	baseMean	log2FoldChange	lfcSE	stat	pvalue	padj
ENSG00000273542	193.357	-8.59139	0.578846	-13.9785	2.1092e-44	3.61643e-40
ENSG00000241743	889.5	-7.53033	0.816168	-8.61382	7.06648e-18	2.01936e-14
ENSG00000157654	84.1429	-7.38617	0.600179	-11.4735	1.79208e-30	1.53635e-26
ENSG00000185942	63.5	-6.97728	0.570183	-11.36	6.61454e-30	3.78043e-26
ENSG00000252481	46.6429	-6.52802	1.3956	-4.31932	1.5651e-05	0.0041961
ENSG00000169562	27.1429	-5.73568	0.570024	-9.18501	4.11473e-20	1.76378e-16
ENSG00000237973	11	-4.39231	1.10928	-3.50888	0.000450001	0.0588986
ENSG00000075429	10.3571	-4.30117	0.58733	-6.47194	9.67503e-11	1.65888e-07
ENSG00000228509	8.35714	-3.58496	0.54274	-5.68405	1.31539e-08	1.40961e-05
ENSG00000219797	8	-3.51657	0.53738	-5.61348	1.98295e-08	1.99998e-05
ENSG00000235655	35.6429	-3.33469	0.738878	-3.83648	0.000124808	0.0207763
ENSG00000206127	23.7143	-3.33151	0.354259	-7.99278	1.31934e-15	3.23164e-12
ENSG00000106178	7.85714	-3.32193	0.521321	-5.41303	6.19654e-08	5.59189e-05
ENSG00000117114	5.35714	-3.28011	0.610203	-4.55603	5.21286e-06	0.0019017
ENSG00000225492	15.5	-3.22239	0.512191	-5.31518	1.0655e-07	8.69953e-05
ENSG00000240809	4.57143	-3.02553	0.618738	-4.08175	4.46977e-05	0.00952458
ENSG00000273032	4.57143	-3.02553	0.63573	-3.97265	7.10779e-05	0.0138489
ENSG00000243753	72.9286	-3.00637	0.342346	-7.32115	2.45853e-13	4.68377e-10
ENSG00000123838	12.0714	-2.98089	0.683608	-3.62911	0.000284397	0.0419449
ENSG00000115590	313.571	-2.95003	0.738626	-3.31701	0.000909874	0.0934173
ENSG00000228401	4.92857	-2.93074	0.604258	-4.02268	5.75404e-05	0.0117451
ENSG00000249481	4.14286	-2.86507	0.63179	-3.74345	0.000181514	0.0280626
ENSG00000185666	9.92857	-2.84327	0.419416	-5.58699	2.31039e-08	2.20077e-05
ENSG00000278576	6.92857	-2.82443	0.483489	-4.80761	1.52742e-06	0.00063876
ENSG00000080618	3.92857	-2.77761	0.661199	-3.44466	0.00057178	0.0703148
ENSG00000249173	5.42857	-2.72247	0.648873	-3.42512	0.000614536	0.0726678
ENSG00000108387	11.5714	-2.66985	0.422621	-5.13427	2.83243e-07	0.000186788
ENSG00000100336	15.5	-2.64	0.4108	-5.20935	1.89501e-07	0.000141269
ENSG00000010030	20.1429	-2.55534	0.388945	-5.28439	1.26121e-07	9.82943e-05
ENSG00000204632	6.28571	-2.52838	0.530932	-3.82041	0.000133231	0.0219651
ENSG00000267308	4.78571	-2.51096	0.544274	-3.69476	0.000220094	0.033103
ENSG00000152766	63.5714	-2.50887	0.464282	-4.32683	1.51272e-05	0.0041961
ENSG00000124785	5.14286	-2.47131	0.559519	-3.52321	0.000426346	0.0562318
ENSG00000255221	17.4286	-2.43857	0.382553	-5.06746	4.03168e-07	0.000230424
ENSG00000115604	210.429	-2.43412	0.461167	-4.19397	2.74114e-05	0.00661965
ENSG00000196660	4.92857	-2.39855	0.535683	-3.54416	0.000393863	0.0531643
ENSG00000168062	11.5714	-2.38702	0.379256	-4.97559	6.50502e-07	0.000318672
ENSG00000079385	110.714	-2.37164	0.310716	-6.02364	1.70538e-09	2.0886e-06
ENSG00000149131	49.8571	-2.32689	0.361477	-5.05397	4.32729e-07	0.000239341
ENSG00000139572	19	-2.29605	0.378162	-4.74942	2.03998e-06	0.000832799
ENSG00000257017	110.5	-2.27433	0.538767	-3.29332	0.000990126	0.0998629
ENSG00000130032	5.35714	-2.25376	0.512342	-3.42302	0.000619305	0.0727301
ENSG00000228863	19.7143	-2.21184	0.390514	-4.38356	1.16758e-05	0.0034516
ENSG00000117228	602.571	-2.2068	0.401034	-4.25601	2.08112e-05	0.0053258
ENSG00000019991	63.7143	-2.19377	0.428231	-3.95528	7.64465e-05	0.0144889
ENSG00000254101	5.57143	-2.19264	0.479147	-3.53262	0.000411461	0.0546893
ENSG00000183019	67.1429	-2.18971	0.40326	-4.19012	2.78806e-05	0.00663945
ENSG00000154451	1171.71	-2.16907	0.417162	-4.001	6.30741e-05	0.0125752
ENSG00000265531	40.8571	-2.13627	0.328557	-4.98016	6.35326e-07	0.000318672
ENSG00000138119	54.5714	-2.11858	0.264968	-6.10858	1.00521e-09	1.43628e-06
ENSG00000185900	52.7857	-2.09713	0.20025	-7.97566	1.51564e-15	3.24841e-12
ENSG00000180509	43.1429	-2.01197	0.457075	-3.30793	0.000939888	0.0959245
ENSG00000119917	508.5	-1.99595	0.426636	-3.50639	0.000454231	0.0590019
ENSG00000120217	139.714	-1.98713	0.290823	-5.11352	3.16213e-07	0.00019901
ENSG00000109906	17.4286	-1.95606	0.393252	-3.7026	0.000213398	0.0323799
ENSG00000236320	13.5714	-1.953	0.322131	-4.5106	6.46451e-06	0.00213155
ENSG00000115607	226.643	-1.8851	0.404103	-3.42759	0.000608965	0.0725091
ENSG00000184557	274.143	-1.8799	0.332414	-4.15114	3.30827e-05	0.00756314
ENSG00000183347	18	-1.87447	0.383893	-3.58034	0.000343143	0.0478336
ENSG00000128254	8.28571	-1.86394	0.38506	-3.54214	0.000396888	0.0531643
ENSG00000073737	74.2857	-1.84056	0.324413	-4.13227	3.59199e-05	0.00799848
ENSG00000150337	319	-1.83827	0.259139	-5.16431	2.41329e-07	0.000172409
ENSG00000261052	11.3571	-1.82491	0.367383	-3.60636	0.000310524	0.0443688
ENSG00000270882	168.643	-1.81325	0.289178	-4.54134	5.58981e-06	0.00199673
ENSG00000230795	16.6429	-1.79941	0.378996	-3.42855	0.000606823	0.0725091
ENSG00000137757	45.8571	-1.79008	0.253463	-5.08979	3.58452e-07	0.000211931
ENSG00000033122	11.1429	-1.78958	0.386679	-3.33501	0.000852949	0.0900282
ENSG00000274070	15.5714	-1.78617	0.281318	-4.57194	4.83238e-06	0.00184124
ENSG00000260288	16.7143	-1.77193	0.294051	-4.32553	1.52166e-05	0.0041961
ENSG00000205682	8.07143	-1.7425	0.370454	-3.354	0.000796512	0.0848261
ENSG00000251230	13.7143	-1.70782	0.314003	-3.84652	0.000119809	0.0203391
ENSG00000266602	13.0714	-1.70302	0.316538	-3.80055	0.000144375	0.0233534
ENSG00000197099	16.7143	-1.70246	0.278401	-4.31916	1.56626e-05	0.0041961
ENSG00000198019	200.214	-1.69053	0.26288	-4.5288	5.9319e-06	0.00207568
ENSG00000102010	31.0714	-1.68854	0.245832	-4.83476	1.33304e-06	0.000571409
ENSG00000139832	31.0714	-1.67025	0.311805	-3.75314	0.000174636	0.0274707
ENSG00000111886	11.6429	-1.66879	0.345455	-3.38335	0.000716075	0.0792118
ENSG00000203666	22.7857	-1.65208	0.272756	-4.22383	2.40185e-05	0.00588315
ENSG00000119686	35.6429	-1.64338	0.252788	-4.52308	6.09468e-06	0.0020815
ENSG00000117226	94.4286	-1.6408	0.279788	-4.07736	4.55509e-05	0.00952458
ENSG00000185507	129.071	-1.63978	0.30449	-3.74323	0.000181672	0.0280626
ENSG00000145365	109.286	-1.59252	0.262478	-4.16231	3.15045e-05	0.00739968
ENSG00000261609	26.8571	-1.58496	0.215933	-5.02453	5.04665e-07	0.000262212
ENSG00000119922	580.143	-1.56937	0.321937	-3.32169	0.000894741	0.0929772
ENSG00000163568	45.1429	-1.56072	0.26006	-4.07873	4.52826e-05	0.00952458
ENSG00000197903	193.214	-1.56018	0.257145	-4.12289	3.74151e-05	0.0082246
ENSG00000107566	55.5714	-1.5408	0.288293	-3.6102	0.000305958	0.0440837
ENSG00000197291	12.2857	-1.54057	0.308945	-3.36814	0.00075678	0.0826481
ENSG00000158887	12.5	-1.53051	0.303481	-3.39564	0.000684676	0.077638
ENSG00000134243	123	-1.52964	0.225911	-4.55772	5.17114e-06	0.0019017
ENSG00000138772	232.571	-1.49881	0.276445	-3.61304	0.000302625	0.043973
ENSG00000100342	68.7857	-1.48096	0.224161	-4.37612	1.20811e-05	0.00351088
ENSG00000145685	58.2143	-1.48063	0.247044	-3.96944	7.2043e-05	0.0138792
ENSG00000185885	863.429	-1.47624	0.21243	-4.59558	4.31542e-06	0.00168164
ENSG00000159496	56.8571	-1.44341	0.275963	-3.41861	0.000629426	0.0729199
ENSG00000116663	45	-1.41294	0.228816	-3.98984	6.61185e-05	0.0130307
ENSG00000140464	58.0714	-1.39477	0.222817	-4.01572	5.92653e-05	0.0119549
ENSG00000152229	182.643	-1.32628	0.210315	-3.92874	8.53912e-05	0.0157432
ENSG00000204397	71.7143	-1.31389	0.21771	-3.73841	0.000185185	0.0283498
ENSG00000108861	106.571	-1.30909	0.141576	-5.71488	1.09781e-08	1.25488e-05
ENSG00000254470	227.5	-1.30643	0.164815	-4.89291	9.93568e-07	0.000448308
ENSG00000078319	24.0714	-1.26546	0.223772	-3.42072	0.000624563	0.0728487
ENSG00000168394	526.643	-1.25788	0.185409	-4.08763	4.3581e-05	0.00945874
ENSG00000123700	283.429	-1.21444	0.20639	-3.46159	0.000536997	0.067207
ENSG00000172197	63.1429	-1.17759	0.163029	-4.15629	3.2346e-05	0.00749467
ENSG00000099860	65.7143	-1.1193	0.160699	-3.85378	0.000116307	0.0199419
ENSG00000160229	41.4286	-1.09433	0.175901	-3.37876	0.000728139	0.08003
ENSG00000113368	169.143	-0.946409	0.131179	-3.40306	0.000666345	0.0766789
ENSG00000170275	39.7857	1.24839	0.214757	3.48481	0.000492479	0.0631328
ENSG00000185432	68.5	1.249	0.168489	4.44538	8.77379e-06	0.0028384
ENSG00000088179	97.5	1.37939	0.266048	3.30538	0.000948468	0.0962274
ENSG00000107242	14.0714	1.442	0.274175	3.43578	0.000590853	0.0713435
ENSG00000127311	59.2857	1.44465	0.215435	4.38487	1.16056e-05	0.0034516
ENSG00000183508	235.714	1.44827	0.27938	3.39421	0.000688264	0.077638
ENSG00000125375	14.9286	1.48543	0.283546	3.47536	0.000510164	0.0643182
ENSG00000138439	42.5	1.49267	0.295133	3.36348	0.000769661	0.0835228
ENSG00000137265	37.3571	1.49442	0.279486	3.55805	0.000373623	0.0512492
ENSG00000182287	72.5	1.52308	0.23606	4.334	1.46423e-05	0.00418428
ENSG00000168329	97.4286	1.63619	0.287361	3.95387	7.68976e-05	0.0144889
ENSG00000166927	91	1.68015	0.347449	3.39662	0.000682227	0.077638
ENSG00000181016	14.2143	1.69334	0.358105	3.33236	0.000861112	0.0900282
ENSG00000213809	48.7857	1.70874	0.336182	3.59549	0.00032378	0.0458804
ENSG00000004399	12.2857	1.72247	0.344318	3.5504	0.000384649	0.0523429
ENSG00000135916	22	1.76553	0.325987	3.88216	0.000103534	0.0184412
ENSG00000116990	11.0714	1.77761	0.340305	3.7543	0.000173827	0.0274707
ENSG00000198561	12.7857	1.84388	0.325105	4.13369	3.56989e-05	0.00799848
ENSG00000030419	67.7143	1.86673	0.322765	4.23446	2.29103e-05	0.00569304
ENSG00000197705	13	1.922	0.423869	3.3548	0.000794226	0.0848261
ENSG00000166928	14.0714	1.92785	0.367974	3.8803	0.000104327	0.0184412
ENSG00000173208	23.0714	1.93391	0.382	3.75369	0.000174252	0.0274707
ENSG00000184613	38	1.93974	0.374913	3.84019	0.000122939	0.0206658
ENSG00000004799	26.7143	1.94753	0.271332	5.33491	9.5591e-08	8.19502e-05
ENSG00000211663	17.5	1.96347	0.420018	3.48432	0.000493398	0.0631328
ENSG00000196549	329.571	2.07302	0.456802	3.44355	0.000574132	0.0703148
ENSG00000153563	82.7143	2.07595	0.452688	3.48131	0.000498969	0.0633727
ENSG00000211677	258.857	2.12464	0.489729	3.31742	0.000908518	0.0934173
ENSG00000196562	59.1429	2.15295	0.374449	4.41435	1.01312e-05	0.00311409
ENSG00000170476	45.3571	2.17688	0.462273	3.62746	0.000286221	0.0419449
ENSG00000211653	13.6429	2.20716	0.479139	3.56297	0.000366682	0.0507027
ENSG00000244437	45.6429	2.21874	0.47294	3.63415	0.000278893	0.0415818
ENSG00000224373	18.2143	2.22239	0.426856	4.03506	5.45872e-05	0.0112765
ENSG00000154529	22.5	2.24101	0.3852	4.51975	6.19133e-06	0.0020815
ENSG00000283907	685.143	2.26281	0.512381	3.44044	0.000580777	0.0706241
ENSG00000239264	175.214	2.27515	0.414318	4.2845	1.83148e-05	0.00475796
ENSG00000211651	13.8571	2.33985	0.476902	3.85792	0.000114357	0.0198058
ENSG00000211660	22.1429	2.34438	0.472697	3.90183	9.54694e-05	0.017414
ENSG00000106714	47.5714	2.43399	0.438154	4.41394	1.01504e-05	0.00311409
ENSG00000227195	458.286	2.43723	0.45714	4.23771	2.25814e-05	0.00569304
ENSG00000260401	4.64286	2.45943	0.57904	3.38393	0.000714571	0.0792118
ENSG00000211648	11.2143	2.47032	0.51007	3.86284	0.000112077	0.019609
ENSG00000265401	6.57143	2.60334	0.625768	3.36121	0.000776013	0.0836825
ENSG00000240382	11.4286	2.64909	0.644677	3.33359	0.000857322	0.0900282
ENSG00000173114	23.7857	2.67807	0.441874	4.92917	8.25786e-07	0.000393303
ENSG00000211640	7.07143	2.72582	0.564961	3.93978	8.15562e-05	0.0151996
ENSG00000132465	233.357	2.76098	0.630112	3.58822	0.000332944	0.0467923
ENSG00000211670	5.92857	2.86789	0.686164	3.45091	0.00055869	0.0694152
ENSG00000244116	19.0714	2.92844	0.623824	3.89283	9.90802e-05	0.0178824
ENSG00000164821	6.85714	2.94996	0.722628	3.39034	0.000698049	0.0782271
ENSG00000211896	106.214	3.08259	0.513521	5.02918	4.92588e-07	0.000262212
ENSG00000225840	2848.71	3.08597	0.502288	5.14837	2.62753e-07	0.000180206
ENSG00000249624	14.6429	3.13124	0.414557	6.34713	2.19373e-10	3.41943e-07
ENSG00000099139	98.2143	3.1641	0.699034	3.81112	0.00013834	0.0225902
ENSG00000280800	11035.4	3.33053	0.46623	6.0711	1.27033e-09	1.67547e-06
ENSG00000275708	7.71429	3.45943	0.604376	4.89667	9.7475e-07	0.000448308
ENSG00000282339	7.92857	3.89308	0.697764	4.8628	1.15738e-06	0.000508833
ENSG00000206047	169.357	3.96166	0.802684	4.3126	1.61346e-05	0.00425605
ENSG00000252835	11.6429	4.47804	0.901333	4.41351	1.01708e-05	0.00311409
ENSG00000203812	43.1429	6.41422	1.15776	5.10835	3.24991e-07	0.00019901
ENSG00000252010	43.4286	6.42385	1.27077	4.66162	3.13735e-06	0.001251
ENSG00000229807	309.429	9.07814	0.990003	8.66476	4.52476e-18	1.55163e-14
