# Supplementary material for: An Artificial Intelligence-guided signature reveals the shared host immune response in MIS-C and Kawasaki disease
Source: Nat Commun. 2022 May 16;13:2687. doi: 10.1038/s41467-022-30357-w (PMC9110726; doi:10.1038/s41467-022-30357-w)
Supplement: Supplementary file 8 — Source Data [file 41467_2022_30357_MOESM8_ESM.xlsx]

## Sheet: Figure 4a
			VEGF	VEGF	IL15	IL15	MIP-1α	MIP-1α	IFNg	IFNg	IL10	IL10	IL1b	IL1b	IL2	IL2	IL6	IL6	IL8	IL8	TNFa	TNFa
Sample	Sample Group	Sample	Calc. Conc. Mean	Signal	Calc. Conc. Mean	Signal	Calc. Conc. Mean	Signal	Calc. Concentration	Signal	Calc. Concentration	Signal	Calc. Concentration	Signal	Calc. Concentration	Signal	Calc. Concentration	Signal	Calc. Concentration	Signal	Calc. Concentration	Signal
183082 E7	1y Convalescent (CAA+)	183082 E7	97.6069	4383	2.65144	392	5.71561	102	3.37398	430	0.273775	324	0.0198211	238	NaN	285	0.246854	208	5.40325	2257	1.34868	585
173088 E3	1y Convalescent (CAA+)	173088 E3	62.6055	2548	4.67413	646	9.78157	123	103.346	5291	1.18628	734	0.067881	287	0.280243	456	2.93855	695	2.88699	1284	1.60645	650
173017 B7	1y Convalescent (CAA+)	173017 B7	194.23	10300	3.48115	495	6.88045	107	109.447	5588	0.550427	449	0.0767182	296	0.29792	462	0.796336	300	13.4417	5410	11.5822	3214
173007 B4	1y Convalescent (CAA+)	173007 B4	60.7288	2456	1.87831	298	7.89014	112	3.7248	447	0.435096	397	0.090469	310	0.0437556	375	0.557032	259	3.54665	1538	1.63813	658
163116 B2	1y Convalescent (CAA+)	163116 B2	31.3587	1127	3.85509	542	10.3922	127	59.6808	3166	4.9338	2391	0.0924338	312	0.457568	516	1.15396	363	27.2533	10903	1.34471	584
163046 E1	1y Convalescent (CAA+)	163046 E1	54.8774	2174	2.40662	362	6.66217	106	13.1246	903	1.04754	672	0.0561017	275	0.0783863	387	1.35437	399	4.97836	2092	1.08227	518
163016 A9	1y Convalescent (CAA+)	163016 A9	37.9577	1405	3.12858	451	5.71561	102	7.3547	623	0.315683	343	0.024719	243	0.0322824	371	0.0632238	180	7.62706	3124	7.72166	2215
153051 F5	1y Convalescent (CAA+)	153051 F5	371.471	23218	2.25891	344	6.88045	107	4.44694	482	0.490507	422	0.0668992	286	0.212624	433	0.419426	236	10.6509	4310	1.59457	647
153005 F6	1y Convalescent (CAA+)	153005 F6	78.5595	3358	3.49712	497	NaN	83	4.79763	499	0.273775	324	0.0208005	239	NaN	319	0.0975581	185	7.23557	2971	2.34904	838
153003 A3	1y Convalescent (CAA+)	153003 A3	84.6059	3677	2.28358	347	11.9261	138	4.94203	506	0.446173	402	0.00612338	224	0.026565	369	0.0491146	178	9.3604	3803	3.65291	1170
193051 F4	1y Convalescent (CAA-)	193051 F4	211.555	11461	2.37385	358	23.7546	267	6.09697	562	0.198961	290	0.0600276	279	NaN	359	0.265702	211	5.49072	2291	1.19768	547
193006 F2	1y Convalescent (CAA-)	193006 F2	159.49	8055	2.44753	367	1.42951	91	2.83733	404	0.21874	299	0.0325596	251	0.148212	411	0.40731	234	11.596	4682	0.990608	495
183084 E9	1y Convalescent (CAA-)	183084 E9	124.452	5918	1.91992	303	6.66217	106	3.04375	414	0.166046	275	0.0453084	264	NaN	344	0.0346843	176	9.60498	3899	1.00257	498
183031 E5	1y Convalescent (CAA-)	183031 E5	43.7318	1659	2.79758	410	7.09268	108	3.06439	415	0.295824	334	0.0816287	301	NaN	347	0.157235	194	6.85395	2822	1.26129	563
173025 C2	1y Convalescent (CAA-)	173025 C2	63.6193	2598	1.99466	312	8.44365	115	13.2688	910	0.748407	538	0.0649357	284	0.00392669	361	0.315489	219	14.3729	5778	1.57079	641
173018 B9	1y Convalescent (CAA-)	173018 B9	21.5124	741	3.25708	467	10.8299	130	9.53956	729	0.289207	331	0.0649357	284	NaN	355	0.290677	215	7.87507	3221	1.138	532
163096 E2	1y Convalescent (CAA-)	163096 E2	19.0815	652	2.54555	379	11.2522	133	3.76607	449	0.501598	427	0.0914514	311	0.0380133	373	0.616019	269	3.86529	1661	10.4251	2914
153084 A7	1y Convalescent (CAA-)	153084 A7	153.339	7670	2.70021	398	8.79522	117	8.46784	677	1.69117	959	0.0777002	297	0.0322824	371	NaN	161	5.76843	2399	1.13402	531
153058 A6	1y Convalescent (CAA-)	153058 A6	35.3385	1293	3.55296	504	15.2038	166	5.25142	521	0.247342	312	0.063954	283	NaN	336	0.327839	221	6.52325	2693	1.72126	679
153000 A2	1y Convalescent (CAA-)	153000 A2	156.351	7858	2.29179	348	10.091	125	3.18823	421	0.441742	400	0.0394233	258	NaN	329	NaN	161	7.65007	3133	1.16586	539
183082 E6	Acute (CAA+)	183082 E6	536.038	36825	5.93886	809	12.0568	139	82.5757	4280	6.62605	3133	0.315772	539	0.192097	426	115.911	27490	15.2121	6110	2.17557	794
173088 D9	Acute (CAA+)	173088 D9	71.5655	2997	10.9713	1478	11.2522	133	85.5961	4427	8.30785	3868	0.132728	353	4.91025	1986	61.4215	13964	12.4434	5016	1.44393	609
173017 B6	Acute (CAA+)	173017 B6	235.976	13140	5.02539	691	13.9987	155	35.2515	1978	14.6227	6612	0.245865	468	2.89095	1324	14.8488	3164	31.6235	12653	2.45145	864
173007 B5	Acute (CAA+)	173007 B5	426.02	27582	4.83827	667	39.5837	556	142.161	7181	15.2212	6871	0.233069	455	2.12682	1072	20.7893	4470	16.6914	6696	3.35902	1095
163116 B3	Acute (CAA+)	163116 B3	68.9438	2864	7.60246	1027	27.1494	318	170.205	8547	15.4038	6950	0.227164	449	2.45998	1182	199.495	49174	34.8679	13955	2.89591	977
163046 F8	Acute (CAA+)	163046 F8	301.378	17856	3.24104	465	7.89014	112	10.8996	795	1.617	926	0.0845752	304	0.139455	408	20.2765	4356	4.21189	1795	0.950722	485
163016 B1	Acute (CAA+)	163016 B1	76.5813	3255	5.35948	734	17.1999	186	37.8845	2106	4.66529	2273	0.0600276	279	0.752078	615	28.8086	6278	19.0797	7644	1.89921	724
153051 D8	Acute (CAA+)	153051 D8	1001.28	80904	5.54533	758	17.7592	192	32.577	1848	12.364	5633	0.202562	424	0.898466	664	59.3996	13476	20.7091	8292	2.76228	943
153005 D7	Acute (CAA+)	153005 D7	146.018	7217	6.26161	851	7.09268	108	67.4301	3543	11.3899	5210	0.0865397	306	0.573354	555	8.48918	1811	6.61044	2727	1.4717	616
153003 A4	Acute (CAA+)	153003 A4	360.607	22368	12.6974	1713	32.9962	420	761.263	37373	39.8905	17439	0.42414	649	1.12613	740	240.064	59976	54.7752	21985	3.97776	1253
193051 F3	Acute(CAA-)	193051 F3	426.634	27632	3.46518	493	48.6146	778	42.1626	2314	3.01556	1546	0.115034	335	4.87658	1975	8.68147	1851	20.3096	8133	1.67773	668
193006 F1	Acute(CAA-)	193006 F1	761.518	57302	6.12343	833	20.6712	226	64.9225	3421	7.19753	3383	0.175015	396	1.45973	851	44.2632	9866	27.5959	11040	2.73476	936
183084 E8	Acute(CAA-)	183084 E8	288.596	16911	4.4939	623	10.2426	126	27.4742	1600	2.7125	1412	0.087522	307	0.116138	400	4.92483	1084	33.6774	13477	0.846905	459
183031 E4	Acute(CAA-)	183031 E4	131.425	6332	4.86168	670	11.113	132	27.3507	1594	2.15945	1167	0.134694	355	1.33938	811	25.497	5526	12.2278	4931	1.54306	634
173025 C1	Acute(CAA-)	173025 C1	131.776	6353	3.91849	550	13.9987	155	55.1992	2948	25.8931	11466	0.216338	438	2.94869	1343	12.9627	2757	49.5416	19868	3.51972	1136
173018 B8	Acute(CAA-)	173018 B8	28.6972	1019	8.46222	1141	12.4416	142	192.538	9635	2.6899	1402	0.156327	377	1.87287	988	41.4519	9205	11.5655	4670	1.55494	637
163096 F7	Acute(CAA-)	163096 F7	37.0279	1365	6.25394	850	47.7883	756	238.404	11870	49.1222	21351	0.197642	419	7.34145	2778	110.211	26047	23.1892	9280	4.56784	1404
153084 A8	Acute(CAA-)	153084 A8	556.453	38599	8.25162	1113	19.6877	214	66.9779	3521	9.89776	4561	0.179933	401	0.0841809	389	47.964	10741	17.4755	7007	1.5272	630
153058 A5	Acute(CAA-)	153058 A5	409.773	26266	9.75581	1314	38.6325	535	46.1728	2509	26.264	11625	0.0943986	314	0.318562	469	112.686	26673	13.7733	5541	2.8409	963
153000 A1	Acute(CAA-)	153000 A1	416.163	26782	3.8313	539	71.5445	1521	14.2575	958	2.21807	1193	0.540451	767	0.862584	652	9.17038	1953	67.8311	27281	2.542	887
37-CHM-001 D6	MIS-C	37-CHM-001 D6	364.681	22686	10.5796	1425	60.3325	1126	206.043	10293	62.8855	27148	0.313803	537	1.37247	822	75.9803	17512	102.16	41285	10.0506	2817
204026 D5	MIS-C	204026 D5	20.0466	687	3.78369	533	8.26285	114	112.507	5737	0.630429	485	0.120932	341	0.055269	379	1.5963	443	26.8882	10757	1.11014	525
203064 D4	MIS-C	203064 D4	101.564	4603	8.20645	1107	59.6531	1104	284.074	14096	91.9711	39275	0.206498	428	2.65714	1247	50.6024	11368	58.372	23442	4.64201	1423
203063 D3	MIS-C	203063 D3	1011.44	81940	10.6314	1432	44.5884	674	524.651	25828	37.3222	16347	0.359111	583	1.19816	764	64.9601	14821	41.8997	16784	5.51139	1646
203060 D2	MIS-C	203060 D2	257.887	6184	13.9142	942	83.6252	607	1447.57	35544	500.746	102925	0.935007	693	2.16229	725	297.779	35938	110.237	22124	12.0346	1776
203055 D1	MIS-C	203055 D1	67.0949	2771	7.41305	1002	38.2646	527	1776.51	86941	11.5119	5263	0.152393	373	1.16814	754	19.9161	4276	16.313	6546	2.6207	907
203049 C9	MIS-C	203049 C9	71.0747	2972	11.9136	1606	21.4599	236	1847.4	90403	0.481637	418	1.7934	2036	0.113227	399	64.9766	14825	30.2163	12089	2.46326	867
203046 C7, C8	MIS-C	203046 C7, C8	71.5851	2998	3.64855	516	13.8845	154	8.5709	682	0.401886	382	0.104224	324	0.29792	462	10.4647	2225	10.4551	4233	1.64209	659
203041 C5, C6	MIS-C	203041 C5, C6	404.814	25867	5.03318	692	33.259	425	53.3283	2857	4.90421	2378	0.153377	374	0.274353	454	20.0423	4304	15.9066	6385	2.73476	936
203040 C3, C4	MIS-C	203040 C3, C4	210.314	11377	14.5018	1961	59.0294	1084	3791.4	185356	270.507	110759	0.397535	622	6.92611	2643	77.3922	17859	80.065	32260	6.13008	1805
S008	Standards	S008	NaN	92	NaN	84	2.5926	100	NaN	257	NaN	198	0.00110931	220	0.0118561	368	NaN	164	0.00754885	199	NaN	249
S007	Standards	S007	0.682277	127	0.221558	132	NaN	79	0.437479	309	0.0906992	282	0.143115	509	0.310475	571	0.179281	226	0.130157	288	0.129801	313
S006	Standards	S006	1.78242	173	1.13768	346	2.30045	98	1.60443	422	0.339687	507	0.586493	1408	1.26334	1204	0.768046	432	0.613274	650	0.283222	389
S005	Standards	S005	7.2427	492	4.30246	1160	4.31052	116	5.82066	831	1.35851	1414	2.46656	5209	5.52481	3979	2.84146	1236	2.43118	2047	1.54024	1024
S004	Standards	S004	19.0715	1413	12.6217	3475	16.8119	432	24.3305	2630	5.98967	5466	10.0469	20490	22.4856	14785	10.8545	4675	10.1447	8125	6.02423	3335
S003	Standards	S003	75.0673	7471	53.7882	16027	64.5882	4469	87.3505	8766	21.1476	18460	35.7825	72225	82.7743	52116	37.059	17055	35.8328	28840	22.0809	11762
S002	Standards	S002	344.142	50449	223.065	72923	269.952	62894	377.138	37032	90.6059	75592	154.887	310816	331.687	197233	173.434	89036	150.412	123495	89.6901	47913
S001	Standards	S001	1512.41	326006	1185.34	433503	1056.78	508391	1547.5	151340	355.264	269917	610.991	1219541	1373.16	704294	780.156	448151	631.44	530359	374.875	203207

## Sheet: Figure 5a
ID	Sample_date	Group	Diagnosis	Disease_stage	age_yr	Date_of_onset	Illness day of sample collection	gender	ethnicity	zworstever	ejectionfraction	WBC	ANC	ALC	AEC	poly	band	lymph	mono	eosino	zhemo	PLT	ESR	CRP	ALT
153000	2015-01-07	CAA-	KD	Acute	4.74491	2015-01-04	4	1	3	1.09	70.3	17.7	10266	5487	177	58	0	31	10	1	-1.5	422	64	4.6	157
153058	2015-07-21	CAA-	KD	Acute	2.50507	2015-07-15	7	2	4	1.88	56	18.5	15725	1480	0	70	15	8	4	0	-2.5	253	11	24.2	56
153084	2015-12-08	CAA-	KD	Acute	1.725	2015-12-03	6	1	6	0.68	67.1	12.9	10836	1419	0	63	21	11	5	0	1.16667	268	15	4.7	35
163096	2016-11-05	CAA-	KD	Acute	4.32042	2016-11-02	4	1	3	0.16	na	11.4	9006	1824	114	70	9	16	3	1	-1.375	213	64	13.6	36
173018	2017-03-05	CAA-	KD	Acute	3.39238	2017-03-03	3	1	6	0.96	65	12.3	8118	2952	369	64	2	24	5	3	0.5	308	28	6.1	35
173025	2017-03-22	CAA-	KD	Acute	0.700904	2017-03-18	5	2	4	0.64	64	19.4	9312	6790	582	46	2	35	3	3	0.428571	306	35	6	319
183031	2018-05-16	CAA-	KD	Acute	1.85904	2018-05-10	7	2	2	1.74	76	12.1	6171	3751	605	51	0	31	12	5	-1.66667	352	53	7.8	23
183084	2018-12-05	CAA-	KD	Acute	3.85771	2018-11-29	7	1	3	1.2	67.6	10	6500	2200	100	54	11	22	10	1	-0.75	394	67	4.9	846
193006	2019-01-17	CAA-	KD	Acute	1.80166	2019-01-12	6	2	3	1.25	na	19	16720	1710	190	88	0	9	2	1	-4.16667	448	140	20.4	113
193051	2019-04-15	CAA-	KD	Acute	1.91106	2019-04-10	6	1	1	0.94	66	10.4	4628	3380	1279.2	44.5		32.5	10.2	12.3	-3	396	57	3	27
153003	2015-01-22	CAA+	KD	Acute	1.2267	2015-01-19	4	1	3	3.94	60.7	12.3	8733	3075	246	46	25	25	2	2	0.5	181	58	7	43
153005	2015-01-22	CAA+	KD	Acute	3.84961	2015-01-20	3	1	1	2.55	64	10.7	7276	2354	321	63	5	22	7	3	-2.375	274	na	3.3	29
153051	2015-06-17	CAA+	KD	Acute	0.725545	2015-06-14	4	1	2	3.97	72.3	22.8	13452	5472	1140	51	8	24	12	5	-1.71429	394	62	21.4	34
163016	2016-02-24	CAA+	KD	Acute	8.57524	2016-02-15	10	1	6	2.71	71.7	15	11550	2250	600	75	2	15	4	4	-0.777778	396	129	4.1	127
163046	2016-05-17	CAA+	KD	Acute	2.31889	2016-05-10	8	1	3	3.12	76	11	6963	2453	385	63.3		22.3	10.8	3.5	-1.83333	362	76	7.6	15
163116	2017-01-02	CAA+	KD	Acute	1.28419	2016-12-30	4	1	4	2.59	78.5	18.5	11655	3885	370	47	16	21	8	2	0.333333	434	68	8.1	127
173007	2017-02-01	CAA+	KD	Acute	1.63191	2017-01-28	5	1	6	3.29	61.2	18.4	9384	7360	552	51	0	40	4	3	-2.33333	361	48	3.9	70
173017	2017-02-27	CAA+	KD	Acute	0.648998	2017-02-26	2	1	6	3.02	76.4	15.4	11088	2772	154	67	5	18	5	1	-0.571429	364	29	2.8	34
173088	2017-11-09	CAA+	KD	Acute	3.94247	2017-11-05	5	2	6	2.72	56	16.2	12960	2106	324	78	2	13	5	2	-1.25	331	73	8.6	144
183082	2018-11-24	CAA+	KD	Acute	1.90832	2018-11-20	5	2	4	3.17	68	20.7	12834	6417	621	47	15	31	4	3	-1.66667	498	92	4.8	120
203040	2020-05-14	MIS-C	MIS-C	Acute	5.99602	2020-05-12	3	1	2	3.18	60	4.8	3936	816	0	67	15	17	1	0	-2.33333	91	22	19.8	18
203041	2020-05-22	MIS-C	MIS-C	Acute	11.2965	2020-05-20	3	1	4	1.2	58	11.3	9040	1017	452	72	8	9	6	4	-2.88889	236	36	19.6	14
203046	2020-06-03	MIS-C	MIS-C	Acute	15.9593	2020-05-31	4	2	4	3.5	56	10.9	7303	2289	872	62	5	21	3	8	-2.1	393	90	20.7	50
203049	2020-06-23	MIS-C	MIS-C	Acute	5.61807	2020-06-17	7	2	4	2	57	11.6	9396	1392	0	65	16	12	7	0	-1.25	177	83	18.1	20
203055	2020-07-10	MIS-C	MIS-C	Acute	7.83041	2020-07-09	2	1	4	1.44	65	5.1	3723	1020	102	39	34	20	2	2	-0.444444	140	48	21.3	35
203060	2020-08-12	MIS-C	MIS-C	Acute	9.71124	2020-08-08	5	1	6	2.07	63	4.7	4183	376	141	60	29	8	1	3	-2.22222	94	44	23.8	77
203063	2020-08-18	MIS-C	MIS-C	Acute	13.1967	2020-08-11	8	1	2	2.2	36	6.5	5200	975	260	73	7	15	0	4	-3.7	205	37	29.2	59
203064	2020-08-20	MIS-C	MIS-C	Acute	10.4642	2020-08-18	3	1	4	1.8	31	13.3	12236	798	0	60	32	6	2	0	0.857143	91	59	31.3	201
204026	2020-05-15	MIS-C	MIS-C	Acute	3.9	2020-05-14	2	2	4	0.6	65	11.7	10296	351	0	64	24	3	4	0	-0.526	313	10	1.5	18
37-CHM-001	2020-06-02	MIS-C	MIS-C	Acute	5	2020-05-28	3	2	3	1.8	54	13.3	11594	917.7	144.1	88.5		6.9	1.5	1.1	-3.1	176	na	23	17
203050	2020-06-25	MIS-C	MIS-C	Acute	10.5107	2020-06-21	5	1	4	0.9	47	4.9	4655	147	49	55	40	3	1	1	-3.11111	88	65	26.8	29
203061	2020-08-12	MIS-C	MIS-C	Acute	4.75837	2020-08-08	5	1	4	2.52	51	10.1	8888	707	101	88	0	7	2	1	0	116	38	15.7	20

## Sheet: Figure 3f-g
	K S84	K S75	K S77	K S79	K S81	K S83	K S78	K S76	K S80	K S82	M S203040	M S203041	M S203046	M S203050	M S203055	M S203060	M S203061	M S203063	M S203064	M S204026
LAP3	-0.281186	-0.515128	-0.49554	0.198259	-0.64435	-0.453164	-0.782395	-0.14051	-0.14107	-0.568412	0.323646	-0.305393	-0.689486	-0.50855	0.198343	-0.00596633	-0.530118	0.29441	-0.525047	-0.425412
AOC1	-0.406082	-0.558817	-0.697567	0.054807	-0.307029	-0.676713	-0.304028	-0.350422	-0.655017	-0.561091	-0.554248	-0.650039	-0.525934	0.0959697	0.0157307	0.239002	-0.611563	0.482471	-0.466207	-0.509551
HECW1	-0.488466	-0.806961	-0.815063	-0.514752	-0.502161	-0.286317	-0.815063	-0.414882	-0.379587	-0.389364	-0.815063	-0.542176	-0.203758	0.132581	-0.0370671	0.0425529	0.00322181	0.245435	-0.166616	0.135307
TMEM176A	-0.0707556	-0.43525	-0.47805	-0.277468	0.082959	-0.415286	0.12443	-0.328039	-0.538227	-0.321274	-0.927273	-0.637544	-1.12289	-0.151466	-0.0927608	0.0110944	-0.484464	0.201568	-0.359762	-0.00322604
PLXND1	-0.0107636	-0.0397644	0.315267	-0.689675	-0.223863	0.176427	0.26488	-0.0580473	0.0836725	0.182299	-0.758502	0.128265	-0.126098	-0.680015	-0.397006	-0.379033	-0.591447	-0.372033	-0.0477888	0.207873
FKBP4	0.216258	-0.881118	-0.0648089	-0.711896	-0.347463	-0.114652	-0.522485	-0.443843	-0.262039	-0.783119	-0.308473	-0.513737	-0.62817	-0.410989	0.0857215	-0.265531	-0.187199	0.173233	-0.788511	0.224052
PDK4	0.189005	0.0885439	0.0126131	-0.371559	0.0714198	0.212286	0.179652	0.0574773	0.103843	0.263182	-0.611225	0.12556	-0.177326	-0.744601	-0.447148	-0.692212	-0.413452	-0.684956	-0.15359	0.0139806
SLC4A1	-0.0129069	-0.0276203	0.16082	-0.0340477	-0.184823	0.331799	0.178299	-0.0846508	-0.779774	0.516396	0.0308444	0.244642	0.398796	-0.498441	0.444578	-0.556221	-0.349743	-0.0910184	-0.207599	-0.0685109
MPO	-0.809448	-0.321877	0.206339	-0.511519	0.277207	-0.107592	-0.110716	-0.500188	0.180546	-0.0696831	-0.845862	0.230857	-0.558855	-0.318288	-0.513398	-0.190785	-0.636144	-0.482987	-0.255026	-0.579797
ABCB4	0.175136	-0.271751	-0.087244	-0.460362	-0.516032	0.0729185	-0.451313	0.164382	-0.639236	-0.379261	-0.24276	-0.413051	-0.410001	-0.924786	-0.0555927	-0.7008	-0.6259	-0.440809	-0.974244	0.16
ITGA2B	-0.122468	0.17995	0.329186	-0.675189	-0.0201581	0.00950179	0.458596	-0.280349	-0.68571	0.0364538	-0.1249	-0.00350583	0.276615	0.245099	0.115278	-0.100213	-0.285038	0.387995	0.22733	-0.642977
ABCC8	-0.131584	-0.252889	-0.776496	-0.132659	-0.421812	-0.110281	-0.776496	0.0599298	0.0748813	-0.760178	-0.776496	0.0767044	-0.747233	-0.258019	-0.776496	-0.776496	-0.776496	-0.748962	-0.43041	-0.116661
CD79B	0.00526582	-0.366889	0.0337167	-0.409908	-0.787461	-0.00806957	-0.233115	0.314944	-0.509798	-0.468604	-0.438594	-0.665093	-0.394107	-1.09076	-0.145607	-0.597786	-0.359136	-0.462221	-0.824292	0.0366022
ADAM22	0.282557	-0.519138	-0.717518	-0.737333	-0.447021	-0.0575971	-0.393429	-0.117561	-0.137807	-0.0527122	-0.943235	-0.469535	-0.222478	-0.833735	-0.728535	-0.707068	-0.674568	-0.382168	-0.921786	-0.0748288
IL32	-0.0164835	-0.827934	-0.311703	-0.612684	-1.00216	-0.014702	-0.318301	-0.34165	0.101969	-0.84207	-0.102674	-0.145202	-0.322195	-0.427002	0.115674	0.198178	-0.42803	-0.0998727	-0.386839	0.117617
TENM1	-0.0107077	-0.0628965	-1.1317	-0.40853	0.232828	-0.402679	-0.803695	-0.27231	-0.353542	-0.399551	-0.382789	-0.485337	-0.474816	0.223407	-0.586706	-0.505409	-0.741175	-0.574605	-0.737004	-0.036973
ETV7	-0.258311	-0.431438	-0.524357	0.182321	-0.224426	-0.454258	-0.421229	-0.057997	-0.318829	-0.669155	0.276895	-0.12812	-0.723333	0.0731951	0.334144	0.209568	0.346093	0.0857104	0.0147968	-0.539072
CD9	-0.0706546	-0.475776	0.166062	-1.04318	-0.27902	-0.462423	0.13716	-0.224468	-0.890762	0.0301399	-0.641562	-0.31877	0.195926	-0.430863	-0.333124	-0.224177	-0.698775	0.0141593	-0.399945	-0.508434
STAB1	-0.753888	0.0715715	-0.179722	-0.804515	0.179938	0.145832	0.0913371	-0.268045	-0.252572	0.0188369	-0.723465	0.2405	-0.222854	-0.619407	-0.609719	-0.516456	-0.134546	-0.270846	0.16321	-0.0290477
AC080038.1	0.0334205	-0.312752	-0.0881528	-0.478328	-0.721215	0.159765	-0.0480051	-0.0815861	0.0219952	0.582066	-0.36311	-0.019687	-0.203721	-0.787464	0.0915179	-0.471112	-0.445134	-0.137346	-0.709002	0.0839935
ZBTB32	-0.258206	-0.850224	0.147952	-0.098575	-0.702318	-0.300376	-0.0545778	-0.147082	0.316978	-0.704468	-0.489428	-0.738721	-0.539163	-0.698905	-0.643825	-0.339932	-0.1697	-0.598276	-0.782796	0.0370195
CD22	0.19575	-0.346502	0.0593958	-0.318364	-0.606586	0.110725	-0.10622	0.298474	-0.633985	-0.333974	-0.139796	-0.532783	-0.248077	-0.905694	-0.000526304	-0.373844	-0.159332	-0.232854	-0.843812	0.219374
LTF	-0.383697	-0.343708	0.475623	-0.437216	0.224983	0.00176045	0.289682	-0.43755	-0.0518522	0.172125	-0.262957	0.301071	0.0465092	0.269734	0.207442	-0.434825	-0.583611	-0.0720591	-0.490755	-0.589989
SLC25A39	0.00458034	0.0286978	0.366794	-0.111679	-0.17265	0.232522	0.190455	-0.0920396	-0.585223	0.464066	0.140987	0.103201	0.240709	-0.782427	0.473251	-0.528668	-0.359363	-0.0576236	-0.277133	0.00703743
DDX11	0.0873029	-0.488593	0.120978	-0.381034	-0.992083	-0.548082	-0.489756	-0.16903	-0.153799	-0.747452	-0.376091	-0.747412	-0.348382	-0.839409	0.109528	-0.20004	-0.329268	-0.403422	-0.784549	0.176806
GPRC5A	-0.776889	-0.380138	-0.785973	-0.390015	-0.188259	-0.327271	-0.524443	-0.777727	-0.255378	-0.00790934	0.286685	0.434	-0.533711	-0.235219	-0.0192275	-0.213034	-0.0816776	0.021877	-0.545569	0.0961421
CD6	0.474587	-0.393308	0.00665561	-0.336799	-0.81427	0.0535641	-0.169265	-0.115462	0.258641	-0.160118	-0.215851	-0.303576	0.000658099	-0.825646	0.0895821	-0.147386	-0.394654	-0.276387	-0.734534	0.186826
RGPD5	0.135339	-0.83859	-0.794253	-0.0321771	-0.676668	-0.468304	0.0243874	-0.251745	-0.494814	-0.0849365	-0.866561	-0.483354	-0.581803	-0.669005	-0.617348	-1.05243	-0.437879	-0.190092	-0.78571	-0.0318729
SLC11A1	-0.859345	0.0278467	0.060618	-0.363271	0.185671	-0.249046	0.0858667	-0.579226	-0.424062	-0.152748	-0.845199	0.22588	0.0335206	0.0642585	-0.77226	-0.238285	-0.252484	-0.184464	-0.0787407	-0.633908
SYT13	-0.927629	-0.438456	0.171013	-0.927629	-0.55302	-0.594474	0.0365463	-0.0854157	-0.917684	-0.163837	-0.591348	-0.927629	-0.619165	-0.644928	-0.561454	-0.903759	-0.270792	-0.63475	-0.902822	-0.287738
CD74	-0.0490673	-0.566314	0.205891	0.0603399	-0.863942	-0.035697	-0.388006	0.0180364	-0.629217	-0.810403	-0.365395	-0.552813	-0.602158	-0.80268	0.240103	-0.262988	-0.152175	-0.108467	-0.0894435	-0.128405
HGF	-0.633669	0.0108695	-0.629972	0.0755437	0.0734185	-0.357536	-0.581781	-0.420569	-0.408346	-0.366884	0.0761836	-0.461012	-0.672327	0.507392	-0.499131	-0.10812	0.0613813	-0.173044	0.331518	-0.457567
SAMD4A	-0.0705236	-0.337269	-0.680164	-0.00153822	-0.372465	-0.475198	-0.354915	0.312675	0.0711508	-0.209198	0.0578486	-0.506466	-0.727142	-0.944388	0.271403	-0.601943	-0.104157	-0.263198	-0.663588	-0.161588
PLEKHB1	0.263921	-0.552598	-0.0597899	-0.607306	-0.82713	-0.04791	-0.109229	-0.421432	-0.0721872	-0.465329	-0.188311	-0.518319	-0.0393885	-0.980853	-0.0808394	-0.40057	-0.550437	-0.234261	-0.943467	0.0421893
FHL1	0.0628823	-0.179202	0.0257257	-0.827781	-0.468773	-0.168982	0.473414	-0.072538	-0.39374	-0.0699189	-0.428597	-0.368947	0.17452	-0.624037	0.0244473	-0.766144	-0.767714	-0.319705	-0.113713	-0.477765
NLRP2	0.293032	-0.444692	0.0200408	-0.249011	-0.587578	-0.0246889	-0.712654	0.0685394	0.434346	-0.0356114	-0.71519	-0.0195279	-0.188563	-0.704618	-0.575241	-0.127435	-0.621943	-0.164499	-0.526212	-0.243613
GRAMD1B	-0.201704	-0.774146	-0.498256	-0.130548	-0.54607	-0.663205	-0.58403	-0.061227	-0.251071	-0.631841	0.506103	-0.353532	-0.445689	-0.237441	0.0180344	0.129592	-0.14221	0.25807	-0.422473	-0.706982
SLAMF7	-0.220529	-0.755552	-0.601388	-0.376469	-0.661969	-0.61116	-0.534479	-0.107485	-0.030205	-0.82258	-0.101682	-0.440484	-0.862203	0.146349	0.0884488	0.158835	-0.463355	0.202064	-0.561308	-0.386038
ANK1	-0.481567	-0.477326	-0.109937	-0.609158	-0.778046	0.032889	0.00580518	-0.357735	-0.810684	0.346828	-0.374974	-0.30262	0.0580673	-0.800387	0.0952984	-0.749411	-0.753651	-0.303408	-0.385425	-0.476045
CENPQ	-0.209963	-0.431522	-0.991922	-0.126036	-0.414813	-0.203068	-0.7551	-0.211348	0.275625	-0.538083	-0.118247	-0.499766	-0.641596	-0.789871	-0.829885	-0.767084	-0.750849	-0.547798	-0.967728	-0.0528705
LRRC7	-0.427858	-0.248455	-0.059009	-0.364329	-0.792878	-0.797947	-0.484222	-0.220032	0.0510771	-0.130662	0.159556	0.136258	0.136157	0.231681	0.299089	0.203025	0.142595	0.300052	-0.00332736	0.225866
STAP1	0.0455151	-0.722594	-0.415351	-0.0152423	-0.873344	-0.146692	-0.737258	-0.206899	-0.0583723	-0.618081	-0.0285591	-0.784753	-0.47542	-0.65489	-0.380123	-0.639911	-0.593143	-0.453531	-1.13684	0.0534405
MYOM2	0.00178731	0.2787	0.0791386	0.0619625	-0.580389	-0.274665	-0.439579	-0.432145	0.0686822	0.292973	-0.540091	-0.722006	0.372659	-0.315309	-0.597846	-0.465169	-0.0178708	0.0521701	-0.576261	-0.383445
CASR	-0.0906428	-0.860932	-1.04642	-0.800926	-0.61601	-0.811015	-0.618733	-0.239901	-0.748408	-0.606844	-0.0739727	-0.0885343	-0.361598	-0.163743	-0.474074	-0.546122	0.0926534	-0.0551963	-0.400225	0.0918946
VCAN	-0.704782	0.154325	-0.168008	-0.512496	-0.0245602	0.173864	-0.0685798	-0.188213	-0.107989	0.0349013	-0.560484	0.0834926	-0.426027	-0.97916	-0.696245	-0.753972	-0.331783	-0.50177	0.101632	-0.149231
C2orf83	-0.590015	-0.197546	0.206277	-0.0918221	-0.123935	-0.598233	-0.598233	0.00836916	-0.170961	0.138349	-0.598233	0.291236	-0.598233	0.17094	0.182062	-0.117717	-0.0217351	0.325243	0.133641	0.414852
TG	-0.588351	-0.411662	-0.718916	-0.654639	0.0147672	-0.556368	-0.387199	-0.507382	-0.750831	-0.0342228	-0.577979	-0.282627	-0.266844	0.332367	-0.503697	-0.162371	-0.118864	0.16707	-0.1291	-1.06774
FAM184B	-0.126482	-0.808708	-0.515634	-0.577132	-0.457536	-0.453405	-0.8166	-0.575736	-0.541959	-0.450949	-0.794232	0.14677	0.180322	0.0694094	0.019533	0.182842	-0.117488	-0.156119	-0.115518	0.0221212
CC2D2A	-0.563425	-1.0385	-0.492172	-0.482961	-0.65344	-0.915945	-0.603082	-0.425826	-0.506835	-0.491621	-0.539411	-0.0089275	0.0634618	-0.0351739	-0.0862966	-0.0817674	0.0862226	0.126437	-0.179751	0.00991336
LTBP1	0.0417802	0.0384824	-0.0274609	-0.57417	0.0123754	-0.161467	0.587086	-0.160556	-0.644786	0.161756	-0.0301727	-0.224247	0.477372	-0.0888485	0.186509	-0.151678	-0.525912	0.333627	0.193766	-0.587562
RAD51	-0.117252	-0.86299	-0.207921	-0.015877	-0.894202	-0.261456	-0.847276	-0.686041	0.477883	-0.79935	-0.732122	-0.494047	-0.620329	-0.408105	-0.525099	-0.0813008	-0.546295	-0.479241	-0.436453	-0.432403
FSTL4	-0.790724	-0.316486	0.398835	-0.662249	-0.340005	-0.496693	0.199656	-0.401856	-0.436025	-0.240378	-0.829316	-0.0193047	-0.321154	-0.677115	-0.779961	-0.535135	-0.742775	-0.0702065	-0.415695	-0.798433
ATP9A	-0.608632	0.239336	-0.33957	-0.774491	0.0267041	-0.541324	-0.433923	-0.35231	-0.992286	-0.196859	-0.308066	-0.382624	-0.454232	0.285624	-0.835242	-0.390859	-0.616125	-0.739882	0.0356047	-0.297773
KCNH2	-0.102313	-0.868954	-0.25722	-0.877516	-0.8968	-0.154012	-0.139091	-0.421086	-0.693765	-0.0100949	-0.687312	-0.49792	0.140201	-1.08847	-0.6272	-0.867365	-0.759152	-0.478503	-0.693315	-0.531126
EIF2AK2	-0.260761	-0.589193	-0.779609	0.0175965	-0.24831	-0.671437	-0.801537	-0.120144	0.382864	-0.461378	-0.438122	-0.311849	-0.820046	0.0419928	-0.386099	-0.280345	-0.287618	0.097308	-0.799497	-0.711412
PARP12	-0.0404109	-0.865515	-0.637409	0.128384	-0.731266	-0.51755	-0.83683	0.0329841	0.238131	-0.578183	-0.18308	-0.313165	-0.631617	0.0384375	-0.148388	-0.204197	-0.131124	0.0293587	-0.665097	-0.370766
YBX3	-0.191296	-0.0885957	0.149298	-0.113589	-0.347613	0.277748	-0.0168202	-0.0478373	-0.705031	0.276507	0.125889	-0.181205	0.0317553	-0.743201	0.461028	-0.817951	-0.386051	-0.202447	-0.331995	-0.26507
QSER1	0.271474	-0.290845	-0.193706	-0.44864	-0.361113	0.0416729	0.0306093	0.134043	0.161741	-0.0120173	-0.154416	-0.304549	-0.345158	-1.03635	-0.29254	-0.769947	-0.655325	-0.575161	-0.662027	-0.105625
BCAT1	-0.33961	-0.0765742	-0.391423	-0.517465	0.170848	0.0957678	0.137941	-0.0948981	-0.0355309	-0.235138	-0.527798	-0.348604	-0.787921	-0.690158	-0.868675	-0.897296	-0.669377	-0.552117	0.0494623	-0.500295
DGAT2	-0.929895	-0.0214646	0.0641875	-0.397112	-0.00474224	-0.492979	0.0884655	-0.640057	-0.701193	-0.189968	-0.679122	-0.0418464	0.104935	-0.0333941	-0.581626	-0.137624	-0.360735	-0.265487	0.174768	-0.8113
HAGH	-0.206794	-0.5614	0.0903323	-0.454292	-0.871561	0.0384798	-0.502966	-0.474518	-0.805688	0.271424	-0.0741143	-0.270833	-0.162799	-0.930393	0.0821714	-0.610511	-0.653022	-0.58077	-0.54004	-0.222856
CHI3L2	0.328813	-0.514389	0.130276	-0.487821	-0.575203	0.134002	-0.35231	-0.128798	0.388806	-0.40246	-0.118551	-0.418522	-0.379389	-0.813816	-0.0485309	-0.141097	-0.420404	-0.600652	-0.72241	0.0643553
CALCRL	0.0765999	-0.11594	-0.472878	-0.713423	-0.15385	-0.000298342	-0.310788	0.123876	-0.0140557	-0.125108	-0.562848	-0.0628732	-0.518081	-0.916437	-0.518874	-0.837115	-0.672221	-0.616036	-0.896593	-0.0688805
ERBB3	-0.651848	-0.508042	-0.282588	-0.869796	-0.881764	-0.730442	-0.62903	-0.646552	-0.132687	-0.422754	0.128885	0.189885	0.0988375	0.0802045	-0.08336	-0.272757	-0.121232	-0.329832	-0.328502	0.0627613
DDX3Y	-0.415606	0.278466	0.158685	-0.415606	0.318019	0.318462	-0.415606	-0.35229	-0.415606	-0.415606	0.29002	0.289472	-0.415606	0.293841	0.233769	0.247903	0.286289	0.275305	0.235991	-0.415606
PDZD4	0.262706	-0.646108	0.213189	-0.864954	-0.981377	-0.243929	-0.425638	-0.514998	-0.493925	-0.429919	-0.77726	-0.414756	-0.0432228	-0.781428	-0.515399	-0.471717	-0.743273	-0.112487	-0.374325	-0.0564623
IFI35	-0.503318	-0.474219	-0.410034	0.0658577	-0.599807	-0.780149	-0.745733	-0.256763	-0.149547	-0.813097	-0.0255262	-0.465561	-0.693096	0.132775	0.168991	0.17438	-0.0267933	0.0566364	-0.152325	-0.591363
ACSL4	-0.754958	0.0035387	-1.16355	-0.0492389	0.0506538	-0.668858	-0.759159	-0.145777	-0.634764	-0.542351	-0.287779	-0.440441	-0.721946	-0.0677235	-0.489787	-0.380344	-0.125934	-0.269439	0.0193746	-0.82596
PRR11	-0.363802	-0.726046	-1.04378	-0.4679	-0.671507	-0.546187	-0.633672	-0.62837	-0.146941	-0.585912	-0.104271	-0.00847962	-0.094516	-0.0146342	0.157333	0.197852	0.0525619	-0.0293024	-0.248045	-0.132364
SDK2	0.144954	0.0367227	-0.151185	-0.553604	-0.436036	-0.217258	-0.975725	0.0672282	-0.526857	-0.917777	-0.123483	-0.339938	-0.373467	-0.762706	0.0277006	-0.631156	-0.467026	-0.0287534	-0.489399	0.130216
NUCKS1	0.20377	-0.396364	-0.224804	-0.233949	-0.826196	0.03307	-0.316691	0.0126641	0.234809	-0.185814	-0.398448	-0.581262	-0.290162	-1.10097	-0.325348	-0.587361	-0.63808	-0.53132	-0.677347	-0.0230174
RORA	0.277706	-0.57385	-0.62412	-0.382174	-0.839294	-0.0913132	-0.392446	0.0284755	0.19284	-0.157032	-0.422202	-0.422446	-0.324409	-0.921115	-0.598607	-0.721177	-0.808568	-0.422049	-0.778711	-0.137799
TGFBR3	0.317565	-0.528338	-0.466696	-0.676902	-1.01993	-0.0471664	-0.334444	-0.019327	0.259636	-0.0902583	-0.663925	-0.391249	-0.382737	-0.733864	-0.573478	-0.62164	-0.631159	-0.386826	-0.273014	-0.0641593
HES2	-0.315945	-0.130979	-0.292758	-0.535611	-0.806247	-0.904781	-0.611302	0.153453	-0.807551	-0.296756	-0.267743	0.0815487	0.0620448	0.153496	-0.0464996	-0.165726	0.100221	-0.317618	-0.640933	0.0520854
SPTB	-0.46436	-0.557155	-0.0068927	-0.547087	-0.669645	0.153763	0.0109274	-0.368655	-1.00494	0.206185	-0.284521	-0.245659	0.0503694	-0.461311	0.139129	-0.818396	-0.649607	-0.314585	-0.273337	-0.566306
ST6GALNAC1	0.134364	-0.27271	-0.686904	-0.18417	-0.735626	0.211041	-0.651639	-0.378298	-0.172688	-0.650038	-0.266092	-0.310852	-0.0257254	-0.654451	0.352321	-0.0302674	-0.143121	-0.787932	-0.678892	-0.091155
RPL31	-0.185047	-0.426312	-0.469829	-0.111214	-0.0853907	0.0798533	-0.853882	-0.75166	0.523141	-0.301276	0.105647	-0.332978	-0.587489	-0.598234	-0.587771	-0.424135	-0.419567	-0.33111	-0.693431	0.0885043
RPS6KA2	0.0930714	-0.068326	-0.84557	-0.688707	-0.307715	-0.498977	-0.459784	-0.275367	-0.834663	0.189535	-0.197926	-0.0644085	-0.0328577	-0.669726	-0.419212	-0.151193	-0.828253	-0.796196	-0.900337	-0.382867
SPP2	-0.17109	-0.213328	-0.768297	-0.336432	-0.754937	-0.253038	-0.26877	-0.0253516	0.0473371	0.00985458	-0.768297	-0.768297	0.227321	-0.742019	-0.768297	-0.768297	-0.768297	-0.768297	-0.316012	-0.338504
LIMS2	0.0835247	-0.438673	-0.22539	-0.469969	-0.95972	0.107358	-0.379803	0.0400749	-0.0467964	-0.787086	-0.449829	-0.819581	-0.470744	-0.994207	-0.298998	-0.495806	-0.44285	-0.563512	-0.918831	-0.11807
HMMR	-0.0761026	-0.667954	-0.92362	0.173852	-0.278026	-0.33695	-0.637114	-0.432334	0.577336	-0.418783	-0.168039	-0.407373	-0.734588	-0.258199	-0.694962	-0.0325283	-0.328099	-0.243954	-0.453296	-0.0963796
PANX2	-1.01691	-0.4249	-0.147304	-0.559876	-0.336365	-0.595618	0.0570196	-0.849835	-0.499784	-0.163034	-0.710499	0.0183847	0.141263	-0.730044	-0.526986	-0.144755	-0.583384	-0.227324	-0.0411169	-0.937565
DHRS9	-0.463592	-0.257262	-0.454745	0.141079	-0.0884476	-0.428517	-0.453585	-0.594773	-0.0600877	-0.850045	0.10378	-0.114151	-0.559136	0.454076	0.0812674	-0.00208508	0.131133	0.134177	0.000182615	-0.653187
PTGS2	-0.161659	-0.629669	-0.431376	-0.573901	-0.257749	-0.202745	0.139201	-0.0226873	-0.32161	0.0614773	-0.662684	0.206615	0.0974939	-1.04417	-0.117934	-0.654188	-0.664899	-0.474434	-0.321416	-0.744774
IGF2BP2	-0.585451	-0.278056	-0.086617	-0.360984	-0.532799	0.0503172	-0.0800317	-0.449499	-0.966787	0.161464	0.00952618	-0.149198	0.0933207	-0.765575	0.269309	-0.746668	-0.608438	-0.428689	-0.321861	-0.555985
TBX21	0.546967	-0.221872	0.104426	-0.394183	-0.940573	0.013203	-0.125849	0.0579909	0.263334	-0.201251	-0.827655	-0.182319	-0.298347	-0.478639	-0.432497	-0.2214	-0.387294	-0.0296972	-0.198435	0.0299433
CA12	-0.878664	-0.677074	-0.445079	0.120444	-0.83228	-0.495125	-0.176532	-0.863918	-0.528742	-0.639018	-0.994405	-0.522714	-0.701376	-0.354626	-0.21116	-0.365362	-0.178945	0.137216	-0.117765	-0.98241
MGLL	-0.551389	-0.509074	-0.213134	-0.930467	-0.634872	-0.802033	0.405321	-0.475211	-0.631797	-0.167899	-0.372827	-0.384337	-0.0813619	-0.132002	-0.107793	-0.645939	-0.705944	-0.17761	-0.0436451	-0.950338
SCARF1	-0.559623	-0.711887	-0.376098	0.0730458	-0.373889	-0.445548	-0.0436784	-0.403793	-0.870703	-0.356535	-0.0167378	-0.00733976	-0.314897	-0.190686	0.283309	0.104968	-0.239435	-0.0616897	-0.0124897	-1.06881
ARHGEF10L	-0.10201	-0.306375	0.33182	-0.598287	-0.47928	-0.0308411	0.109526	-0.0165318	-0.142538	0.0808043	-0.600548	-0.0282519	-0.310542	-1.0146	-0.175221	-0.740134	-0.461277	-0.565072	-0.388767	0.158138
ACTR6	-0.0849449	-0.401617	-1.1016	-0.0015359	-0.241549	-0.0364004	-0.906056	-0.354788	0.181053	-0.417066	0.00644939	-0.449347	-0.722325	-0.603594	-0.776731	-0.563479	-0.558241	-0.445963	-0.705738	-0.0548114
ADD2	0.165472	-0.545914	-0.231587	-0.53832	-0.547824	-0.047229	-0.195725	0.228274	-0.701568	-0.207127	0.337281	-0.654516	-0.533685	-0.928736	-0.01889	-0.142499	-0.164271	-0.0996298	-0.673868	-0.157055
CACNG5	-0.441126	-0.441126	-0.441126	-0.441126	-0.441126	-0.441126	-0.441126	-0.441126	-0.441126	-0.441126	0.169792	0.258097	0.231118	0.184956	0.188147	0.243783	0.25278	0.181403	0.247867	0.277323
RBMS2	0.140682	-0.226435	0.0730838	-0.113039	-0.324318	-0.54923	0.19077	-0.442999	0.166288	-0.469949	-0.771983	-0.212952	-0.179621	-0.779667	-0.910502	-0.685435	-0.296952	-0.630449	-0.724681	-0.125404
SPAG5	-0.064731	-0.843166	0.0571163	-0.0303383	-0.79033	-0.244927	-0.333892	-0.739526	0.456706	-0.759032	-0.54038	-0.596932	-0.476936	-0.385299	-0.676146	-0.0311056	-0.384407	-0.14001	-0.542399	-0.122973
MBNL3	0.0912415	-0.215913	-0.00253616	-0.309113	-0.419584	0.138155	-0.101775	0.169285	-0.159583	0.196033	0.141005	-0.32309	-0.216625	-1.04391	0.111075	-0.779531	-0.504203	-0.435577	-0.62465	-0.057474
RAP1GAP	-0.386894	-0.440077	-0.465853	-0.664965	-0.566431	0.336182	0.0698583	-0.394357	-0.705981	0.381918	-0.797195	-0.227888	0.0974477	-0.626844	-0.355525	-0.609693	-0.674886	-0.250823	-0.410236	-0.611005
ITGA8	-0.179789	-0.217234	-0.106817	-0.6649	-0.965196	0.00178153	0.0748083	-0.28675	-0.183125	-0.537287	-0.978147	-0.520314	-0.949932	-0.571087	-0.940896	-0.544243	-0.483293	-0.645204	-0.978147	-0.329089
CST7	-0.906958	0.232442	0.134604	-0.164475	-0.147562	-0.619068	-0.495974	-0.65063	-0.688155	-0.276685	-0.532273	-0.0167173	0.0775951	-0.0433374	-0.593535	-0.0702103	-0.0830861	0.157601	0.210647	-0.15924
LAMP3	-0.0612538	-0.64896	-0.565165	0.165361	-0.743425	-0.478679	-0.599233	0.0612591	0.0678213	-0.539854	0.0773836	-0.261753	-0.480626	-0.182599	0.607912	-0.0768732	-0.162549	0.00210985	-0.299994	-0.492374
NEBL	-0.550029	-0.452431	-0.451036	-0.550174	-0.491082	0.369199	-0.506266	-0.534364	-0.35835	0.38725	-0.0374414	0.29803	-0.160483	-0.653263	-0.569359	-0.167367	-0.653263	-0.0289502	-0.653263	-0.4044
PMS2P1	-0.364945	-0.672084	-0.471378	-0.659859	-0.932237	-0.522603	-0.624458	-0.564373	-0.384787	-0.684854	-0.00370115	-0.0740735	0.0763715	-0.217021	0.107457	0.0339025	-0.0085763	-0.00720324	-0.0548876	0.290535
RBFOX1	-0.56847	-0.562285	0.310144	-0.56847	-0.56847	-0.56847	-0.56847	-0.56847	-0.56847	-0.560267	0.239603	0.0538685	0.184509	-0.0637804	-0.212984	0.0790596	0.125128	-0.141551	-0.275864	0.190294
MYH7B	-0.539582	-0.537977	-0.982245	-0.644546	-0.626135	-0.598508	-0.407326	-0.415554	-0.716984	-0.671851	-0.254697	0.032377	0.048999	0.12279	-0.144373	-0.202415	0.0664805	0.0951607	-0.0159383	0.120994
SLC1A3	-0.674115	0.155693	-0.511508	-0.465201	0.19515	-0.597577	-0.679351	-0.567084	-0.482578	-0.663427	-0.321454	-0.418979	-0.491112	0.498226	-0.71445	-0.255597	-0.165238	-0.0405238	-0.0152668	-0.60526
TNS1	-0.00288234	-0.10675	0.114787	-0.0341468	-0.289745	0.262641	0.124815	-0.145999	-0.555935	0.506252	0.0758455	0.092798	0.297679	-0.589907	0.3836	-0.708724	-0.517322	-0.205568	-0.425693	-0.00950502
CEACAM1	-0.522073	0.0715387	-0.552671	0.0803653	0.074281	-0.62264	-0.42909	-0.110018	-0.622925	-0.525072	0.0851562	-0.408023	-0.497195	0.398859	-0.0127375	0.200598	0.221436	0.124658	0.210561	-0.426711
EPB41L2	0.202761	-0.550359	-0.174487	-0.590751	-0.853807	-0.0510853	-0.141894	0.0372967	-0.178331	-0.31778	-0.500952	-0.511387	-0.430638	-1.08543	-0.0292192	-0.862151	-0.572023	-0.600044	-0.669117	-0.0515482
CPB2	-0.482712	-0.482712	-0.482712	-0.482712	-0.482712	-0.482712	-0.482712	-0.482712	-0.482712	-0.482712	0.0612979	0.0419905	0.107382	0.0860627	-0.0494286	0.097443	0.353571	0.153503	0.356277	0.342183
HSP90AA1	0.139313	-0.393437	-0.556366	-0.070938	0.194856	0.0183836	-1.09073	-0.52053	0.198653	-0.513669	-0.016797	-0.190277	-0.439852	-0.153709	-0.215579	-0.134022	-0.141564	0.269742	-0.586558	0.112975
IGSF9B	0.104912	-0.666027	-0.523453	-0.609721	-0.823158	-0.475425	-0.532883	-0.422664	-0.459039	-0.50978	0.0238824	0.0936183	0.0391008	-0.298002	0.277559	-0.0084804	0.106828	0.126332	-0.422859	0.2047
COL4A4	-0.019867	-0.702491	-0.312539	-0.101871	-0.476807	-0.15316	0.202806	0.137828	0.146928	-0.178354	0.0685608	-0.647719	-0.18773	-0.750059	-0.646523	-0.577912	0.00681129	-0.534839	-0.816883	0.100355
TCF7	0.616187	-0.0664706	0.233271	-0.0910107	-0.390785	0.351692	0.0833352	0.170819	0.438466	0.0838957	0.153695	-0.113932	0.26118	-0.680948	0.392909	0.0750895	-0.0523282	0.143097	-0.661388	0.407614
MEF2C	0.139876	-0.166084	-0.129208	-0.262165	-0.440101	0.186207	-0.0741003	0.335549	0.0493396	-0.0221187	-0.335552	-0.291225	-0.175057	-1.14688	-0.191423	-0.706204	-0.496627	-0.432023	-0.488313	0.119524
SMARCD3	-1.09488	-0.660633	0.0318652	-0.126531	-0.159347	-0.561443	-0.304647	-0.73725	-0.437881	-0.710168	-0.460642	-0.0515398	-0.540135	0.0523297	-0.407378	-0.0517055	-0.202659	-0.0105595	-0.0315963	-0.969782
STRADB	-0.0116224	-0.162216	0.0154435	-0.236981	-0.430964	0.170023	0.0336875	-0.127559	-0.335131	0.54031	0.0386798	-0.0119516	0.0611693	-0.797023	0.374556	-0.670406	-0.564013	-0.402958	-0.523051	-0.0870653
COBLL1	0.154901	-0.287268	-0.257892	0.045421	-0.42055	0.187736	0.0154209	0.252897	0.047811	-0.0727895	-0.188251	-0.514229	-0.207965	-0.920265	-0.0701629	-0.586981	-0.290847	-0.457144	-0.91494	0.163714
TRPM3	-0.412896	-0.764898	-0.434042	-0.658782	-0.779318	-0.9872	-0.62474	-0.823248	-0.66839	-0.639297	-0.451745	-0.0119796	0.00342271	0.0125864	-0.102241	0.0526397	-0.0960066	-0.0610635	-0.333214	0.0298277
P2RX5	0.152794	-0.417037	-0.146607	-0.331757	-0.648517	0.237333	-0.211456	0.235265	-0.254452	-0.601897	-0.290053	-0.683461	-0.565401	-0.730081	-0.0167953	-0.624876	0.010094	-0.23401	-0.88099	0.0940461
CTTN	-0.348787	-0.28013	0.0470763	-0.926273	-0.345455	-0.474143	0.267266	-0.477541	-1.03254	-0.221919	-0.419409	-0.34594	0.250012	-0.413648	0.0311541	-0.437585	-0.649542	-0.0993166	-0.0911784	-0.663055
CHMP5	-0.588148	-0.41115	-0.92472	0.117569	-0.0240542	-0.446876	-1.02557	-0.614139	0.0860147	-0.520793	0.102564	-0.355464	-0.687339	0.163683	-0.517725	-0.149455	-0.188194	-0.0940025	-0.402785	-0.432432
HBQ1	-0.701681	-0.429392	0.0421111	-0.0547635	-0.293838	-0.329124	-0.351822	-0.476782	-1.11578	-0.020145	0.270886	-0.503857	-0.400055	-0.922367	0.0677419	-0.723992	-0.652432	-0.341473	-0.410404	-0.504435
CEACAM6	-0.628809	-0.505955	0.232578	-0.584012	0.373546	-0.165506	0.0633505	-0.513581	-0.212433	-0.0325939	-0.672815	0.273967	-0.314345	-0.488469	-0.250301	-0.647501	-0.677134	-0.375597	-0.678649	-0.558241
ADAMTS2	-0.626907	-0.191804	-0.174433	0.19784	0.043506	-0.313878	0.295624	-0.399034	-0.0809357	-0.651143	-0.398935	-0.10106	-0.440202	-0.0859274	-0.691774	-0.585297	-0.0058736	-0.151372	0.5803	-0.591684
TPX2	0.00891243	-0.78937	-0.224044	0.117587	-0.718435	0.0836356	-0.332648	-0.532232	0.557276	-0.771957	-0.211394	-0.42049	-0.462722	-0.0371259	-0.294984	0.194166	-0.337532	-0.0418829	-0.117445	-0.13974
FER1L4	-0.093976	-0.850226	-0.354325	-0.0947435	-0.573232	-0.127387	0.0687588	-0.20846	0.252985	-0.722833	-0.513176	-0.127755	-0.169033	-0.624006	-0.974243	-0.388896	-0.395879	-0.470836	-0.849893	0.100486
SIGLEC1	-0.265492	-0.715256	-0.462985	-0.0113936	-0.695464	-0.506895	-0.560621	-0.389618	0.715333	-0.301172	-0.675937	-0.391142	-0.706679	0.151036	-0.506374	-0.540941	-0.465201	-0.100371	-0.431063	-0.371895
TESC	-0.505991	-0.00759035	-0.0959344	-0.497205	-0.519751	-0.0574071	-0.541428	-0.716874	-0.793517	0.277568	-0.102909	-0.0455811	-0.072737	-0.105	-0.0558287	-0.483333	-1.03775	-0.560707	-0.195447	0.133309
AC004551.1	-0.138979	-0.571189	-0.444688	0.172565	-0.577049	-0.44147	-0.55877	-0.0705752	0.261222	-0.477859	0.040629	-0.295489	-0.717985	0.243407	0.202812	0.216089	0.191324	0.224755	-0.365907	-0.376366
RPH3A	-0.459238	-0.387593	0.293463	-0.690723	-0.384525	-0.484008	0.00893084	-0.739869	0.118723	-0.34317	-0.867652	0.0803087	-0.537162	-0.84803	-0.801969	-0.476706	-0.786527	-0.66945	-0.570588	-0.219485
PEBP1	0.245432	-0.531242	0.0947537	-0.172842	-0.838857	0.112199	-0.184724	-0.157696	0.176513	-0.32619	-0.237614	-0.440608	-0.0446766	-1.02865	-0.245424	-0.115383	-0.504386	-0.245034	-0.643264	0.165035
CMTM1	-1.00583	-0.446739	-1.02235	-0.574312	-0.195455	-0.900651	-0.590028	-0.680349	-0.838598	-0.639925	-0.619442	-0.166211	-0.452415	0.163695	-0.490845	-0.0949065	-0.0755689	-0.0156357	-0.261726	-0.742879
BLVRB	-0.844928	-0.51377	-0.105309	-0.496112	-0.552284	-0.0986246	-0.503104	-0.874889	-0.780966	0.210945	0.00687201	-0.272579	-0.600367	-0.819665	0.179624	-0.969799	-0.506995	-0.518226	-0.393182	-0.414895
RGS1	0.0131318	-0.587738	-0.740258	-0.0702704	-0.576897	0.0582862	-0.847232	-0.230844	0.443671	-0.175383	0.334701	-0.465533	-0.639401	-0.318829	-0.130926	-0.0537982	-0.448875	-0.348389	0.0056419	-0.346913
PITPNM2	0.308443	-0.412349	-0.14	-0.802764	-0.851558	-0.0408371	0.129814	-0.0555102	-0.0615404	-0.264345	-0.510187	-0.70686	-0.152396	-0.817228	-0.0324442	-0.355783	-0.519369	-0.219928	-0.574425	0.128424
NRCAM	-0.102551	-0.643007	-0.491329	-0.779474	-0.646107	-0.387414	-0.415627	-0.184865	-0.112144	0.299634	-0.735414	-0.511178	-0.170453	-1.02134	-0.539199	-0.779723	-0.782457	-0.612367	-0.903371	0.0266878
IL5RA	0.510507	-0.205666	-0.127918	-0.66063	0.319916	-0.099793	-0.0511966	-0.0446125	-0.443089	0.345293	-0.407856	0.128912	0.388562	-0.559646	-0.277068	-0.0165534	-0.114725	-0.0469391	-0.679309	-0.342426
ABCC6	-0.648188	-0.491853	0.00634837	-0.30998	-0.62516	-0.331574	0.0294915	-0.74699	0.101225	-0.0408379	-1.17857	0.0759107	-0.00572236	-0.662899	-0.624907	-0.393718	-0.497279	-0.0687421	-0.213731	-0.181611
CDC45	-0.00187243	-0.640716	-0.157994	0.11806	-0.651873	-0.0320707	-0.510303	-0.677117	0.698214	-0.643046	-0.250954	-0.202687	-0.235053	-0.275576	-0.42202	0.0632752	-0.538643	-0.530457	-0.521387	-0.193686
VNN3	-0.976656	-0.692743	-0.473945	-0.731125	0.141067	-0.624019	-0.168992	-0.472275	-0.200373	-0.465003	-0.705742	0.247834	0.00590536	-0.0837579	-0.339002	-0.354818	-0.407268	0.0613772	-0.093488	-0.832997
SMIM24	-0.447417	-0.59166	0.271016	-0.360955	-0.663198	-0.268503	-0.419826	-0.686034	-0.798752	0.0831394	-0.363036	-0.290863	-0.172992	-0.928894	0.284349	-0.744309	-0.69259	-0.738097	-0.480878	-0.213306
CRISP3	-0.47615	0.0137086	-0.285511	-0.759476	0.465419	-0.0908393	0.149532	-0.535383	-0.457321	0.116748	-0.24219	0.177149	-0.0863942	-0.162571	-0.413102	-0.447004	-0.832175	-0.255199	-0.597197	-0.636576
FKBP5	-0.5917	0.1032	-0.555522	-0.0406303	0.262585	-0.153531	-0.424632	-0.580766	-0.211406	-0.686934	-0.415791	-0.160171	-0.545522	0.41796	-0.653825	-0.200194	-0.084779	0.0182001	0.209498	-0.690693
HSP90AB1	0.244408	-0.796928	-0.137295	-0.587117	-0.687865	-0.0636825	-0.559101	-0.416768	-0.313613	-0.818627	-0.528291	-0.847041	-0.572746	-0.937549	-0.0546648	-0.466555	-0.393979	0.142423	-0.853588	-0.249537
DSP	0.173075	-0.664922	0.118061	-0.540469	-0.693059	0.193755	-0.280174	0.159686	-0.0696894	-0.669131	-0.72914	-0.523672	-0.322022	-0.61075	0.148741	-0.713335	-0.172113	-0.0516478	-0.360353	-0.0687444
PCSK5	0.445127	-0.000482075	-0.415556	-0.668674	-0.251674	0.363498	0.148862	0.0591362	0.118351	-0.0272018	-0.237702	-0.144203	0.0256399	-0.982269	-0.176045	-0.404888	-0.308213	-0.209837	-0.431343	0.178097
ABLIM1	0.470573	-0.32596	-0.100535	-0.425381	-0.617668	0.0925916	-0.139464	0.017403	0.072525	-0.104403	-0.144069	-0.39361	-0.0925832	-0.973463	0.0212008	-0.327297	-0.367042	-0.206011	-0.810818	0.231036
HSD3B7	-0.8815	-0.433267	-0.46761	-0.159183	-0.513237	-0.906169	-0.599227	-0.819054	-0.628768	-0.454345	-0.450529	-0.661784	-0.625874	0.157662	-0.781601	-0.0453763	-0.355523	0.0429419	0.226661	-0.797858
PRKY	-0.463168	0.187578	0.216475	-0.430602	0.165337	0.33609	-0.438278	-0.358954	-0.49277	-0.431889	0.29871	0.258633	-0.479	0.10138	0.292471	0.220071	0.250908	0.24707	0.0914412	-0.478102
DERL3	-0.196847	-0.467129	-0.0323692	-0.0132721	-0.584766	-0.145818	-0.0963757	0.10468	0.137007	-0.618493	-0.703769	-0.670165	-0.461703	-1.07213	-0.486916	-0.529751	-0.385978	-0.599035	-0.943757	-0.0378037
DDTL	0.204073	-0.161256	-0.270748	0.298633	-0.234467	-0.663229	-0.652883	-0.303655	-0.1955	0.0908024	-0.0482918	-0.307313	0.0434959	-0.687925	-0.629611	0.11643	-0.687925	0.256099	-0.672277	-0.0652273
GGT5	-0.611881	-0.543486	-0.27567	0.00456914	-0.282626	-0.530898	-0.195231	-0.637854	-0.308599	0.0671587	-0.295707	-0.415702	-0.537076	-0.130798	-0.71621	0.614982	-0.0551767	-0.0963654	0.197009	-0.762096
SEC14L2	0.111852	-0.534362	-0.687286	-0.750737	-0.779461	-0.166981	-0.190807	-0.583937	0.00918112	-0.664936	-0.467201	-0.74733	-0.146204	-0.98764	-0.189032	0.0546766	-0.402541	0.192758	-0.60326	-0.179935
LGALS2	0.0794255	-0.789841	-0.337369	-0.562046	-0.274267	0.158352	-0.349671	-0.120407	-0.484203	0.277948	-0.566694	-0.377361	-0.124357	-0.798924	-0.271536	-0.67834	-0.238511	-0.726655	-0.404247	0.377884
FBXO7	-0.377434	-0.364911	-0.0830775	-0.559676	-0.74746	-0.187038	-0.408579	-0.560272	-0.733999	0.247035	-0.0654367	-0.27144	-0.0266151	-0.961459	0.168348	-0.910551	-0.721863	-0.468498	-0.669223	-0.241608
ASCC2	-0.20995	-0.506498	0.0494013	-0.678423	-0.86453	-0.0844986	-0.298494	-0.430044	-0.628495	0.304254	-0.492896	-0.188679	-0.147359	-0.770904	0.29342	-0.591049	-0.763535	-0.504333	-0.57486	-0.0673708
APOL4	-0.517014	-0.458432	-0.538396	0.398261	-0.442474	-0.515113	-0.528112	-0.14753	-0.462041	-0.585955	0.145316	-0.436405	-0.505428	0.250714	-0.0136632	0.138363	0.0166643	0.392319	0.0369843	-0.349679
APOL1	-0.586083	-0.724727	-0.413826	0.0150718	-0.364049	-0.791672	-0.561444	-0.336486	-0.578569	-0.84908	-0.0441834	-0.389753	-0.698209	0.0875432	0.217935	0.0763828	-0.113909	0.057799	-0.215618	-0.791567
FAM118A	-0.101752	-0.542488	-0.364211	-0.0614129	-0.653002	-0.312163	-0.595645	-0.438184	-0.143998	-0.509375	-0.463072	0.199569	-0.37053	-0.972354	-0.403035	-0.662621	-0.505896	0.0281959	-0.180929	0.558074
MLC1	0.148799	0.127479	0.292552	-0.700202	-0.501137	0.0744646	-0.179327	-0.0611938	-0.249335	0.00897835	-0.837066	-0.219711	-0.590033	-0.72808	-0.610926	-0.417452	-0.646109	-0.0465563	0.0755021	-0.247755
CTSG	-0.682229	-0.656088	0.186417	-0.735134	0.257787	-0.0235951	-0.317925	-0.592049	0.289204	-0.375512	-0.629767	0.0448033	-0.470685	-0.410939	-0.641151	-0.475717	-0.7049	-0.442932	-0.675734	-0.605981
GZMH	0.591576	-0.32349	-0.0637672	-0.370387	-0.824485	0.0146189	-0.249118	-0.0841468	0.430831	-0.289291	-0.775196	0.0989328	-0.241509	-0.438718	-0.395932	-0.13469	-0.33243	-0.0424074	0.021193	0.0924197
GZMB	0.152623	-0.299506	-0.24662	0.136331	-0.889949	0.0109665	-0.63013	-0.145625	0.253212	-0.388621	-0.413055	-0.412216	-0.534268	0.0275396	-0.384096	0.263599	-0.0532401	0.160235	0.404198	-0.359221
PLEK2	-0.298562	-0.515026	-0.107447	-0.0909245	-0.384056	0.101049	-0.334382	-0.356828	-0.932108	0.336777	-0.195789	-0.117296	0.0899482	-0.788014	0.347182	-0.630679	-0.616008	-0.166929	-0.47655	-0.426583
TCL1A	0.015851	-0.315992	-0.362051	-0.424563	-0.854856	0.0136519	-0.54055	0.371287	-0.762483	-0.647989	-0.378064	-0.670978	-0.420307	-0.92951	-0.028287	-0.673706	-0.499763	-0.481372	-0.80073	-0.0541773
MYBL2	-0.146852	-0.86429	-0.0234351	0.127673	-0.534356	-0.120432	-0.295368	-0.502999	0.402409	-0.762488	-0.776863	-0.37179	-0.443366	-0.621425	-0.673932	-0.171525	-0.513414	-0.489238	-0.657877	0.0922515
BMP7	-0.373952	-0.823457	-0.82217	-0.69993	-0.607451	-0.524977	-0.69494	-0.162953	-0.734004	-0.590565	-0.154266	0.0485288	-0.132533	0.104994	-0.015591	-0.184884	0.0563237	-0.19384	-0.311479	0.302822
TUBB1	-0.0201198	-0.094828	0.217631	-0.722433	-0.0878607	-0.168479	0.545989	-0.181243	-0.859597	0.173227	-0.299048	-0.164064	0.249135	-0.1509	0.0253753	-0.295245	-0.487875	0.248022	0.00493472	-0.498101
NTSR1	-0.761189	-0.00598386	-0.10361	-0.663447	0.173442	-0.417537	-0.0648531	-0.66149	-0.554936	-0.27238	-0.610512	-0.207657	-0.389362	-0.0473874	-0.629569	-0.718956	-0.629801	-0.0548243	0.490394	-0.460124
CDC25B	0.343524	-0.68667	-0.0507091	-0.372535	-0.942122	0.0372036	-0.340224	-0.170986	0.160201	-0.385706	-0.484822	-0.467007	-0.231128	-0.74568	0.00786928	-0.193051	-0.486118	-0.241796	-0.677056	0.22962
TRIB3	0.0831039	-0.586415	0.0549345	-0.299498	-0.352219	0.276012	-0.264504	-0.516935	-0.0307698	-0.5881	-0.275832	-0.594866	-0.409467	-0.83242	-0.0719873	0.102463	-0.716097	-0.328282	-1.0011	-0.0281392
SNPH	0.309726	-0.539951	-0.230581	-0.753288	-0.820607	0.0192357	-0.0747897	-0.291486	-0.0388664	-0.281648	-0.444693	-0.616355	-0.0633644	-0.950794	0.177565	-0.277407	-0.406499	-0.0323557	-0.602143	-0.00464371
MYL9	-0.432033	-0.380127	-0.0968758	-0.824403	-0.417258	-0.355724	0.170684	-0.504345	-0.907689	-0.253588	-0.376123	-0.122938	0.393784	-0.355145	-0.0817094	-0.458871	-0.673892	0.114058	0.0201864	-0.776896
BPI	-0.922823	-0.0634117	0.100813	0.0871329	-0.106138	-0.486372	-0.361213	-0.540833	-0.616994	-0.307228	0.187956	-0.104603	-0.573667	0.477121	-0.433725	-0.127705	-0.136344	-0.276375	0.261899	-0.437031
ATP1B4	-0.0760341	-0.789531	-0.0251078	-0.212653	0.0423958	-0.381431	-0.105456	-0.445903	-0.577317	0.184687	-1.14063	-0.499365	-0.620307	-0.380545	-0.778295	-0.295643	-0.736861	-0.553889	-0.418448	0.0864807
BMX	-0.992508	0.0868241	-0.594568	0.0669375	-0.11073	-0.583883	-0.619297	-0.315762	-0.540736	-0.741634	0.198344	-0.452287	-0.543194	0.164355	-0.0262414	0.0135783	-0.119442	-0.0268665	-0.00510206	-0.32324
CD40LG	0.520127	-0.570547	0.0558303	-0.453896	-0.819315	-0.0458996	-0.210839	-0.288936	-0.0977851	-0.560831	-0.205755	-0.203016	0.0126449	-0.717146	0.0557948	-0.279789	-0.421113	-0.334099	-0.770884	0.208286
TIMP1	-0.699807	-0.161422	0.0941092	-1.05099	-0.484406	-0.490289	0.145565	-0.718369	-0.81243	-0.394402	-0.787448	-0.392453	-0.0447433	-0.506674	-0.723455	-0.464778	-0.784392	-0.282963	0.0789988	-0.729925
SYTL4	-0.16127	-0.108266	-0.179319	-0.970535	-0.202004	-0.414652	0.380026	-0.498298	-0.830346	-0.0213192	-0.160314	-0.240129	0.0740283	-0.11402	0.212866	-0.241124	-0.44348	0.126643	0.207773	-0.558237
NALCN	-0.58102	-0.0501834	-0.58102	0.0318496	-0.58102	0.0432048	-0.58102	0.0765008	-0.146072	-0.123848	0.349931	0.167545	0.334606	0.220896	0.397222	0.128349	0.351746	0.234174	0.0560738	0.397196
RGCC	0.372905	-0.541071	-0.0655375	-0.483974	-0.509718	0.0605307	-0.323168	-0.271238	0.104668	-0.0464666	-0.333157	-0.416192	-0.201503	-0.962665	-0.255254	-0.608031	-0.605529	-0.477179	-0.918875	0.0980145
OLFM4	-0.309882	-0.214023	0.192927	-0.517354	0.627309	-0.505954	0.184546	-0.09561	-0.000917662	0.285057	-0.407054	0.364835	-0.0300137	0.133411	0.0463376	-0.422767	-0.596523	0.075614	-0.166859	-0.542343
SMPD3	0.309781	-0.417254	-0.538696	-0.780091	0.0548456	-0.514572	-0.387206	-0.10013	-0.834419	0.187131	-0.516099	-0.119958	0.185128	-0.796739	-0.383542	-0.00236872	-0.409208	-0.465181	-0.608151	-0.487979
NPRL3	-0.078844	-0.0613812	0.164488	-0.298178	-0.357569	0.0998246	0.00609993	-0.299218	-0.772184	-0.0966003	0.0552738	-0.406514	-0.0352959	-0.953392	0.473946	-0.732644	-0.479788	-0.100344	-0.30088	-0.318035
PRSS33	0.284907	-0.356957	-0.175657	-0.806804	-0.140021	-0.501851	-0.333319	-0.25476	-0.759138	0.248739	-0.620873	-0.155882	0.335926	-0.846859	-0.534325	-0.3062	-0.383471	-0.563601	-0.455855	-0.586102
MAZ	0.0103502	-0.894376	0.0173385	-0.887182	-0.8523	-0.209091	-0.217194	-0.387279	-0.120044	-0.494669	-0.856612	-0.569325	-0.20861	-1.12742	-0.559198	-0.490984	-0.729941	-0.601861	-0.879359	-0.148293
NOMO1	0.0353885	-0.637331	0.0741953	-0.712901	-1.07129	-0.204124	-0.196288	-0.479027	-0.180209	-0.54239	-0.85929	-0.47117	-0.420336	-0.951336	-0.282688	-0.64766	-0.806991	0.100219	-0.491695	-0.139946
IL21R	0.264158	-0.552455	-0.49176	-0.808689	-1.01554	-0.158972	-0.474335	-0.0485342	-0.146284	-0.51122	-0.260611	-0.830435	-0.578003	-0.772304	-0.0863834	-0.0934907	-0.704542	-0.496338	-0.815145	-0.0561048
AP3B2	-0.372545	0.237567	0.328171	-0.763484	0.271553	-0.642662	-0.187324	-0.620634	-0.263365	-0.0563598	-0.0814878	0.0798055	-0.352544	-0.0407712	-0.744607	0.098303	-0.405233	-0.0668578	0.257602	-0.198974
ACSBG1	-0.479006	-0.85061	0.117936	-1.04829	-0.560121	-0.939917	0.0237665	-0.722854	-0.909216	-0.228379	-0.920051	-0.513165	-0.108741	-0.783032	-0.485045	-0.668537	-0.764838	-0.236012	-0.175387	-0.549697
CD276	-0.817841	-0.737717	-0.4774	-0.60943	-0.736544	-0.960678	-0.645532	-0.680077	-0.887473	-0.731692	-0.272039	-0.0709641	-0.181836	-0.113983	-0.2366	0.0727576	0.00808047	-0.0965461	0.0549562	-0.305356
BMF	-0.0983774	-0.657186	0.109795	-0.447902	-0.724795	-0.31484	-0.0153701	-0.0449885	-0.105227	-0.0629053	-0.924318	-0.142842	-0.417281	-0.993304	-0.782388	-0.601579	-0.719851	-0.811095	-0.577687	-0.185535
SLC30A4	0.119019	-0.518749	-0.210668	-0.870674	-0.816218	-0.181841	-0.488253	0.136004	-0.30294	-0.598649	-0.199406	-0.821611	-0.474333	-1.00525	-0.269281	-0.761003	-0.821774	-0.502843	-0.888229	-0.117881
MYEF2	0.0280791	-0.552463	-0.413698	-0.332353	-1.07957	-0.170743	-0.444345	-0.0537781	-0.26085	0.0843959	-0.483607	-0.453899	-0.0966378	-1.03443	-0.547453	-0.88346	-0.487794	-0.74562	-0.72652	-0.0134792
RP1	-0.294842	-0.748193	-0.748193	-0.193191	-0.415992	-0.164046	-0.105485	-0.748193	-0.748193	0.121794	-0.161795	0.165358	-0.722735	-0.725208	-0.117272	-0.241607	-0.748193	-0.24282	0.187717	-0.724541
NUCB1	-0.761504	-0.31904	-0.168153	-0.348951	-0.550476	-0.707008	-0.561095	-0.534706	-0.834172	-0.751574	-0.22025	-0.444263	-0.728273	0.105481	0.152999	0.0442756	-0.201018	-0.0628502	-0.0138956	-0.994106
KLC3	-0.590945	-0.402233	0.254471	-0.595428	-0.426432	0.0984666	0.0525073	-0.485055	-0.734599	0.148686	-0.391529	-0.0045582	0.0562049	-0.804107	0.189972	-0.568187	-0.659296	-0.32708	-0.548074	-0.127295
RETN	-0.875403	-0.017577	-0.285856	-0.171369	0.00783461	-0.396681	-0.0591907	-0.595577	-0.375931	-0.436869	-0.246487	-0.0657684	-0.559765	0.492589	-0.460038	0.572585	-0.404526	-0.327605	-0.0258375	-0.137533
FCER2	-0.0443394	-0.396797	-0.0179519	-0.709	-0.690118	-0.0591023	-0.32815	0.0485168	-0.834324	-0.669149	-0.470955	-0.667694	-0.310603	-0.936232	0.00146121	-0.703866	-0.378431	-0.428624	-0.811268	0.226063
CLC	0.251479	-0.108931	-0.443421	-0.281283	0.208395	-0.247021	-0.765431	-0.38202	-0.741795	0.343611	0.0105955	-0.0530956	0.147095	-0.562725	-0.685668	0.248995	-0.011236	-0.303461	-0.362404	-0.272024
SIGLEC8	0.190479	-0.475784	-0.371294	-0.84824	-0.0601572	-0.605955	-0.306277	-0.301902	-0.773719	0.174385	-0.710471	-0.0740025	0.239206	-0.779256	-0.487147	-0.0392038	-0.403855	-0.500006	-0.766017	-0.461398
CD79A	-0.023425	-0.396356	0.0409634	-0.39952	-0.724165	0.0107101	-0.317539	0.174024	-0.525953	-0.648605	-0.352311	-0.804165	-0.395326	-1.03434	-0.0401903	-0.688453	-0.357203	-0.469497	-0.888885	0.0164075
NKG7	0.395821	-0.335624	-0.0132527	-0.341552	-0.794203	-0.136602	-0.518046	-0.309325	0.198677	-0.485406	-0.927321	-0.434615	-0.586272	-0.13215	-0.875918	-0.15662	-0.380918	-0.0972376	0.0617332	-0.29489
CEACAM5	-0.594215	-0.594215	0.0400282	-0.594215	-0.594215	-0.594215	-0.594215	-0.333786	-0.594215	-0.037012	-0.594215	-0.166935	-0.0930771	-0.043999	-0.253392	-0.0279688	-0.0327069	0.598107	0.0338081	0.159789
CRX	-0.205268	-0.885554	-0.914441	-0.643855	-0.656597	-0.681171	-0.788436	-0.502033	-0.678441	-0.450503	-0.11323	0.128324	-0.0913721	-0.0893013	-0.324104	0.0871747	0.0448434	0.0129934	-0.385658	-0.0772824
KLF1	-0.527511	-0.356544	-0.0251895	0.0237387	-0.268572	0.0868829	-0.0352239	-0.504967	-0.969881	0.408821	0.0203573	-0.0686438	0.192944	-0.682134	-0.0825568	-0.672266	-0.396635	-0.177371	-0.472207	-0.494376
PIK3R2	0.297915	-0.313647	0.0826205	-0.808038	-0.752971	0.190993	0.0555145	-0.0157224	0.155345	-0.128883	-0.349086	-0.199597	-0.248208	-0.677972	-0.137053	-0.546097	-0.483286	-0.438216	-0.675261	0.144699
FKBP8	-0.606945	-0.369004	0.127438	-0.332155	-0.668435	-0.379259	-0.122634	-0.618576	-1.09388	-0.0149491	0.0702125	-0.289101	-0.00522701	-0.888918	0.200106	-0.655948	-0.557587	-0.39548	-0.467346	-0.353909
RASA4	0.0526878	-0.724414	0.226363	-0.643281	-0.959822	-0.0670934	-0.0483023	-0.0760047	0.168612	-0.151833	-0.614658	-0.202204	-0.0678741	-0.762004	-0.391539	-0.198963	-0.468608	-0.224874	-0.596233	0.110227
TFEC	-0.191153	-0.368303	-0.980613	0.222619	0.151346	-0.0563716	-0.534138	0.105101	0.0275003	-0.227615	0.350309	0.012255	-0.594188	0.368732	0.122944	-0.389848	-0.046004	-0.182972	-0.475045	-0.0834214
CHN2	-0.0572817	0.130998	-0.188736	-0.571122	-0.316935	0.0925793	-0.0166727	0.0335383	-0.0919372	0.103401	-0.650017	0.00808118	-0.58199	-1.08063	-0.34507	-0.717393	-0.691402	-0.525302	-0.23923	-0.0720195
GRB10	-0.53923	0.185046	-0.176941	0.185634	0.147599	-0.517121	-0.0443451	-0.804496	-0.20005	-0.214492	-0.393751	-0.0445281	-0.42355	0.324309	-0.734169	-0.00673985	-0.0994827	0.064733	0.377676	-0.503625
CCL24	-0.580696	-0.330231	-0.580696	-0.37621	-0.369355	-0.577352	-0.575928	-0.376351	-0.258592	-0.580696	0.129939	0.264032	0.175896	0.265935	0.162688	0.0973759	0.22367	0.142542	0.228454	0.0775789
HSPB1	-0.126647	-0.796452	-0.171084	-0.585506	-0.75059	-0.278139	-0.521673	-0.508763	-0.684546	-0.742047	-0.0461711	-0.729118	-0.500784	-0.520929	0.432423	-0.559731	-0.156989	0.311168	-0.39614	-0.445471
TMEM176B	0.0472869	-0.0991126	-0.358962	-0.119395	0.197605	-0.402085	0.0865549	-0.00891096	-0.307656	-0.16681	-0.810335	-0.604796	-0.977939	0.0718627	0.0934303	0.165427	-0.329923	0.283743	-0.128264	0.15919
AEBP1	-0.0637148	-0.530408	-0.218477	-0.726426	-0.901592	-0.0402191	-0.25991	0.242334	-0.533052	-0.582586	-0.716391	-0.903532	-0.405969	-0.924106	-0.114682	-0.485137	-0.423796	-0.567893	-0.797426	0.0726038
CNTNAP3	-0.0304095	0.14387	0.0953406	-0.101218	-0.0972749	-0.0944471	0.338309	0.19975	-0.10464	0.398399	-0.86545	0.336859	0.312509	-0.3195	-0.488053	-0.245894	-0.187765	-0.35371	-0.664158	0.0970533
AK1	0.0098813	-0.540807	0.112771	-0.615781	-0.975393	-0.142865	-0.57709	-0.165561	0.117505	-0.0691743	-0.308862	-0.1844	-0.200613	-0.789769	0.214376	-0.455913	-0.640915	-0.263961	-0.787273	0.00200126
KCNT1	-0.4392	-0.818029	-0.818029	-0.80489	-0.818029	-0.818029	-0.216321	-0.285717	-0.818029	-0.818029	-0.818029	-0.331103	-0.245934	-0.40387	-0.254353	0.0916323	-0.380594	0.000473173	0.146642	-0.818029
DDX58	-0.388132	-0.590847	-0.769438	0.127096	-0.578494	-0.736113	-0.713096	-0.130917	-0.294242	-0.687066	-0.139514	-0.339044	-0.730808	-0.00699966	-0.0514535	-0.135883	6.28569e-06	0.18228	-0.455718	-0.99151
PDLIM1	0.0481549	-0.47938	0.267866	-0.900199	-0.654394	-0.171696	0.0216127	-0.101518	-0.736043	-0.423235	-0.818301	-0.859212	-0.182445	-0.602283	-0.0926367	-0.861152	-0.547303	-0.463094	-0.329287	-0.293449
GATA3	0.241801	-0.730073	-0.379633	-0.7394	-1.13811	-0.094973	-0.590799	-0.423533	0.0826357	-0.5166	-0.508566	-0.52707	-0.260611	-0.866112	-0.120229	-0.413226	-0.718828	-0.241923	-0.790961	-0.119818
ERLIN1	-0.603376	-0.26594	-0.665247	0.151784	-0.0342809	-0.460349	-0.560323	-0.37809	-0.657581	-0.710561	-0.0646342	-0.50587	-0.669051	0.508826	-0.104389	-0.189591	-0.0463967	-0.236878	0.16494	-0.619291
SPOCK2	0.325397	-0.548874	0.0412322	-0.515207	-0.970978	0.0741579	-0.252336	-0.237638	0.185837	-0.328059	-0.446145	-0.484515	-0.101016	-0.814685	0.038374	-0.313667	-0.394	-0.206622	-0.710398	0.0466411
NEURL1	0.031925	0.130552	0.102077	-0.641663	-0.20926	-0.266651	0.275464	0.0982095	-0.211156	0.240558	-0.623006	-0.10369	-0.444181	-0.942405	-0.632646	-0.440858	-0.498956	-0.529295	-0.549859	-0.266246
KRT23	-0.481145	-0.526362	0.151377	-0.428938	-0.137663	-0.22094	0.215109	-0.137158	0.209312	-0.127514	-0.0787839	0.133053	0.1021	-1.14078	0.378007	-0.385602	-0.313755	-0.0764675	-0.215952	-0.355758
RUNDC3A	-0.404104	-0.309943	-0.0775956	-0.54123	-0.511579	-0.334306	-0.492221	-0.431391	-0.955771	0.0816615	-0.150847	-0.348114	-0.00960603	-0.951638	0.332615	-0.496757	-0.686921	-0.134706	-0.618383	0.164084
2021-09-04	-0.471319	-0.574361	-0.440598	0.109911	-0.441651	-0.588339	-0.541323	-0.222328	-0.270478	-0.645085	0.154063	-0.362229	-0.564214	0.215532	0.255541	0.0760176	0.137084	0.326948	-0.126368	-0.655641
LGALS3BP	-0.145691	-0.610765	-0.343039	0.267121	-0.833716	-0.371121	-0.625783	-0.427713	0.200996	-0.702589	-0.0595074	-0.624894	-0.477897	0.0287687	0.308313	-0.00184186	-0.147472	0.157522	-0.184495	-0.340851
DHX58	-0.380788	-0.70725	-0.552968	0.109493	-0.846315	-0.708474	-0.693667	-0.277939	0.324826	-0.517332	-0.598543	-0.448446	-0.809146	0.0450279	0.0275448	0.0288842	-0.208793	-0.059547	-0.438509	-0.510343
ALOX12	-0.381659	-0.215124	0.156252	-0.755218	-0.404458	-0.542033	0.321743	-0.468884	-0.994292	-0.163507	-0.373971	-0.367954	0.099834	-0.00422936	-0.120238	-0.658399	-0.628428	-0.0400425	0.00168767	-0.653415
ABCC3	-0.41497	-0.0594713	0.0363653	-0.988224	-0.376098	-0.651128	0.25807	-0.492157	-0.897793	-0.201816	-0.394276	-0.31335	0.132002	-0.242554	-0.205446	-0.521515	-0.59173	0.0615192	0.0531524	-0.665614
FAM20A	-0.869748	-0.0614868	-0.514558	-0.501531	-0.0788642	-0.519999	-0.641821	-0.346486	-0.701181	-0.467631	-0.376479	-0.17341	-0.620358	0.647632	-0.727061	-0.102296	-0.386475	-0.321428	-0.0845101	-0.715365
MMD	-0.0619288	-0.242144	-0.27497	-0.686459	-0.386256	-0.355969	0.336151	0.00832565	-0.770708	0.158279	0.00785575	-0.634736	0.0100418	-0.812312	-0.0896889	-0.822604	-0.666866	-0.27345	-0.483333	-0.479363
MAP2K6	-0.704061	0.0112663	-0.870326	0.0317286	0.0670209	-0.611623	-0.774473	-0.618341	-0.437571	-0.497803	-0.308657	-0.398055	-0.568938	0.272216	-0.942636	-0.17895	-0.155843	-0.0447895	-0.0733615	-0.369171
PMP22	-0.291863	-0.0769743	-0.785642	-0.440649	-0.0669546	-0.688419	-0.593593	-0.415958	-0.882622	0.365045	-0.429975	-0.354358	-0.0573091	-0.658696	-0.800019	0.175184	-0.164369	-0.338922	0.0411226	-0.549329
PF4V1	0.0356868	-0.104485	0.0348206	-0.501335	-0.123237	-0.0507981	0.0144551	-0.501224	-0.597818	-0.143592	0.0800029	-0.307756	0.480652	-0.0183135	-0.271447	-0.499798	-0.733942	0.546599	-0.443546	-0.529901
TBC1D9	-0.000575214	-0.288862	-0.0820276	-0.571923	-0.469526	0.0945926	-0.0929824	0.300546	-0.219996	0.0555393	-0.28203	-0.40867	-0.332823	-1.14411	-0.488151	-0.804798	-0.363041	-0.64287	-0.53656	0.0165485
RPL34	-0.198063	-0.38698	-0.422104	-0.045137	-0.0884439	0.095407	-0.839935	-0.744344	0.539684	-0.283108	0.108188	-0.33315	-0.542653	-0.551664	-0.658998	-0.468911	-0.45303	-0.398252	-0.633491	0.0741724
NCAPG	-0.0494603	-0.674799	-0.578975	0.158173	-0.426275	-0.08844	-0.84004	-0.553747	0.606024	-0.495256	-0.389518	-0.360282	-0.433816	-0.41954	-0.732072	-0.0901147	-0.601168	-0.45364	-0.619188	-0.12032
ZBTB16	-0.734193	-0.660248	-0.884311	-0.580076	-0.433184	-0.471047	-0.785864	-0.754565	-0.627247	-0.79985	-0.641029	0.0237599	-0.304913	0.263135	-0.300487	-0.318854	-0.0725502	0.0621247	0.11302	-0.375451
CRTAM	0.188319	-0.461442	-0.0958302	-0.46212	-0.572608	0.136822	-0.201576	-0.0368023	0.263863	-0.0516527	-0.526352	-0.269089	-0.129099	-0.963935	-0.286967	-0.535296	-0.609208	-0.167304	-0.778376	0.217627
FOLR3	-0.92689	-0.374191	-0.419242	-0.319163	0.416267	-0.555441	0.252634	-0.731621	-0.69034	-0.712815	0.00158301	-0.460559	-0.51926	-0.22642	-0.681206	-0.283923	0.034468	-0.288758	-0.37846	-0.598872
CD5	0.307606	-0.469046	-0.0862935	-0.482176	-0.972506	-0.00777244	-0.360692	-0.304117	0.0756332	-0.422378	-0.3622	-0.532833	-0.276496	-0.994565	-0.0534314	-0.394252	-0.564054	-0.383582	-0.892263	-0.0156169
SOX6	-0.671097	-0.189827	-0.601686	-0.470106	-0.776502	0.0990352	-0.519243	-0.0822886	-0.239846	0.401769	-0.191804	-0.146118	0.165427	-0.640467	-0.22513	-0.719689	-0.611473	-0.474828	-0.870039	-0.172598
POU2AF1	0.0622218	-0.526882	0.000131261	0.00762658	-0.654853	0.071108	-0.0189264	0.115844	0.115098	-0.576949	-0.22422	-0.600253	-0.295932	-0.975994	-0.337125	-0.459748	-0.234573	-0.387441	-0.925363	0.0304026
VWF	-0.511377	-0.53872	0.187652	-0.984872	-0.833065	-0.592011	0.180234	-0.632256	-0.968567	-0.234829	-0.889608	-0.46823	-0.18204	-0.446003	-0.393382	-0.920775	-0.881644	-0.491143	-0.466921	-0.754747
CD69	0.0309708	-0.54046	-1.00095	0.0226356	-0.381185	0.00399533	-1.10947	-0.0448402	0.217549	-0.370475	-0.0186736	-0.452333	-0.603928	-0.522704	-0.640552	-0.383716	-0.450395	-0.225773	-0.404719	-0.173991
PARP11	-0.155357	-0.718649	-0.925627	0.0862323	-0.71013	-0.476102	-0.805777	0.00986943	0.131614	-0.667374	0.0786952	-0.620862	-0.812436	-0.235137	-0.11142	-0.335187	-0.167416	-0.0913478	-0.630944	-0.444221
RAD51AP1	-0.138397	-0.811999	-0.947337	0.0464349	-0.385614	-0.154891	-0.693829	-0.052766	0.442707	-0.546693	-0.217833	-0.538383	-0.827506	-0.622232	-0.755281	-0.535614	-0.550111	-0.523597	-0.522545	-0.252785
OAS3	0.0115497	-0.491141	-0.51631	0.251739	-0.371689	-0.46274	-0.57759	0.0970605	0.311899	-0.349443	0.0616933	-0.0375562	-0.50994	0.353881	0.331513	0.185751	0.192773	0.353163	-0.0455468	-0.410969
OAS2	-0.0371263	-0.583215	-0.469174	0.188058	-0.733392	-0.347053	-0.565526	0.00255556	0.397814	-0.462986	-0.0119311	-0.38832	-0.663625	0.150823	0.213118	0.0626141	0.0562951	0.227704	-0.253734	-0.364987
ADGRD1	-0.18129	-0.395164	0.15653	-0.692413	-0.389596	-0.106748	-0.0647944	-0.203291	-0.212139	0.0825189	-0.675226	-0.0314721	0.0742818	-0.928676	-0.57891	-0.687785	-0.712428	-0.662167	-0.483844	0.221741
IFNG	0.152673	-0.383537	-0.76382	-0.0225538	-0.583859	-0.327295	-0.718727	-0.400755	0.47356	-0.593787	-0.0912894	-0.453771	-0.712375	-0.63439	-0.76382	-0.0791614	-0.550777	-0.230885	-0.629154	-0.0373256
NOP2	0.170472	-0.656843	0.242305	-0.549467	-0.83768	0.00786509	-0.318776	-0.267996	-0.0342169	-0.550357	-0.210069	-0.365429	-0.20543	-0.901571	0.0332988	-0.24211	-0.408019	-0.229187	-0.745133	0.236266
ENO2	-0.0370676	-0.853305	-0.127936	-1.00323	-1.08337	-0.431012	-0.00544905	-0.605422	-0.440054	-0.516152	-0.491645	-0.420303	-0.241397	-0.90199	-0.122458	-0.599896	-0.695578	0.0230559	-0.676479	-0.0750754
GOLT1B	0.113699	-0.371479	-0.923226	-0.101544	-0.453626	-0.119506	-0.467507	-0.0776089	0.246072	-0.163804	-0.361316	-0.424356	-0.627677	-0.836334	-0.787042	-0.903556	-0.76757	-0.581315	-0.732815	-0.250169
LDHB	0.360308	-0.470512	0.0972753	-0.216145	-0.609943	0.0420792	-0.589952	-0.615729	0.233009	-0.366295	-0.135014	-0.326335	-0.0752141	-0.775139	-0.0756944	-0.18819	-0.416131	-0.286985	-0.866981	0.196668
MAK	-0.755514	0.0170853	-0.210088	-0.620352	-0.0195754	-0.895093	-0.122796	-0.0295267	-0.500208	0.0874412	-0.969252	-0.29655	-0.00907832	-0.54731	-0.593813	-0.617061	-0.0647657	-0.292552	-0.803357	-0.724284
CEP85L	0.0979797	-0.478907	-0.929629	-0.598559	-0.458852	-0.242333	-0.660077	-0.224412	-0.0475871	-0.215614	-0.524698	-0.544337	-0.447363	-1.10782	-0.925775	-0.824706	-0.924768	-0.656234	-0.891642	-0.0357665
ADTRP	0.292733	-0.406529	-0.728845	-0.665982	-0.696124	0.11281	-0.719967	-0.474194	-0.015493	-0.435762	0.0693778	-0.350111	-0.275311	-0.913448	-0.427312	-0.134813	-0.552859	-0.453478	-0.94208	-0.147962
GABRR2	-0.548153	-0.553213	-0.71623	-0.61227	-0.16997	-0.612417	-0.366778	-0.562705	-0.724017	-0.244256	-0.0155763	0.0726276	0.0334889	0.428083	-0.149127	0.0669552	0.0609037	0.173495	0.0169571	0.0336531
MDGA1	0.247704	-0.481329	-0.46993	-0.622395	-0.260496	-0.0575727	-0.388315	0.129345	-0.615449	-0.498855	-0.48978	-0.209878	-0.628739	-0.139438	0.205629	0.185487	0.282881	0.0908281	-0.599875	0.246649
BACH2	0.181544	-0.444593	-0.444457	-0.610312	-0.761355	0.0129934	-0.352997	0.14586	-0.101433	-0.33748	-0.32124	-0.638418	-0.396288	-1.03505	-0.171888	-0.613672	-0.506919	-0.501157	-0.975138	0.0765166
VNN1	-0.598254	0.120609	-0.564187	-0.056071	-0.325875	-0.115078	-0.276479	-0.749309	-0.172525	-0.578225	0.200654	-0.337986	-0.296165	0.282591	-0.470679	0.119913	-0.0814682	-0.00959142	0.515174	-0.617052
RPS12	0.0730031	-0.384862	0.00460786	-0.320211	-0.54678	-0.0787135	-0.671552	-0.794862	-0.00478891	-0.46478	0.273827	-0.445236	-0.275933	-0.941533	-0.0660196	-0.488722	-0.370423	-0.293066	-0.978498	-0.00395631
SLC16A10	0.428381	-0.432253	-0.432528	-0.449646	-0.512568	-0.0523559	-0.157198	-0.023576	0.0977709	-0.094781	-0.425015	-0.513986	-0.146451	-0.990622	-0.222318	-0.550931	-0.485969	-0.434857	-0.845134	0.199784
PTK7	0.189019	-0.51044	-0.244552	-0.743802	-0.882663	-0.0121805	-0.111399	-0.181854	-0.0908339	-0.0935005	-0.617885	-0.672101	-0.0489207	-0.825641	0.0157095	-0.678418	-0.767595	-0.481137	-0.802928	-0.201416
SLC29A1	0.167981	-0.332603	-0.402908	-0.726274	0.128187	-0.58699	-0.404344	-0.261284	-0.598029	0.141677	-0.7431	-0.176836	0.0937347	-0.835949	-0.715934	0.10316	-0.474217	-0.624381	-0.668744	-0.625483
GHR	-0.852798	-0.417825	-0.859828	-0.314402	-0.326627	-0.405256	-0.59923	-0.137239	-0.412171	-0.477139	0.0230613	0.117283	0.199627	0.0357172	0.0488255	0.269121	0.151648	0.124268	0.0615965	-0.0861735
GZMK	0.00654315	-0.908345	-0.507688	-0.298581	-0.597699	0.0691028	-0.641599	-0.246038	0.610046	-0.323931	-0.549107	-0.263248	-0.0993429	-0.591779	-0.556141	-0.350285	-0.611713	-0.484879	-0.72399	-0.0960624
SPARC	-0.0963407	-0.0688778	0.171858	-0.583713	-0.140613	-0.147078	0.53035	-0.277133	-1.03413	0.0334425	-0.114657	-0.171446	0.308932	-0.0386322	0.174496	-0.324545	-0.320196	0.138256	0.0847913	-0.494611
THBS4	0.0927907	-0.387255	-0.141498	-0.580586	-0.0521365	-0.537846	-0.814428	-0.355365	-0.840123	-0.0046229	-0.811182	-0.384099	0.2226	-0.803622	-0.817068	-0.130513	-0.271991	-0.665904	-0.665083	-0.740436
CLDN16	-0.460079	-0.704007	-0.665808	-0.599525	-0.569263	-0.718036	-0.51081	-0.581922	-0.672725	-0.443926	-0.270758	0.0758072	-0.0930579	0.220298	-0.0185248	0.0867414	0.0349987	0.135118	0.207904	-0.0964638
CD86	-0.135954	-0.127834	0.0990183	-0.429881	-0.283403	0.05977	-0.059302	-0.0265248	0.0816845	0.112977	-0.443996	-0.0289039	-0.374975	-1.28276	-0.475236	-0.781667	-0.451771	-0.453228	-0.167275	-0.0850147
RBP1	0.0424554	-0.209305	-0.672817	-0.311224	0.124316	-0.672817	-0.260456	-0.133657	-0.672817	-0.0305286	-0.0493495	0.341763	-0.672817	0.178088	-0.672817	-0.672817	-0.29229	-0.123642	-0.650926	-0.651259
USP9Y	-0.494671	0.294014	0.191336	-0.380412	0.157068	0.345879	-0.412828	-0.412233	-0.360141	-0.410072	0.306621	0.220274	-0.503426	0.15555	0.264045	0.207903	0.259699	0.271962	0.122611	-0.511219
VIPR1	0.467735	-0.432807	0.0274266	-0.60951	-0.599739	0.0747668	0.00168338	-0.170974	0.0364251	-0.190254	-0.6292	-0.147799	-0.0532667	-0.902137	-0.150205	-0.594565	-0.454674	-0.247112	-0.632739	0.136534
EEF1B2	-0.0923452	-0.529893	-0.257854	-0.186213	-0.16634	0.140672	-0.796414	-0.7136	0.395512	-0.460669	-0.00917043	-0.390022	-0.452266	-0.860065	-0.627849	-0.433929	-0.584266	-0.300935	-0.731932	0.138542
IFIH1	-0.193668	-0.613818	-0.758459	0.209212	-0.225396	-0.534541	-0.570109	-0.080989	0.201127	-0.551439	0.0908153	-0.173352	-0.613223	0.153717	0.138529	0.0203993	-0.0136884	0.168419	-0.300582	-0.753739
CCDC88A	-0.293794	-0.0500371	-0.473302	-0.519609	-0.300931	-0.0410268	-0.200172	-0.0273223	-0.0623535	0.10139	-0.755164	-0.244798	-0.484988	-1.21962	-0.871401	-0.71121	-0.72836	-0.577217	-0.462348	-0.0926099
STAT1	-0.373737	-0.501562	-0.7057	0.233698	-0.561196	-0.808862	-0.644494	-0.0912712	-0.0323514	-0.775727	-0.00585187	-0.49523	-0.886126	-0.185362	0.2175	-0.117752	-0.170331	-0.214678	-0.138342	-0.689381
GNLY	0.442209	-0.224178	0.247742	-0.1163	-0.918902	0.057438	-0.474117	-0.124142	-0.115946	-0.322152	-0.69864	-0.259507	-0.217375	-0.0948225	-0.536525	0.0964122	-0.425703	0.199348	0.170242	0.174936
IL1R2	-0.796863	-0.0139248	-0.306402	0.110328	0.191658	-0.337543	-0.387652	-0.553571	-0.480782	-0.405085	-0.335349	-0.241588	-0.367588	0.5394	-0.69361	-0.164207	-0.07411	-0.098501	0.342159	-0.561325
IL1R1	-0.874034	0.346247	-0.182618	-0.0397856	0.127995	-0.262622	0.201653	-0.471406	-0.391964	0.0153771	-0.602709	-0.0612178	-0.136706	0.276015	-0.616431	-0.227046	-0.121223	-0.00427628	0.391325	-0.471193
IL1RL1	0.40053	-0.026647	-0.765273	-0.144453	-0.0244695	-0.0796722	-0.223717	0.164033	-0.549659	0.0371284	-0.317471	0.0301738	0.0504034	0.347491	-0.771772	-0.152739	0.154034	-0.00876004	0.420206	-0.45403
IL18R1	-0.544384	0.0450716	-0.748947	0.0633359	0.223146	-0.302295	-0.482479	-0.291964	-0.312494	-0.651706	-0.109636	-0.353107	-0.487718	0.48282	-0.464457	-0.0973666	0.0364267	0.199414	0.246632	-0.520381
IL18RAP	-0.516475	-0.0981408	-0.711788	0.129464	-0.0636447	-0.156791	-0.580022	-0.0315608	-0.305145	-0.764438	0.152677	-0.17291	-0.0855072	0.505319	-0.296513	-0.0127461	0.250805	0.211252	0.272273	-0.382118
PASK	0.264596	-0.576824	0.131713	-0.041637	-0.716207	0.195259	-0.166238	-0.00703325	0.240181	0.0282407	-0.391148	-0.559333	-0.0604882	-0.815567	-0.174948	-0.215162	-0.196717	-0.341096	-0.767524	0.139818
SDC1	-0.126713	-0.751281	-0.0397991	-0.504792	-0.648808	-0.105247	0.3244	-0.499158	0.201116	-0.762179	-0.855134	-0.445252	-0.371207	-0.764167	-0.831417	-0.648517	-0.439082	-0.692353	-0.666791	-0.331449
EPHA4	0.370753	-0.448206	-0.150495	-0.310136	-0.697692	0.052816	-0.283931	0.0685625	-0.107009	-0.12769	-0.210742	-0.535263	-0.225142	-0.915932	0.169658	-0.57522	-0.489838	-0.362646	-0.78505	0.192081
KIAA1324	-0.497949	-0.11729	0.289077	-0.49417	-0.102964	0.180444	0.46777	-0.490207	-0.345884	0.0564543	-0.417028	-0.0207626	0.067316	-0.607916	-0.00888825	-0.642172	-0.511043	0.120815	-0.599992	-0.551131
SRM	0.246483	-0.602444	0.100545	-0.0729957	-0.808574	0.079904	-0.196454	-0.1924	0.236598	-0.526439	-0.348611	-0.515674	-0.313086	-1.00009	-0.208919	-0.155959	-0.592241	-0.2785	-0.624184	0.0152956
FBXO6	-0.617656	-0.484702	-0.618948	0.0366045	-0.358597	-0.852336	-0.746326	-0.328644	-0.379958	-0.897614	-0.0572849	-0.425769	-0.846229	0.156925	-0.0514282	0.0244999	-0.0868274	0.0818687	-0.191729	-0.666027
C1orf21	0.532999	-0.251542	-0.377138	-0.676574	-0.783705	-0.1262	-0.384153	-0.03864	0.163241	-0.0531979	-0.719757	-0.215294	-0.602689	-0.598665	-0.65666	-0.550059	-0.609639	-0.26077	-0.142739	0.00507644
DNAJC6	-0.101055	-0.103365	-0.971112	-0.678692	-0.187292	0.318049	0.0588675	-0.252866	-0.108466	0.208275	-0.557047	-0.444958	0.0877453	-0.664208	-0.431076	-0.497751	-0.569741	0.0568064	-0.449747	-0.585309
GADD45A	-0.817161	0.133731	-0.708809	-0.176253	-0.115799	-0.557089	-0.602686	-0.576436	-0.780874	-0.469987	-0.360944	-0.404245	-0.418307	0.403875	-0.750649	-0.214533	-0.0110025	-0.32215	0.222337	-0.371673
WLS	-0.198567	-0.457283	0.0195465	-0.4561	-0.387601	0.0377731	0.568635	-0.49623	-0.0846198	-0.0121354	-0.771923	0.13126	0.23904	-0.70543	-0.449725	-0.387978	-0.278228	-0.136065	-0.550128	-0.593415
CD2	0.318961	-0.668366	-0.078124	-0.431193	-0.978435	-0.0600778	-0.387232	-0.351924	0.339215	-0.420488	-0.299674	-0.356878	-0.147791	-0.793208	-0.193801	-0.359536	-0.474129	-0.229036	-0.760529	0.0957184
HPCAL4	0.357471	-0.679549	-0.240731	-0.393068	-0.76108	0.0160685	-0.358239	-0.0151445	0.0806375	-0.256155	-0.0614642	-0.252493	0.00892272	-0.935681	-0.357222	-0.479466	-0.647109	-0.433695	-0.842388	-0.0403703
MYCL	0.0719639	-0.238607	0.0330595	-0.531403	-0.167474	0.151778	0.135457	0.014766	0.190932	0.303058	-0.437149	0.156019	-0.125886	-0.989952	-0.417176	-0.641149	-0.406882	-0.475692	-0.181007	0.17265
SIPA1L2	-1.08604	0.002917	-0.424043	-0.246222	0.0475599	-0.670997	-0.158357	-0.463275	-0.677193	-0.469732	-0.390727	-0.350376	-0.541453	0.245684	-0.250601	-0.254705	-0.0298488	-0.00998041	0.254426	-0.729329
ADGRL2	-0.491754	-0.491754	-0.491754	-0.491754	-0.491754	-0.304825	-0.491754	-0.491754	-0.491754	-0.486677	0.238214	0.230736	0.228012	0.215261	0.159133	0.154309	0.170822	0.13789	0.12582	0.209926
PADI2	-0.933073	0.227284	0.216466	-0.230353	0.0172639	-0.236671	0.146955	-0.355426	-0.891806	-0.334441	-0.0788505	-0.100429	-0.436111	0.327859	0.247944	-0.0707959	-0.108542	-0.107349	-0.201474	-0.455936
GBP3	-0.432212	-0.393699	-0.795719	0.206267	-0.116632	-0.457766	-0.729376	-0.307853	-0.327944	-0.912647	0.298119	-0.510923	-0.676446	0.0272185	0.0866015	-0.0636917	0.0154166	0.0148013	-0.15641	-0.382137
GBP1	-0.304826	-0.419391	-0.645836	0.261687	-0.141687	-0.534932	-0.58618	-0.0617806	-0.293748	-0.725923	0.290039	-0.256723	-0.645799	0.147058	0.222459	0.152199	0.104155	0.160955	-0.248448	-0.503005
CD160	0.446139	-0.201962	0.313439	-0.376694	-0.463855	-0.200992	-0.404934	0.0230263	0.29261	-0.15634	-0.856021	-0.102125	-0.144524	-0.461666	-0.792704	0.0354219	-0.478857	-0.228272	-0.134337	0.124911
ID3	0.202165	-0.432732	0.049972	-0.506422	-0.745423	0.0185715	-0.222443	-0.0231288	0.136933	-0.365757	-0.412749	-0.582677	-0.213447	-0.966586	-0.0770107	-0.486595	-0.375155	-0.467914	-0.930042	0.093047
CR2	0.230608	-0.324106	-0.10411	-0.381947	-0.674289	0.1197	-0.149246	0.204092	-0.482882	-0.221226	-0.0902255	-0.728034	-0.307404	-1.0339	-0.033822	-0.394289	-0.355037	-0.583618	-0.703948	0.11293
CDC20	0.0397161	-0.765076	-0.123419	0.215219	-0.731157	-0.121467	-0.48282	-0.631627	0.471771	-0.802808	-0.422287	-0.320875	-0.406309	-0.149024	-0.448279	0.23089	-0.288315	-0.115975	-0.198171	-0.169431
RCAN3	0.341001	-0.318358	-0.18623	-0.417698	-0.613903	0.105745	-0.207487	-0.0267804	0.135203	-0.0453051	-0.318647	-0.345703	-0.0993397	-1.03504	-0.173696	-0.522107	-0.514214	-0.356608	-0.89633	0.0846376
MMP8	-0.747835	-0.233548	-0.24639	-0.537672	0.278829	-0.265431	-0.0545228	-0.667876	-0.226728	-0.0777059	-0.403867	0.0375756	-0.348637	0.561701	-0.23161	-0.476292	-0.936235	-0.295443	0.00570619	-0.322725
RPS25	0.238644	-0.37509	0.0722288	-0.156246	-0.45893	0.0957318	-0.77421	-0.85512	0.242282	-0.364253	0.0460668	-0.203011	-0.152859	-0.698115	-0.139035	-0.235494	-0.216959	-0.22458	-0.735343	0.252107
KIF14	0.15337	-0.50475	-0.96366	0.143266	-0.195155	0.13105	-0.459729	-0.178959	0.761063	-0.10727	0.0749509	-0.17988	-0.348335	-0.0578035	-0.428817	0.0810814	-0.186895	-0.0934181	-0.120669	0.00679941
CNR1	-0.0720928	-0.430143	-0.924792	-0.479574	-0.0621741	-0.46745	-0.625248	-0.0263347	-0.179845	0.139813	-0.105083	-0.539059	-0.723939	-0.191781	-0.57814	-1.04634	-0.493159	-0.585404	-1.08831	-0.501501
ARG1	-0.494921	0.699058	0.0882513	0.472274	0.282009	0.0673522	-0.0822376	-0.663702	-0.0907394	-0.0196107	0.263039	0.298843	-0.0742093	0.376797	-0.521007	0.268297	0.27952	0.206219	0.182753	0.283153
ABCG2	0.142027	-0.44077	-1.01426	-0.418546	-0.585589	-0.0759587	-0.737983	-0.528662	-0.202224	0.248627	-0.219136	-0.487456	-0.00642532	-0.757131	0.08951	-0.144335	-0.692656	-0.471997	-0.652446	-0.61436
KLF12	0.262194	-0.476493	-0.572982	-0.513042	-0.736574	-0.0693372	-0.446766	0.0254794	0.0281805	-0.244308	-0.430533	-0.500025	-0.412378	-0.983447	-0.501797	-0.691429	-0.74137	-0.494323	-1.04299	-0.0109354
NDUFB3	-0.572646	-0.159769	-0.608372	0.0865514	0.224575	-0.258738	-0.92691	-0.857625	0.0690476	-0.436045	0.1814	-0.207505	-0.616753	0.207391	-0.56388	-0.303341	-0.0958286	-0.132939	-0.319769	-0.13615
C1orf198	-0.0443016	-0.252819	-0.104853	-0.798501	-0.699539	-0.193999	0.481102	-0.0209915	-0.632486	-0.199043	-0.518564	-0.543022	0.0202233	-0.951042	-0.0769747	-0.527749	-0.569855	-0.346119	-0.0834608	-0.520823
SLC46A2	-0.193043	0.0776646	0.296574	-0.760869	-0.0395451	0.210642	0.0916709	0.115805	-0.0852647	0.34797	-0.450255	0.13702	-0.0548517	-0.820228	-0.348973	-0.553544	-0.17336	-0.562774	-0.119742	0.11462
BBOF1	-0.187995	-0.403039	-0.386531	-0.557186	-0.533097	-0.0400613	-0.581816	-0.63762	-0.820704	0.174066	-0.038991	-0.155256	0.127567	-0.726845	0.239918	-0.788238	-0.680304	-0.354013	-0.837971	-0.276429
FLVCR2	-1.00276	-0.384704	-0.592668	0.0672022	-0.347919	-0.710087	-0.674275	-0.520773	-0.630817	-0.60999	-0.037302	-0.49576	-0.826137	0.145168	-0.407065	0.124227	-0.166473	0.063974	-0.0422027	-0.578767
IFIT3	-0.185898	-0.538462	-0.431592	0.422407	-0.26736	-0.576605	-0.581272	-0.094164	0.0754877	-0.452996	0.235861	-0.0352808	-0.34841	0.216632	0.153109	0.239167	0.214706	0.236379	-0.031368	-0.675857
IFIT2	-0.23864	-0.418487	-0.588839	0.475445	-0.114221	-0.680023	-0.466784	-0.0789019	-0.0527124	-0.321507	0.269963	-0.0382926	-0.303441	0.133576	0.0643333	0.152169	0.18045	0.133391	-0.0135128	-0.854769
MXI1	-0.178498	-0.0229585	-0.0561751	-0.169566	-0.366336	0.138275	-0.073421	-0.00871017	-0.50781	0.424856	0.284144	-0.0765021	0.071422	-0.935252	0.218561	-0.619023	-0.581589	-0.452536	-0.459561	-0.264217
CD274	-0.527063	-0.412362	-0.578178	0.221157	-0.0482549	-0.715625	-0.467526	-0.0697352	-0.477131	-0.473937	0.291985	-0.177862	-0.308766	0.178253	0.165655	0.107047	0.19906	0.210738	-0.106833	-0.712701
CCDC170	-0.303372	-0.222073	-0.584814	0.0747604	-0.198131	-0.656746	0.0654671	-0.668128	-0.103762	0.302755	-0.634508	-0.0902642	-0.129079	-0.695061	0.0616683	0.368908	-0.243661	-0.790707	0.0303674	-0.247587
SPART-AS1	-0.172108	-0.698907	0.409359	-0.450724	-0.108073	-0.100424	0.239731	-0.36963	-0.403119	-0.232102	-0.707963	-0.684286	-0.707963	-0.707963	-0.679521	-0.29072	0.0338796	-0.29133	-0.707963	-0.687949
TGFBI	0.0325296	0.0325193	0.287215	-0.665414	-0.00109543	0.138886	0.358723	0.0556318	-0.117277	0.324987	-0.413919	0.120809	0.043919	-0.897817	-0.255697	-0.59461	-0.224368	-0.343523	0.0577174	0.149806
ADRA1A	-0.224932	-1.1045	-0.608323	-0.39648	-0.61985	-0.536201	-0.219446	-0.119636	-0.379514	-0.209793	0.01594	0.0686705	0.151488	0.00469832	0.106277	0.200055	0.0831957	0.242826	-0.121067	0.0364213
EPHX2	0.335192	-0.59973	-0.125118	-0.660125	-0.797671	0.0507363	-0.400391	-0.251743	-0.0963501	-0.351123	-0.387524	-0.543486	-0.124952	-0.886291	0.0444637	-0.360476	-0.459821	-0.318877	-0.939588	0.11427
TRIM6	-0.669835	-0.324674	-1.13193	-0.110035	-0.276476	-0.604844	-0.491093	-0.108289	0.147479	-0.0148142	-0.0825562	0.0145906	-0.512002	-0.0590386	0.098222	-0.161654	-0.40353	0.257511	0.113366	-0.533802
TSHZ3	-1.08642	0.120031	-0.41379	-0.784182	-0.124374	-0.637186	-0.534338	-0.430831	-0.61944	-0.480038	-0.201239	-0.320277	-0.484367	0.103704	-0.113192	-0.145382	-0.189686	-0.0208699	0.207507	-0.811893
AL139327.1	-0.56313	-0.56313	-0.56313	-0.56313	-0.56313	-0.56313	-0.56313	-0.56313	-0.56313	-0.56313	0.136409	-0.0293053	0.0586956	0.239135	-0.0765482	0.0142911	0.164584	-0.162518	0.256719	0.166969
LHX4	-0.677112	-0.061125	-0.727859	0.303512	-0.185637	-0.419497	-0.530553	-0.720973	-0.694121	-0.613444	-0.584284	-0.338854	-0.655771	0.0533416	-0.727859	-0.328477	-0.366164	-0.517993	0.366225	-0.727859
CAT	-0.0958041	-0.508663	-0.19369	-0.897374	-0.334837	-0.662695	-0.88135	-0.691645	-0.882765	-0.175914	-0.72791	0.14299	-0.130713	-0.463693	-1.13967	-0.148035	-0.671517	-0.757452	-0.536419	-0.205863
CCRL2	-0.613255	-0.581148	-0.486314	0.196863	-0.391425	-0.634839	-0.401263	-0.561886	-0.508465	-0.669435	-0.110039	-0.4978	-0.639504	0.519225	0.0967303	-0.0800021	-0.246718	-0.10417	-0.0646532	-0.785945
ACVR2A	0.201682	-0.363644	0.0904995	-0.357083	-0.615322	-0.0593415	-0.327554	0.0668227	0.10408	-0.0151342	-0.316869	-0.301318	-0.00707593	-0.958634	-0.271573	-0.629482	-0.756353	-0.595688	-0.794537	0.0237599
FLT3	-0.723495	0.0257529	-0.247944	0.102182	0.163117	-0.0249692	0.0792855	-0.444204	0.0780971	-0.626867	-0.611767	-0.0204342	-0.778789	-0.177215	-0.306867	-0.613563	-0.0543494	0.0412621	0.422889	-0.440831
LY9	0.38689	-0.395694	0.0761649	-0.402168	-0.703252	0.0231022	-0.159431	0.0252996	0.0778176	-0.227755	-0.240932	-0.357317	-0.047904	-0.9221	0.0223583	-0.324342	-0.321278	-0.216773	-0.888827	0.213416
ACO1	0.255493	-0.434295	0.293741	-0.685046	-0.696407	0.0562205	-0.0232445	-0.183863	-0.0593277	-0.272583	-0.415408	-0.541157	-0.153438	-0.977761	-0.047616	-0.763251	-0.518323	-0.448553	-0.321643	-0.0525574
SRGN	-0.941609	-0.152961	-0.948886	-0.0184265	0.102546	-0.543133	-0.844332	-0.747344	-0.820341	-0.440202	-0.12701	-0.234072	-0.509926	0.0676421	-0.664903	-0.240283	-0.137255	-0.429982	-0.111781	-0.681075
ZWINT	0.0747537	-0.771743	-0.686983	0.034885	-0.720235	-0.121001	-0.561916	-0.670504	0.533896	-0.749803	-0.28483	-0.39671	-0.507965	-0.371191	-0.657698	-0.0382067	-0.41008	-0.53006	-0.575983	-0.175662
HVCN1	0.02926	-0.367528	0.0139529	-0.47976	-0.692378	-0.0161894	-0.105556	0.140625	-0.453251	-0.252935	-0.592028	-0.420343	-0.254022	-1.2888	-0.0854484	-0.651481	-0.450681	-0.514788	-0.691071	-0.015209
NECAB1	-0.663797	0.510859	-0.131343	-0.663797	0.480258	-0.282082	0.0846348	0.0151891	-0.0970225	0.189296	-0.663797	-0.114714	0.00554658	-0.247137	-0.663797	-0.233797	-0.297212	-0.0729018	-0.20009	0.0555041
OPTN	-0.0817537	-0.847695	-0.229385	-0.565721	-1.09563	-0.226846	-0.735833	-0.513879	-0.0722165	-0.0105611	-0.195425	-0.505789	-0.512147	-0.788997	0.19961	-0.680596	-0.881221	-0.540255	-0.686043	-0.189716
LRP1	-0.330802	0.0237098	0.304307	-0.768213	-0.105761	0.0328907	0.108313	-0.131	-0.178033	0.0984803	-0.756801	0.0880173	-0.417051	-0.969233	-0.442547	-0.439942	-0.346124	-0.464071	0.0812955	-0.0332806
TNFAIP6	-0.483646	-0.472838	-0.628912	0.231406	-0.0609633	-0.280189	-0.717673	-0.292267	-0.669368	-0.476369	0.111528	0.0235638	-0.655905	0.19105	0.0875398	-0.217953	-0.0522735	-0.234312	0.0788895	-0.913656
G0S2	-0.78176	-0.280108	-0.644423	-0.0908554	-0.458415	-0.491107	-0.367934	0.0459809	-0.536461	-0.700168	-0.0478702	-0.464092	-0.44048	0.061141	0.000818226	-0.0233424	-0.134972	-0.139729	0.666322	-0.52759
KCNJ2	-0.814393	-0.26262	-0.757932	0.063904	0.223646	-0.697034	-0.478539	-0.403281	-0.668049	-0.420057	0.0580529	0.049474	-0.230802	0.137945	-0.142778	-0.064331	-0.0577108	-0.0292766	-0.400776	-0.868609
PFKFB2	-0.68322	0.161387	-0.843871	-0.194471	0.0863683	-0.634255	-0.696068	-0.364015	-0.787193	-0.604853	-0.360454	-0.459593	-0.678272	0.498079	-0.453095	-0.27583	-0.36319	-0.289502	-0.0740729	-0.44967
C4BPA	-0.615062	-0.314753	-0.516133	-0.24281	0.280185	-0.741228	-0.485956	-0.243356	-0.686686	-0.627047	-0.0481243	-0.376009	-0.590806	-0.393963	-0.325858	0.51804	0.149684	-0.0969864	-0.257607	-0.718359
CKS2	-0.23843	-0.657448	-0.455215	-0.0489563	-0.134987	-0.00169935	-0.844572	-0.679501	0.639494	-0.363473	-0.415223	-0.397185	-0.568752	-0.323508	-0.835514	-0.210652	-0.470691	-0.341425	-0.688895	-0.0769856
DAW1	-0.800039	-0.152851	-0.800039	-0.800039	-0.458714	-0.800039	-0.800039	-0.800039	-0.33428	-0.0344734	-0.800039	-0.0849442	-0.270413	-0.800039	0.14116	-0.463968	-0.467658	-0.800039	-0.145274	0.045754
CHPF	0.101837	-0.726687	-0.142035	-0.119707	-0.726552	-0.157999	-0.0615193	-0.454345	0.332587	-0.597666	-0.796267	-0.731723	-0.452426	-0.840304	-0.727445	-0.304901	-0.62403	-0.522087	-0.837574	-0.198062
CTCFL	0.14056	-0.399327	-0.7309	-0.327867	-0.7309	-0.0834586	0.17278	-0.315307	0.0232628	-0.0833251	-0.702291	-0.0524304	-0.0841494	-0.709225	-0.699203	-0.7309	-0.7309	-0.218644	-0.708252	0.0534245
FAM210B	-0.295613	-0.282612	-0.0286353	-0.335673	-0.572142	0.139659	-0.242501	-0.385381	-0.673899	0.239525	0.0875125	-0.150813	-0.156991	-0.945578	0.291075	-0.841337	-0.608424	-0.537984	-0.479084	-0.356245
PI3	-0.293909	-0.495571	0.205704	-0.804813	-0.325795	-0.378495	0.159067	-0.611325	-0.344481	0.0726965	-0.649322	0.237875	0.38672	-0.453119	-0.195762	-0.302053	-0.649617	-0.452543	-0.576131	-0.581322
SLPI	-0.612373	-0.384534	0.323557	-0.578788	-0.013321	-0.525791	-0.182054	-0.676804	-0.0560916	0.137485	-0.446101	0.272788	0.393415	-0.0933076	-0.405248	-0.291456	-0.44486	-0.175064	-0.560932	-0.711304
PLCG1	0.475171	-0.46567	0.0266411	-0.473272	-0.719214	0.0980429	-0.0880074	-0.131776	0.227327	-0.116867	-0.219329	-0.197746	0.00808367	-0.734524	0.119184	-0.0568799	-0.299382	-0.0805691	-0.756889	0.311304
PMEPA1	0.0778127	-0.507772	-0.0703123	-0.635657	-0.66411	-0.0564175	-0.356343	0.296772	-0.499063	-0.45434	-0.23302	-0.703864	-0.539459	-1.03972	-0.0613598	-0.664153	-0.358353	-0.296247	-0.903615	-0.032483
ZBP1	-0.507637	-0.62911	-0.327472	0.109552	-0.600594	-0.857102	-0.653266	-0.211885	-0.10731	-0.852086	-0.157548	-0.345303	-0.551392	0.11692	0.07046	0.0823295	0.073453	0.155799	-0.222568	-0.662492
CEACAM8	-0.326326	-0.532992	0.36966	-0.472997	0.361583	-0.0614976	0.189573	-0.442152	-0.0495529	0.114657	-0.51846	0.373737	-0.0904913	-0.26138	-0.112886	-0.50695	-0.625326	-0.266718	-0.573511	-0.595917
F13A1	-0.316388	-0.0589189	-0.0920072	-0.820171	-0.174168	-0.0444861	0.454267	-0.264497	-0.834243	0.0708484	-0.13002	-0.173404	0.32617	-0.319936	0.130662	-0.547587	-0.524883	0.0209946	0.0890532	-0.514164
HIST1H1D	-0.414026	0.23755	-0.416717	-0.414539	-0.416717	0.354517	-0.413856	0.166587	0.143102	-0.413689	-0.416717	0.229526	0.217589	0.203261	0.450341	0.211534	0.209572	-0.411607	-0.411594	0.261106
TREM1	-0.419799	-0.0927002	0.341892	-0.374362	-0.0961429	-0.264486	0.200737	-0.16468	-0.686757	0.00552909	-0.851256	0.0985327	0.168501	-0.579351	-0.352149	-0.750608	-0.11187	-0.3672	-0.0490091	-0.710181
NRN1	-0.599907	-0.456655	-0.498843	0.208297	-0.706646	-0.48756	-0.586207	-0.69028	-0.435204	-0.460389	0.216998	-0.26051	-0.747001	0.208105	-0.10923	0.178608	0.228816	-0.103858	-0.315849	-0.446061
AHNAK	0.072343	-0.256335	0.0212415	-0.773585	-0.556952	-0.0419598	-0.0843235	0.147185	-0.0962952	0.0264499	-0.592548	0.0106473	-0.223154	-1.08568	-0.266378	-0.719828	-0.413158	-0.384817	-0.325101	0.195019
MT2A	0.0703908	-0.622118	-0.119795	0.326578	-0.674208	-0.488991	-0.425855	-0.0190115	0.373999	-0.592908	-0.256634	-0.376199	-0.607626	-0.0898392	0.159151	-0.0542343	0.210591	0.0948362	-0.162529	-0.638263
PIWIL1	-0.70424	-0.71675	-0.71675	-0.107547	-0.71675	0.0853953	-0.307084	-0.705395	-0.294892	-0.166106	-0.71675	0.0304327	-0.153488	-0.182381	0.135742	-0.16292	0.281731	-0.165925	-0.692933	-0.693294
GPR18	0.27991	-0.373982	-0.100694	-0.396389	-0.602619	-0.00448604	-0.378455	-0.0660497	0.140816	-0.238585	-0.216318	-0.620414	-0.330942	-1.11255	-0.294778	-0.561705	-0.488181	-0.420452	-0.898992	0.102985
RAP2A	0.308768	-0.307304	-0.764535	-0.205452	-0.290296	0.00679221	-0.358989	-0.00327153	0.285446	-0.0263202	-0.309534	-0.298328	-0.566737	-0.908676	-0.629595	-0.673434	-0.754816	-0.523471	-0.597015	-0.162292
DMAC2L	0.171031	-0.277024	-0.209883	-0.207167	-0.488006	-0.0389819	-0.181179	0.198714	-0.124063	0.0282493	-0.457192	-0.645881	-0.564608	-0.983135	-0.638478	-0.792156	-0.76848	-0.767417	-0.699058	-0.450463
PLGLB2	-0.32466	-0.480206	-0.37374	-0.581616	-0.0374206	-1.02171	-0.371215	-0.615142	-0.119503	-0.19388	0.142452	0.230806	0.116427	0.0513485	0.0688959	0.123911	0.203676	0.0966289	-0.162721	0.24312
RPL23	-0.189737	-0.42568	-0.482005	-0.142888	-0.162246	0.107208	-0.91671	-0.738275	0.435293	-0.304245	0.0943005	-0.286399	-0.599776	-0.645112	-0.604634	-0.430368	-0.438856	-0.382828	-0.682245	0.160479
TGM3	-0.246914	-0.480693	0.183929	-0.558016	-0.63741	0.01333	0.491933	-0.424158	-0.61169	-0.134012	-0.578576	-0.196575	0.27397	-0.678601	-0.141327	-0.66181	-0.455431	-0.628989	-0.527516	-0.418664
CD93	-0.612241	0.0137407	0.0103313	-0.617499	-0.0964505	-0.0766888	0.150389	-0.746712	-0.16675	0.133945	-0.815491	0.185655	0.0597483	-0.171845	-0.794114	-0.635939	-0.595431	-0.350442	-0.184195	-0.456436
ST3GAL3	0.0874669	-0.521025	-0.0537106	-0.900852	-0.727364	-0.298539	0.223677	-0.267074	-0.717965	-0.38461	-0.622621	-0.532856	0.121322	-0.782201	0.0148512	-0.635182	-0.831966	-0.347197	-0.534658	-0.166539
CCR7	0.546128	-0.105332	0.191792	-0.134734	-0.401759	0.344845	-0.0936539	0.117561	0.389662	-0.0691513	0.0598249	-0.338911	0.0934067	-0.710598	0.265473	-0.0105003	-0.109583	0.121604	-0.77783	0.265032
IFI6	-0.127013	-0.507222	-0.369809	0.313761	-0.309407	-0.505414	-0.735601	-0.0457487	0.283324	-0.360571	0.0825406	-0.0248612	-0.367987	0.446223	0.108679	0.146512	0.250053	0.269522	0.00469832	-0.545183
DLGAP5	0.00295273	-0.751042	-0.678836	0.0708573	-0.54345	-0.114045	-0.596843	-0.659215	0.682323	-0.719122	-0.267644	-0.468166	-0.413551	-0.367845	-0.446475	-0.0963249	-0.334743	-0.523737	-0.579806	-0.215818
SGPP1	0.152584	-0.172794	-0.71302	-0.261755	-0.189723	-0.116023	-0.357102	0.14303	-0.0248722	0.0591325	-0.505182	-0.423803	-0.449427	-0.869714	-0.674574	-0.892192	-0.762335	-0.688878	-0.808082	-0.188499
PLEKHG3	-0.280866	-0.752316	0.0368872	-0.614212	-0.647409	-0.686998	0.107826	-0.351704	-0.493933	-0.0224873	-1.22523	-0.0667725	0.068877	-0.592479	-0.691835	-0.394552	-0.419997	-0.406719	-0.703855	-0.719061
BCL11B	0.496647	-0.331807	-0.0675281	-0.376471	-0.670977	0.160194	-0.064497	-0.00605892	0.254951	-0.104564	-0.212579	-0.308904	-0.0620098	-0.872129	0.00226229	-0.370476	-0.447063	-0.20974	-0.781256	0.110478
HELB	0.2369	-0.0421104	-0.223898	0.0947577	0.231828	-0.0322894	-0.162364	0.0832714	0.03776	0.0897948	-0.527029	-0.639203	-0.782585	-0.378823	-0.698603	-0.531957	-0.537463	-0.415802	-0.609224	-0.685393
GNG11	-0.0298315	-0.159607	-0.0788904	-0.722813	0.179683	-0.0170841	0.10919	-0.477805	-0.879589	0.275746	0.0997701	-0.123831	0.21983	-0.272131	-0.159677	-0.458555	-0.717714	0.268166	-0.199127	-0.405856
CASD1	0.0997615	-0.440697	-0.740616	-0.493954	-0.557434	-0.056047	-0.435998	0.205387	0.0299533	-0.206746	-0.428093	-0.623506	-0.520757	-1.07272	-0.57565	-0.796658	-0.623976	-0.784907	-0.87082	-0.187339
VPREB3	-0.0414927	-0.491169	0.0564259	-0.48291	-0.790466	-0.0537393	-0.330757	0.300523	-0.783335	-0.594097	-0.561077	-0.776372	-0.294261	-0.945516	-0.189103	-0.6876	-0.459122	-0.384915	-0.827047	-0.0328118
SDF2L1	0.0181484	-0.765311	0.119377	-0.213428	-0.665905	-0.142268	-0.44168	-0.516543	0.324961	-0.738216	-0.754684	-0.436673	-0.372195	-0.892627	-0.730845	-0.286124	-0.646488	-0.434585	-0.845507	-0.120475
C22orf24	-0.332754	-0.521574	-0.922356	-0.52951	-0.673753	-0.408937	-0.454517	-0.1254	-0.283261	-0.429621	0.11213	0.167033	0.0553662	0.12497	0.095004	0.00379274	0.243118	0.0634911	0.247487	0.0986407
GNAZ	-0.122878	-0.436412	0.103187	-0.882311	-0.438006	-0.365955	0.280933	-0.203777	-0.948926	-0.153378	-0.327253	-0.33916	0.122149	-0.420584	0.203125	-0.683546	-0.551194	0.0675107	-0.387492	-0.538315
APOL2	-0.719279	-0.734478	-0.437281	-0.034724	-0.440962	-0.89659	-0.542472	-0.315526	-0.914323	-0.900109	-0.151502	-0.476712	-0.573388	-0.127137	0.149115	0.00182298	-0.00603963	-0.0885764	-0.458227	-0.853931
TBC1D27P	-0.126578	-0.762422	0.154453	-0.451979	-0.636323	-0.0380808	-0.268145	-0.150909	-0.409789	-0.655577	-0.438508	-0.831887	-0.475189	-1.03317	-0.671388	-0.63854	-0.0154828	-0.703666	-0.94819	0.0100744
PDE11A	-0.600027	-0.178233	0.165842	-0.185025	-0.0692396	-0.600027	-0.127516	-0.1809	-0.600027	-0.589874	-0.600027	0.040247	0.24205	0.107673	-0.600027	0.00144381	0.120067	0.371045	-0.600027	-0.583111
ALDH1A2	-0.973285	-0.384062	-0.65031	-0.368574	-0.406947	-0.803982	-0.643232	-0.669724	-0.505884	-0.492612	-0.483359	-0.294017	-0.0982246	0.355886	-0.717413	-0.0597098	0.165104	0.0451204	-0.109108	-0.547872
PALLD	-0.0142986	-0.0599979	-0.124178	-0.651021	-0.513458	-0.0964969	0.132672	-0.24188	-0.644134	-0.043504	-0.789038	-0.0903961	-0.766343	-0.776312	-0.736277	-0.94102	-0.903112	-0.359041	-0.228885	-0.508471
ATP1B2	-0.590168	-0.42652	-0.884574	-0.098402	-0.520657	-0.483961	-0.520207	-0.231199	-0.700976	-0.374608	0.490415	-0.687647	-0.676969	-0.185796	-0.329921	0.0349857	-0.372437	0.179906	0.0774324	-0.524351
RPS4Y1	-0.407893	0.259603	0.324471	-0.407893	0.230655	0.337687	-0.407893	-0.407893	-0.407893	-0.407893	0.304476	0.270877	-0.407893	0.205747	0.283196	0.267363	0.2605	0.276812	0.216218	-0.407893
CDH15	-0.117821	-0.158923	-0.744936	-0.744936	-0.444679	-0.401183	-0.193444	-0.744936	-0.736431	-0.744936	-0.117929	-0.140779	0.320691	-0.724634	-0.72091	-0.744936	-0.0991111	-0.027332	-0.450054	0.0808145
PRRG3	-0.162503	-0.217485	0.658855	-0.50843	-0.50843	-0.50843	-0.50374	-0.504426	-0.50843	-0.503466	0.11608	0.0779351	0.177251	0.113087	0.185456	0.0512378	0.211411	0.069059	-0.0299803	0.0963818
RPL36	0.117184	-0.735913	0.0503339	-0.513719	-0.77197	0.00928411	-0.561723	-0.578056	0.207568	-0.647922	-0.215738	-0.306257	-0.13007	-0.9052	-0.196876	-0.165106	-0.242369	-0.113248	-0.718364	0.153874
BST2	-0.426824	-0.611301	-0.388234	-0.136706	-0.604575	-0.637679	-0.820678	-0.366893	-0.198981	-0.875737	-0.173568	-0.505485	-0.777942	0.241978	0.136102	-0.0699656	0.101	0.160517	-0.148782	-0.526666
UNC13A	-0.842286	-0.269461	-0.0854933	-0.842286	-0.417096	-0.317074	-0.190633	-0.0246117	-0.829666	-0.0777335	-0.842286	-0.842286	0.0708788	-0.341763	-0.842286	-0.505426	-0.810111	-0.179893	-0.842286	-0.811285
PXDN	0.406119	-0.688391	-0.0950414	-0.507206	-0.498647	0.0888574	-0.316584	0.00469794	-0.845332	-0.714757	-0.474731	-0.819253	-0.154492	-0.742367	-0.37306	-0.613287	-0.273755	-0.156273	-0.548505	0.0370264
HELZ2	-0.539313	-0.773796	-0.623262	-0.0532367	-0.750212	-0.880805	-0.712403	-0.176159	-0.0755727	-0.638686	-0.33513	-0.360896	-0.661942	0.100003	0.121037	0.103863	-0.0381547	-0.083369	-0.187734	-0.755438
LAMA5	0.136093	-0.339181	-0.0736543	-0.654355	-0.693747	-0.0963985	-0.0917077	-0.0170138	-0.46317	-0.308187	-0.960704	-0.686475	-0.32905	-0.838451	-0.344906	-0.813229	-0.545788	-0.746375	-0.824598	0.1054
SLC6A8	-0.336956	-0.119026	0.244767	-0.299523	-0.383313	0.0559379	0.101528	-0.265881	-0.75339	0.258631	-0.015314	-0.112841	0.0809772	-0.715406	0.242095	-0.720408	-0.767604	-0.347426	-0.488502	-0.349757
TXLNGY	-0.413111	0.282476	0.267826	-0.413111	0.270698	0.364714	-0.413111	-0.413111	-0.413111	-0.413111	0.288265	0.303586	-0.413111	0.179226	0.267477	0.229444	0.261383	0.269737	0.16628	-0.413111
AKAP12	0.151897	-0.0536536	0.0877408	-0.554128	-0.517117	-0.00715027	0.107043	0.165982	-0.854967	0.244623	-0.359871	-0.00304583	-0.221557	-0.57379	-0.0192366	-0.836766	-0.268329	0.076887	-0.5921	-0.177999
IDO1	-0.303084	-0.794787	-0.656829	-0.00366872	-0.657891	-0.72103	-0.748615	-0.427413	-0.757975	-0.450584	0.132257	-0.585782	-0.405119	-0.565831	0.490955	-0.294739	-0.217667	-0.294873	-0.693677	-0.798918
ADGRE3	-0.10227	-0.269409	0.149511	-0.473621	-0.174728	-0.107249	0.225834	-0.298519	-0.520172	0.113646	-0.620411	0.230409	0.311306	-1.15141	-0.113959	-0.340931	-0.312001	-0.27459	-0.350372	-0.349046
NAPSB	0.284169	-0.4593	0.333709	-0.401695	0.117204	0.133394	0.312661	0.312656	0.101005	-0.370492	-0.0626516	-0.0636684	-0.115932	-1.0673	0.056996	-0.0198723	0.114981	-0.176528	-0.131631	0.299363
TMEM204	0.368768	-0.670303	0.0374482	-0.442888	-0.65966	0.0961624	-0.359256	-0.0879349	-0.00294595	-0.150915	-0.26952	-0.49283	-0.0529264	-0.812293	-0.271233	-0.392199	-0.572295	-0.392986	-0.918618	0.171898
C19orf12	-0.002588	-0.783115	-0.681499	-0.0367701	-1.0342	-0.410744	-0.677791	-0.190593	-0.202324	-0.640822	0.213465	-0.731181	-0.715606	-0.479262	0.000432104	-0.349802	-0.315011	0.15236	-0.254478	-0.279559
GCH1	-0.339252	-0.371561	-0.918489	0.225873	-0.500399	-0.591445	-0.814664	0.0735376	-0.231762	-0.548827	0.307889	-0.393263	-0.761134	0.074118	0.059369	-0.266409	-0.137471	-0.241973	-0.126294	-0.498348
FCRLA	0.152769	-0.424935	-0.0951006	-0.44321	-0.579239	0.0925092	-0.221547	0.364646	-0.565193	-0.45571	-0.213112	-0.647795	-0.447582	-0.883198	-0.165976	-0.577827	-0.124366	-0.314461	-0.902311	0.136099
TRIM22	-0.423391	-0.27224	-0.716143	0.121545	-0.00305422	-0.679099	-0.812936	0.00838892	-0.12364	-0.691848	0.0137644	-0.235813	-0.677141	0.238476	-0.0687881	0.0990474	0.0894869	0.138221	-0.120418	-0.523175
HHLA1	-0.849725	-0.274955	-0.482122	-0.5534	-0.148655	-0.476705	-0.0537908	-0.25026	-0.64739	-0.712959	-0.335376	0.03277	-0.0321426	0.112435	-0.0320146	-0.21741	0.271359	0.503568	-0.191701	0.0875048
SERPINF1	0.0551255	-0.444197	-0.16374	-0.632823	-0.671036	-0.116391	-0.109959	-0.0707181	0.045731	-0.0943526	-1.04744	-0.45918	-0.352023	-0.97707	-0.672426	-0.436695	-0.559094	-0.779132	-0.843373	-0.124913
JCHAIN	0.143219	-0.406816	-0.0186102	0.271479	-0.0792804	0.170526	-0.0953822	0.000218698	0.589904	-0.302316	-0.387198	-0.234568	-0.13932	-0.668422	-0.686013	-0.207908	-0.304598	-0.225043	-0.749256	0.250197
ITGB4	-0.735272	-0.522345	0.172718	-0.64932	-0.391416	-0.313299	0.488636	-0.756764	-0.322337	-0.125307	-0.699102	-0.131834	0.0885867	-0.533325	-0.769553	-0.337336	-0.656374	-0.435648	-0.189986	-0.612848
XAF1	-0.155303	-0.616551	-0.519779	0.0762354	-0.399376	-0.622385	-0.84307	-0.0109457	0.0711783	-0.601422	0.000314402	-0.296315	-0.688618	0.307625	0.0505568	0.06695	0.170164	0.158631	-0.300504	-0.35217
MATN2	-0.495256	-0.544065	-1.13339	-0.637298	0.0477682	-0.814365	-0.0907634	-0.20407	0.145016	-0.0630013	-0.520955	0.110873	-0.239579	-0.18353	-0.459951	-0.0817314	-0.108924	0.176204	-0.0588499	-0.170872
RIN2	-0.640211	-0.0164184	-0.528178	-0.588977	-0.312911	-0.0555132	-0.193109	-0.0598832	-0.00453711	0.0469699	-0.51856	0.122969	-0.498539	-1.02832	-0.631134	-0.965608	-0.538161	-0.577465	-0.012832	-0.0830192
HMGB1P5	-0.16136	-0.442365	-0.745661	-0.35474	-0.0736328	-0.176936	-0.710907	-0.698457	-0.0486247	-0.447623	-0.509067	-0.586742	-0.47174	-0.611995	-0.748051	-0.766744	-0.842189	0.476772	-0.885729	-0.142222
CHI3L1	-0.0896139	-0.58875	0.381976	-0.218983	-0.173552	-0.0533079	0.402892	-0.858733	-0.508403	0.0320873	-0.479838	-0.0504584	-0.228396	-0.316958	0.177056	-0.772716	-0.288196	-0.421644	-0.309165	-0.575952
CHIT1	-0.87243	-0.699658	0.259276	-0.921036	-0.384383	-0.597797	-0.474765	-0.736254	-0.598622	-0.283072	-0.0531634	-0.00110545	-0.453195	0.298977	-0.288145	-0.148348	-0.399208	-0.434027	-0.62726	-0.705326
TMCC2	-0.345233	-0.478467	-0.0649088	0.01644	-0.169961	-0.0465376	0.0542552	-0.433622	-1.01758	0.103003	0.204935	-0.0536229	0.0847853	-0.684888	0.046064	-0.809999	-0.572158	-0.298887	-0.401537	-0.566428
EPSTI1	-0.347578	-0.299927	-0.418745	0.252732	-0.431562	-0.609358	-0.800481	-0.0794362	0.0889887	-0.813207	0.0439165	-0.328006	-0.638523	0.088564	0.14371	0.142809	0.114677	0.168277	-0.10394	-0.432785
TPT1	-0.179721	-0.252212	-0.632971	-0.0965277	0.0225743	0.141875	-0.896913	-0.670115	0.3174	-0.236983	0.208968	-0.454914	-0.631867	-0.631575	-0.746098	-0.515595	-0.443922	-0.321499	-0.616817	-0.116497
LGALS12	0.113826	-0.656636	-0.0532586	-0.707211	-0.159693	-0.55953	0.0692323	-0.425866	-0.925121	0.123568	-0.498297	-0.300629	0.280203	-0.511497	-0.469455	-0.0141021	-0.743211	-0.212239	-0.251531	-0.710845
PLAAT4	-0.100331	-0.69152	-0.299182	0.169686	-0.803855	-0.362651	-0.758015	-0.286851	-0.116717	-0.708454	0.16391	-0.444033	-0.519889	0.00231558	0.386775	-0.0227575	0.107123	0.0472906	-0.267538	-0.300706
ATP13A3	-0.100442	-0.156261	-0.69234	-0.318318	0.278017	-0.0105858	0.165355	-0.185061	-0.222957	0.231406	-0.639515	-0.124757	-0.293369	-0.144754	-0.819875	-0.721292	-0.469369	-0.616102	0.273181	-0.500017
TMTC1	-0.617699	-0.399059	-0.582252	-0.5354	-0.518928	-0.566908	0.0548889	-0.0690933	-0.259091	-0.070019	-0.678669	0.0731615	0.0963538	-0.470771	-0.657642	-0.270007	-0.645615	0.0813552	0.39997	-0.830773
LRRCC1	0.145477	-0.576275	-0.849514	-0.0514849	-0.665717	-0.0358433	-0.735798	-0.23115	0.209433	-0.425963	-0.0534357	-0.452771	-0.674603	-0.716557	-0.663723	-0.880727	-0.55194	-0.410061	-0.746061	-0.0532594
CA1	-0.303953	-0.414777	-0.0527592	0.137392	-0.227859	0.313235	-0.036173	-0.53513	-0.712297	0.561789	0.0511857	0.2605	0.169673	-0.353081	0.0530304	-0.73844	-0.400335	-0.244525	-0.288845	-0.109148
MICAL2	-0.424012	-0.39914	0.0747236	-0.75492	-0.309524	-0.0276871	0.135766	-0.50835	-0.514573	0.113359	-0.764347	0.0472327	0.147278	-0.851725	-0.21722	-0.907377	-0.637321	-0.423137	-0.456847	-0.427959
CATSPERB	0.0122143	-0.819913	-0.754913	-0.221755	-0.914631	-0.46999	-0.651238	-0.500091	0.21859	-0.230582	-0.592355	-0.572466	0.0350392	-0.905728	-0.417836	-0.489013	-0.810085	-0.890854	-0.889896	-0.257621
CCNB1	0.048984	-0.974373	-0.497464	0.0978756	-0.784874	-0.0650041	-0.5724	-0.47502	0.441198	-0.832804	-0.459934	-0.430331	-0.658345	-0.403285	-0.497113	-0.0540018	-0.350273	-0.323844	-0.433648	-0.174235
CD180	-0.0178565	-0.22929	-0.0823231	-0.504885	-0.833008	-0.0944035	-0.154371	0.0679096	-0.477227	-0.449191	-0.407113	-0.754101	-0.57073	-1.17032	-0.299732	-0.721938	-0.542537	-0.487126	-1.01144	-0.0350855
GSTM1	0.234144	-0.464842	0.36498	0.189802	-0.0280921	0.171333	-0.464842	-0.464842	-0.464842	0.110047	-0.464842	-0.464842	0.205059	-0.464842	-0.464842	0.0820619	-0.464842	0.128662	0.139692	0.405143
SORT1	-0.861524	-0.105573	-0.545622	0.0364652	-0.107445	-0.853713	-0.618112	-0.350063	-0.69532	-0.50843	-0.00885503	-0.401884	-0.611675	0.280809	-0.146321	-0.0733425	-0.02934	-0.113711	0.200904	-0.592482
RSAD2	0.0472219	-0.407208	-0.498499	0.383383	-0.255959	-0.424699	-0.703756	0.156009	0.31684	-0.265322	0.307416	-0.0237346	-0.347459	0.312243	0.241835	0.245546	0.193071	0.358931	-0.0376979	-0.392931
CMPK2	-0.106396	-0.513161	-0.615057	0.359118	-0.321286	-0.530523	-0.761821	0.0831893	0.364734	-0.272688	0.132497	-0.177213	-0.554516	0.22961	0.0602109	0.115066	-0.00234268	0.176056	-0.211397	-0.459028
SAA2	-0.142517	-0.24811	-0.603652	-0.015222	0.0957687	-0.202327	-0.594058	-0.603652	0.131138	0.0898325	-0.173685	-0.583638	0.294923	0.305537	0.219276	-0.589198	-0.586093	-0.586519	-0.586474	-0.107717
RPS15A	-0.0893988	-0.4293	-0.647316	-0.204411	-0.152406	0.112223	-0.930135	-0.595632	0.46391	-0.196611	-0.00245749	-0.332516	-0.587554	-0.662644	-0.756858	-0.447692	-0.352079	-0.307923	-0.690699	0.0199751
HRH4	-0.117233	0.218088	-0.457564	0.251167	-0.311939	-0.50398	-0.509934	-0.301621	-0.690004	-0.00146633	0.297286	-0.228314	-0.18417	-0.604306	-0.605414	-0.136687	0.18273	-0.532005	0.368159	-0.559523
SOX5	-0.10451	-0.721469	0.15048	-0.321285	-0.375805	0.054639	0.0657563	0.253372	-0.350836	-0.185412	-0.157451	-0.437935	-0.457398	-0.873554	-0.377989	-0.855328	-0.190035	-0.61785	-0.873554	-0.0274886
KLRC1	-0.0135893	-0.0679468	-0.497629	-0.159149	-0.511047	0.151183	-0.752932	-0.120345	0.465065	-0.506031	-0.67817	-0.394705	-0.465706	-0.780902	-0.962137	-0.134785	-0.395014	-0.317884	-0.27657	-0.097251
SPOCD1	-0.622578	-0.496061	-0.490427	-0.689029	-0.548639	-0.755155	0.00941083	-0.462374	-1.04566	-0.250996	-0.474306	-0.761161	0.243631	-0.0519293	-0.194636	-0.126447	-0.781801	0.0705267	-0.698898	-0.722639
DSC1	0.0735944	-0.501783	-0.497554	-0.57062	-0.611959	0.203721	-0.150145	-0.233599	0.242472	0.0263884	-0.897086	-0.270841	-0.160051	-0.811528	-0.452063	-0.653261	-0.462271	-0.355322	-0.807893	0.0368256
TIMM10	-0.447933	-0.662109	-0.671343	0.142085	-0.271976	-0.514934	-0.504589	-0.318856	0.0471205	-0.774449	-0.389463	-0.24724	-0.818819	0.0198382	0.222541	0.035479	-0.153108	0.30421	-0.187019	-0.667204
TCN1	-0.887332	0.118996	0.0204536	0.129415	0.255834	-0.693255	-0.20449	-0.55351	-0.581624	-0.0597923	-0.209387	0.266395	-0.464893	0.288587	-0.299835	-0.459777	-0.250367	0.0270661	-0.161798	-0.504216
ANXA1	-0.459766	0.0387139	-0.533894	0.134338	0.0306444	-0.179583	-1.16637	-0.399006	-0.204822	-0.248907	0.373456	-0.208823	-0.531237	0.138627	-0.483022	-0.166855	0.0518763	-0.100439	-0.393386	0.118631
CCNJL	-0.93667	0.0325049	0.180602	-0.424386	-0.10375	-0.443274	0.162689	-0.48524	-0.768357	-0.264081	-0.941992	-0.151056	-0.0314823	-0.690519	-0.716531	-0.687233	-0.512028	-0.429565	-0.317638	-0.654151
OASL	-0.443347	-0.699938	-0.401059	0.0926355	-0.610922	-0.679657	-0.355082	-0.282763	0.172285	-0.533997	-0.407376	-0.296584	-0.502085	0.111108	-0.0975056	0.0964681	0.0176482	0.189825	0.106656	-0.965337
PRRG4	-0.585399	-0.715757	-0.628875	0.002236	-0.314348	-0.815111	-0.0923364	-0.129149	-0.729431	-0.746667	-0.2914	-0.170627	-0.450574	-0.381742	0.365725	-0.556727	-0.0996597	-0.0983372	-0.747427	-0.964461
ITGA7	-0.721837	0.0119236	-0.422628	-0.361878	0.160399	-0.402727	-0.273624	-0.419852	0.034064	-0.574059	-0.581553	-0.29833	-0.590648	0.51511	-0.590468	0.0940111	-0.322174	0.0820613	-0.00830776	-0.769255
TESPA1	0.435539	-0.417572	0.0300668	-0.386979	-0.730966	0.0508832	-0.231744	-0.0955512	0.265603	-0.211145	-0.152437	-0.351576	-0.0602756	-0.801254	0.0131808	-0.338923	-0.471431	-0.2052	-0.80506	0.248244
KCNH3	-0.404924	-0.0202439	0.0971838	-0.838441	-0.00136573	-0.330623	0.227381	-0.302076	-0.577507	-0.0578363	-0.892627	-0.162087	0.158475	-0.755841	-0.815305	-0.364518	-0.312957	-0.0968581	-0.586027	-0.398172
AHI1	0.0894864	-0.502826	-0.994551	-0.448448	-0.677467	-0.184387	-0.495274	-0.0313216	0.0179733	-0.409828	-0.0102498	-0.34018	-0.496346	-0.761513	-0.854492	-0.757212	-0.626191	-0.907674	-0.823591	-0.035259
STX11	-0.962324	-0.263094	-0.610738	-0.0159114	-0.303721	-0.885028	-0.595678	-0.172932	-0.85365	-0.605193	-0.0561166	-0.306755	-0.479807	0.0348601	0.0493784	-0.148391	0.212229	-0.0233571	-0.211396	-0.610227
CHST5	-0.283948	-0.657218	-0.657218	-0.648228	-0.657218	-0.232599	0.0393834	-0.647137	-0.657218	-0.657218	0.109121	-0.632584	0.352737	-0.248551	0.239174	-0.04409	-0.635607	-0.126786	-0.234567	-0.151859
LAMC1	-0.14182	-0.182508	-0.0337033	-0.842443	-0.898567	-0.126703	-0.0335135	0.126799	-0.222029	-0.545627	-0.871602	-0.772969	-0.749386	-0.732093	-0.459283	-0.759003	-0.601932	-0.410828	-0.40119	0.0892794
GPR55	0.239853	-0.661084	0.00664782	-0.482008	-0.923552	0.124382	-0.229562	-0.334668	0.223064	-0.223028	-0.248315	-0.49989	-0.142336	-0.839964	-0.281652	-0.527448	-0.599572	-0.38923	-0.664668	0.126797
ITM2C	0.125752	-0.521338	0.0678406	-0.0161634	-0.52087	-0.0415863	0.057472	-0.100063	0.260982	-0.302807	-0.585789	-0.387602	-0.0863381	-0.935183	-0.461713	-0.29075	-0.409214	-0.497585	-0.909104	0.157847
CYP27A1	-0.0179356	-0.385045	0.240814	0.253966	-0.0771978	0.299348	0.589664	-0.403869	0.2144	-0.0296856	-0.691745	0.274175	0.0553724	0.106162	-0.637686	-0.0970018	-0.0714226	-0.0384921	0.257475	-0.513377
ARMC9	-0.284244	-0.597493	-0.308134	-0.706248	-0.698148	-0.656574	-0.85523	-0.506619	-0.741083	-0.660994	0.154927	-0.257486	-0.239402	-0.104759	-0.0819937	0.182875	0.118708	0.25722	-0.242854	-0.292551
IGF2BP3	-0.396126	-0.0266419	-0.856982	0.0578509	-0.462131	-0.391432	-0.696985	0.135127	-0.578161	-0.570564	0.131904	-0.752763	-0.8286	0.102754	-0.536017	-0.0829775	0.135579	-0.197891	-0.202015	-0.486306
RAPGEF5	-0.171851	-0.353706	-0.872837	-0.509067	-0.979875	-0.119545	-0.467296	0.0397457	-0.00847239	-0.68604	-0.0680061	-0.613168	-0.74824	-0.91328	-0.218976	-0.637764	-0.585733	-0.44641	-0.832963	0.135532
RTP4	-0.248925	-0.505335	-0.510292	0.239077	-0.470233	-0.582445	-0.776088	-0.137792	0.0299085	-0.691697	0.123057	-0.316034	-0.692535	0.163784	0.0998554	0.118253	0.145233	0.13596	-0.313189	-0.486117
MRPL47	-0.214802	-0.474383	-0.70737	-0.0562481	-0.184405	-0.117311	-1.09979	-0.797704	0.20511	-0.449745	0.0159721	-0.417901	-0.653246	-0.471234	-0.849939	-0.486516	-0.526999	-0.453098	-0.788487	0.0639543
BLK	-0.0203128	-0.347109	0.194522	-0.0933703	-0.598717	0.127546	-0.0937413	0.225394	-0.426837	-0.61058	-0.238585	-0.588736	-0.361513	-0.827013	0.0134357	-0.698624	-0.0842049	-0.245467	-0.911795	0.0343542
HLX	-0.777191	-0.183548	-0.25642	0.153345	0.126036	-0.421107	-0.371583	-0.920489	-0.655027	-0.559185	-0.0343749	-0.292958	-0.165813	0.21694	-0.231113	0.11825	-0.157472	0.196072	-0.135203	-0.752871
BIN1	0.372228	-0.462243	-0.0294787	-0.417287	-0.799234	0.212918	-0.197848	0.101246	-0.0872541	-0.354823	-0.246902	-0.629319	-0.219823	-0.807143	0.0438389	0.0157218	-0.159482	-0.0362616	-0.55707	0.324828
GYPC	-0.411002	-0.214225	0.02674	-0.609726	-0.50679	-0.128796	-0.316785	-0.516707	-0.782002	-0.00704924	0.178636	-0.40071	-0.100737	-1.02724	0.347932	-0.803482	-0.401309	-0.210786	-0.610231	-0.341775
TMOD1	-0.298295	-0.132675	-0.0241265	-0.272845	-0.537621	0.209739	-0.100897	-0.418581	-0.595463	0.45211	-0.0794222	0.0434205	-0.0921661	-0.722311	0.258009	-0.914342	-0.570015	-0.364632	-0.396096	-0.244527
BAAT	-0.562134	-0.56846	-0.56846	-0.563339	-0.354181	-0.56846	-0.56846	-0.172222	-0.335641	-0.561341	0.248877	-0.0137546	0.139537	0.0943728	0.247034	0.0724296	0.221009	0.152694	0.0711	0.218291
DPM2	-0.0481731	-0.672675	-0.00126608	-0.475782	-0.877811	0.0146877	-0.487638	-0.511749	-0.218343	-0.0325592	-0.126861	-0.361047	-0.441931	-1.06995	0.135758	-0.586951	-0.836318	-0.460873	-0.870913	-0.304461
HEMGN	0.105292	-0.311874	-0.0454841	-0.273577	-0.255011	0.319108	-0.0677124	-0.342132	-0.256354	0.429425	-0.0579595	0.180291	-0.00389601	-0.777539	0.131418	-0.59207	-0.684532	-0.268411	-0.744584	0.0338988
LMX1B	-0.604857	-0.927651	-0.152224	-0.574643	-0.226329	-0.967814	-0.349383	-0.716934	-0.665756	-0.261081	-0.542074	0.102544	0.119495	-0.151128	0.0552081	-0.572842	0.045492	0.0366774	-0.255994	-0.0871449
CCN3	0.151963	-0.820025	-0.436303	-0.773847	-0.561479	-0.365871	0.0826883	-0.655335	-0.53518	-0.151832	-0.817269	-0.175059	0.206456	-0.863665	-0.22111	-0.521972	-0.751198	-0.179199	-0.692462	-0.741433
SIT1	0.277878	-0.548845	0.0431363	-0.391376	-0.949204	0.0347385	-0.226662	-0.0636507	0.154263	-0.528002	-0.409661	-0.403959	-0.15124	-0.906674	-0.118826	-0.29025	-0.395269	-0.330301	-0.853117	-0.00757953
GMPR	-0.377358	-0.325752	0.113503	-0.492316	-0.462925	0.175451	0.023292	-0.704391	-0.594783	0.199961	-0.107153	-0.109649	-0.0339172	-0.589582	0.235027	-0.847793	-0.757646	-0.0755396	-0.376839	-0.573874
CMTR1	-0.280142	-0.898473	-0.714308	-0.0965299	-0.942218	-0.791568	-0.811192	-0.202443	-0.104883	-0.75638	-0.305688	-0.510526	-0.834675	-0.0195352	0.137451	-0.0603815	-0.212952	-0.0841195	-0.438689	-0.516348
KIAA0319	-0.35589	-0.300175	0.0466412	-0.823775	-0.159797	-0.409813	0.319391	-0.533139	-0.331349	0.0072988	-0.825631	-0.104001	0.199292	-0.78715	-0.877717	-0.385934	-0.350312	-0.388264	-0.626776	-0.584089
IRF4	0.0774696	-0.500451	-0.107859	0.0200601	-0.672622	-0.00115178	-0.13639	-0.0192811	0.267205	-0.467016	-0.53591	-0.617332	-0.423968	-1.00247	-0.449473	-0.510119	-0.558677	-0.53661	-0.843439	0.0389457
SLC22A23	0.665069	-0.412824	-0.207812	-0.685988	-0.529345	-0.0991896	-0.175004	-0.222475	0.0964234	-0.276989	-0.116586	-0.654281	0.00962505	-0.710068	0.0617151	-0.610895	-0.460018	-0.218389	-0.708287	-0.178292
TUBB2A	-0.0336338	0.345183	-0.276511	-0.0224211	-0.607916	0.133356	-0.111851	-0.0541817	-0.640251	-0.430722	0.218194	0.41729	0.0134785	-0.76783	0.254955	-0.117973	-0.471701	0.272314	-0.284216	-0.189814
FGFBP2	0.651491	-0.0345611	0.268483	-0.263964	-0.574106	0.254534	-0.0817634	0.111216	0.384119	-0.0694007	-0.840486	0.0227105	-0.143865	-0.168845	-0.343004	-0.100958	-0.43326	0.144407	0.124859	0.156955
SYTL2	0.53816	-0.646882	-0.407683	-0.557652	-0.970384	-0.0975238	-0.244178	-0.0632312	0.20141	-0.379988	-0.664777	-0.298092	-0.358237	-0.753755	-0.212719	-0.263324	-0.479253	-0.14235	-0.363995	0.0203865
DDX60	-0.143306	-0.349132	-0.757938	0.270399	-0.36324	-0.522103	-0.689867	0.110667	0.414807	-0.36109	0.0412328	-0.368921	-0.713998	0.103033	-0.0293771	0.0353237	0.00720031	0.178496	-0.105536	-0.473904
CASP5	-0.617679	-0.0742598	-0.187758	0.179811	0.142414	-0.703865	-0.360876	-0.177177	-0.389993	-0.30211	0.0610781	-0.0509138	-0.158072	0.267509	0.215954	0.128096	0.336452	0.290563	0.075203	-0.844496
THBS1	-0.364066	-0.435957	0.14669	-0.450491	-0.143867	-0.0560101	0.172626	-0.700648	-0.719991	-0.335698	-0.506207	-0.304604	-0.0802276	0.0810758	-0.187487	-0.421581	0.10183	-0.000334522	0.176138	-1.09313
CYP19A1	-0.806822	0.24167	-0.692165	-0.22994	0.217381	-0.577195	-0.713907	-0.467078	-0.528668	-0.505013	-0.446252	-0.506463	-0.493417	0.255871	-0.701768	-0.331468	-0.185775	0.0393862	-0.0356166	0.0368648
RSL24D1	-0.117423	-0.176798	-0.80588	-0.000870961	0.0969314	0.160095	-0.88794	-0.321245	0.448105	-0.147196	0.107823	-0.169446	-0.469029	-0.361099	-0.732276	-0.22663	-0.395449	-0.169831	-0.42145	0.150622
GCOM1	0.0740199	-0.356048	0.00168246	-0.814535	0.0247547	-0.504765	0.288645	-0.121488	-0.554452	0.0879008	-0.619999	-0.30189	-0.592845	-0.455301	0.341302	-0.406225	-0.624073	0.25454	-0.196893	-0.176189
IFI44L	-0.000100004	-0.496661	-0.620339	0.275047	-0.291819	-0.368671	-0.706941	0.142273	0.451011	-0.317867	0.203079	-0.0232127	-0.482628	0.304648	0.132772	0.182394	0.18091	0.273116	-0.150354	-0.181441
IFI44	-0.0886308	-0.427078	-0.64825	0.339767	-0.22502	-0.438888	-0.745838	0.0424847	0.35603	-0.379378	0.216194	-0.0355696	-0.535274	0.334794	0.0598716	0.161309	0.134375	0.240872	-0.179173	-0.21585
SLC44A5	0.384563	-0.670859	-0.0474632	-0.295236	-0.670859	-0.670859	-0.670859	-0.664995	-0.670859	0.0276874	-0.670859	-0.285026	-0.12649	-0.426513	-0.446524	-0.670859	-0.496766	-0.35076	-0.344508	0.38618
ADCY3	-0.610136	-0.869396	-0.184335	-0.475837	-0.681322	-0.401733	-0.3167	-0.40211	-0.547406	-0.47782	0.175893	-0.875592	-0.536225	0.173824	-0.0989143	0.0970602	-0.591016	-0.0928089	0.298188	-0.399416
CYP1B1	-1.06957	0.282353	-0.574324	-0.434435	0.393051	-0.268109	-0.21853	0.00504792	-0.116002	-0.0772675	-0.0841503	-0.330594	-0.324101	0.32291	-0.548616	-0.194742	-0.0968302	-0.0955018	0.152638	-0.390303
MYOF	-0.495064	-0.386395	-0.608986	0.0305649	-0.542071	-0.569996	-0.475527	-0.299711	-0.460087	-0.515541	0.136231	-0.551252	-0.838403	0.327042	0.24467	0.152663	-0.0793191	-0.116615	0.108719	-0.551244
DUSP5	-0.218122	-0.696493	-0.76469	0.224043	-1.00384	-0.718312	-0.46135	0.0324795	-0.120007	-0.358082	-0.0792762	-0.829921	-0.824598	-0.328395	-0.359057	0.165023	-0.430548	-0.457353	-0.435836	-0.615109
CALHM2	-0.300499	-0.350828	0.0456389	-0.869335	-0.521553	-0.241047	0.125764	-0.222641	-0.0529252	-0.0394773	-0.638867	0.0165911	-0.425554	-1.11632	-0.717674	-0.634784	-0.544242	-0.501571	-0.3039	0.136127
CEP55	-0.0915786	-0.850815	-0.649567	0.13391	-0.54222	-0.203944	-0.7803	-0.565927	0.55218	-0.534924	-0.312161	-0.492564	-0.744151	-0.306957	-0.568782	0.0758339	-0.400369	-0.194208	-0.450122	-0.32405
ATIC	0.304288	-0.451342	0.149189	-0.195629	-0.843582	0.078107	-0.214365	-0.146484	0.0567603	-0.554471	-0.317984	-0.676429	-0.223817	-1.02435	-0.139556	-0.329148	-0.504246	-0.385169	-0.640795	0.00987146
FAM117B	0.247763	-0.420553	-0.354342	-0.471924	-0.499966	-0.0044527	-0.224712	0.0307963	0.115833	-0.21059	-0.455495	-0.55731	-0.475367	-1.09197	-0.324353	-0.796242	-0.698394	-0.542467	-0.872068	-0.0710618
PARP9	-0.529229	-0.407525	-0.72503	0.0136966	-0.135134	-0.802979	-0.700051	-0.169227	-0.192865	-0.838868	-0.0809327	-0.324443	-0.756861	0.0980139	0.0970935	-0.21798	0.0893777	0.0799537	-0.310424	-0.813122
HERC5	-0.0167374	-0.557922	-0.306555	0.389842	-0.548878	-0.511056	-0.608967	0.0934691	0.357173	-0.215102	0.101527	-0.0978286	-0.341092	0.178275	0.198039	0.197108	0.101726	0.322305	-0.131022	-0.610411
MMRN1	0.0114226	-0.0884758	-0.10412	-0.779271	0.17339	-0.0234445	0.639623	-0.0393535	-0.492124	0.105315	-0.498768	0.0887955	0.0253191	0.0399126	-0.282302	-0.340897	-0.544796	0.0347649	0.215687	-0.64484
PDE5A	-0.121486	-0.133609	-0.0108915	-0.653077	-0.055693	-0.446583	0.468409	-0.00262616	-0.73396	0.22796	-0.24412	-0.468073	0.169022	-0.503729	-0.122286	-0.602616	-0.753279	-0.136097	-0.229349	-0.651574
PRDM5	-0.150469	0.386607	-0.964707	0.32805	0.331888	-0.488457	-0.373028	-0.117628	-0.119501	0.000571771	-0.27674	-0.384318	-0.450405	-0.0814359	-0.532881	0.0190238	-0.411449	-0.265843	-0.631341	0.0305353
NAAA	0.0418335	-0.316345	-0.039588	-0.895324	-0.563037	-0.0838909	-0.0726771	-0.0285859	-0.403472	0.0261407	-0.453554	-0.091139	-0.19228	-1.14444	-0.839938	-0.512391	-0.623857	-0.51365	-0.571541	-0.0541
ANXA3	-0.949145	0.125815	-0.479732	-0.105886	0.245935	-0.634946	-0.728783	-0.365811	-0.728906	-0.373209	0.0191757	-0.219207	-0.394171	0.310666	-0.414452	-0.0194626	-0.00553597	-0.10455	0.00632813	-0.205334
CENPE	-0.0944787	-0.544583	-0.746342	-0.00242088	-0.36833	0.0179141	-0.772766	-0.222284	0.655705	-0.379259	-0.0754178	-0.332802	-0.478802	-0.438549	-0.791946	-0.0797133	-0.45773	-0.347575	-0.61745	-0.0607079
LEF1	0.484919	-0.292679	-0.0446401	-0.306252	-0.512058	0.237468	-0.0975137	-0.0226609	0.227164	-0.0708321	-0.0100395	-0.336614	-0.0151266	-0.797259	0.133547	-0.161036	-0.317242	-0.109292	-0.927002	0.184904
PAPSS1	-0.520854	0.15219	-0.453609	0.01854	-0.553666	-0.735318	-0.0801087	-0.761508	-0.417098	-0.53547	-0.21569	-0.681654	-0.105435	-0.406219	-0.798045	-0.0795731	-0.0203512	-0.924244	0.232536	-0.658897
B4GALNT3	-0.550666	-1.06181	-0.389606	-0.572301	-0.382807	0.0703855	0.151563	-0.552471	-0.626476	-0.711732	-0.0860947	-0.580799	-0.157731	-0.36895	-0.666394	-0.513464	0.0473653	-0.790722	-0.00943373	0.110485
CD27	0.308288	-0.466822	0.172181	-0.28587	-0.690228	0.0640367	-0.173874	-0.211394	0.350577	-0.342855	-0.371595	-0.45889	-0.123966	-0.803845	-0.142452	-0.215143	-0.463011	-0.284118	-0.926937	0.0911762
INHBE	-0.127683	-0.755286	-0.767354	-0.401147	-0.767354	-0.767354	-0.0358892	-0.119185	-0.354234	-0.751348	-0.767354	-0.424414	-0.767354	0.0214667	0.119044	0.05294	-0.0503544	-0.740346	-0.288426	-0.0688521
GPR84	-0.682913	0.324529	-0.333497	0.0542921	0.0728771	-0.508833	-0.59449	-0.127327	-0.628773	-0.407443	0.235008	-0.177545	-0.430376	0.357849	0.00905701	0.183692	-0.0270974	-0.0091718	0.419267	-0.0724022
ESYT1	0.353056	-0.436221	0.112615	-0.566107	-0.82177	0.0323406	-0.112281	-0.132766	-0.0854597	-0.17855	-0.517374	-0.507021	-0.107466	-1.05411	-0.0502302	-0.30255	-0.523664	-0.353836	-0.627975	0.034529
LPAR6	-0.0280634	-0.243193	-0.777144	0.0282781	-0.120517	0.0984601	-0.892752	-0.120151	0.345438	-0.122925	-0.0731872	-0.201638	-0.546642	-0.653168	-0.72596	-0.518965	-0.359967	-0.633077	-0.602998	0.0245553
MBNL2	0.255574	-0.37567	-0.72817	-0.448761	-0.103931	0.104441	-0.196705	-0.0169398	0.178468	-0.0901779	-0.607805	-0.233894	-0.228748	-0.933886	-0.616199	-0.64169	-0.574711	-0.48801	-0.805705	-0.0447406
RAB20	-0.860511	-0.221308	-0.20366	0.00479607	-0.157035	-0.575753	-0.314757	-0.39229	-0.608592	-0.517008	-0.0201931	-0.397051	-0.295988	0.30466	-0.197772	0.123427	0.0875649	-0.0328441	0.422073	-0.80606
STON2	-0.750689	-0.258661	-0.0729816	-0.985305	-0.0106549	-0.232572	0.303509	-0.416551	-0.73305	-0.0799902	-0.387662	-0.671819	-0.281598	-0.488661	-0.449691	-0.254146	-0.626138	0.114305	0.0922003	-0.747117
FBLN5	0.265869	-0.642063	-0.131747	-0.499494	-0.594458	-0.06758	-0.428241	-0.374786	-0.494567	-0.598663	-0.225521	-0.440892	-0.226503	-0.918272	-0.0847603	-0.192264	-0.335719	-0.038522	-1.00874	0.339122
WARS	-0.360566	-0.583164	-0.267852	0.0399119	-0.664168	-0.744783	-0.494215	-0.187639	-0.583899	-0.739058	0.209588	-0.584185	-0.597495	-0.348604	0.326723	0.213914	-0.0103388	-0.172805	-0.351038	-0.744399
SLC27A2	-0.0198799	-0.689903	-0.432893	-0.0774402	-0.665136	-0.145724	-0.653563	-0.732699	0.455361	-0.816959	-0.550279	-0.257978	-0.769689	-0.366635	-0.80896	-0.0897153	-0.751149	-0.362787	-0.4605	-0.785979
FGF7	-0.0402198	-0.991643	-0.991643	-0.393519	-0.797405	-0.0933202	-0.578108	0.0669229	-0.0913068	-0.48633	-0.615414	-0.639883	-0.524292	-0.966642	-0.357717	-0.485443	-0.153949	-0.612031	-0.965519	-0.115025
HDC	0.0130699	-0.117005	0.0315142	-0.856219	-0.44835	-0.0735212	0.114067	-0.22219	-0.988613	0.0610698	-0.338607	0.073249	-0.413685	-0.688283	-0.230197	-0.82017	-0.513735	0.093773	-0.485421	-0.347319
BCL2A1	-0.631908	0.185615	-0.4066	0.288844	0.430656	-0.143856	-0.790562	-0.428093	-0.0104636	-0.28483	0.271041	-0.103451	-0.426328	0.351253	-0.543792	0.0524753	0.00951022	-0.0139053	0.0104731	-0.02953
ARRDC4	-0.431583	-0.354916	-0.623279	-0.716795	0.276237	-0.576956	-0.295033	-0.655749	-0.159664	0.0613808	-0.8211	0.0655164	-0.529492	0.424888	-0.614842	-0.404781	-0.116479	-0.184851	-0.222707	-0.623128
PML	-0.506499	-0.656439	-0.487187	0.0450246	-0.472301	-0.769961	-0.748508	-0.388331	-0.453808	-0.832959	-0.12396	-0.446298	-0.801038	0.181827	0.129516	-0.0662076	-0.0630675	0.116472	-0.249444	-0.765462
PCSK6	-0.391544	-0.154098	0.0148858	-0.852333	-0.198874	-0.37256	0.504615	-0.45394	-0.947844	-0.10143	-0.299784	-0.234893	0.217308	-0.0784086	0.00112247	-0.426525	-0.527839	-0.141506	0.0163755	-0.592986
HAPLN3	0.300225	-0.537982	-0.31028	-0.179962	-0.734172	-0.0991939	-0.586214	-0.137008	0.00359173	-0.511375	0.181208	-0.412648	-0.19053	-0.710578	0.289101	-0.0183969	-0.289344	-0.085623	-0.8636	0.120945
ZFHX3	-0.262041	0.186481	-0.017167	-0.780435	-0.215197	0.0112735	0.134893	0.0377746	-0.052769	0.40815	-0.696166	0.0431974	-0.223579	-0.791591	-0.487086	-0.642885	-0.248415	-0.510994	-0.282102	0.0435547
CMTM2	-0.804792	-0.0660356	0.0623575	-0.213435	0.0300452	-0.424302	-0.519281	-1.04714	-0.681783	-0.194589	-0.25992	0.0940463	0.100711	-0.420684	-0.445857	0.0740056	0.119201	-0.0505353	0.036681	-0.57392
CDH13	-0.899567	-0.55862	-0.0268136	-0.483798	-0.549118	-0.38475	-0.909147	-0.25028	-0.509178	-0.392295	0.203585	-0.22933	0.284007	0.130596	-0.274399	0.113174	-0.11322	0.0579567	-0.181458	0.0404359
RPL3L	-0.2617	-0.39036	0.303458	-0.453122	-0.393672	-0.139642	0.186416	-0.0565795	-0.782253	-0.37582	-0.0409362	-0.191355	-0.636646	-0.661713	0.188097	-0.946116	-0.479664	-0.360568	-0.73756	-0.589248
DPEP3	-0.562826	-0.672317	0.356002	-0.199443	-0.635145	-0.397352	0.0638599	-0.653252	-0.32063	-0.0428539	-0.768781	-0.194319	0.165726	-0.822762	-0.518206	-0.15948	-0.748074	-0.247319	-0.526684	-0.771301
SKAP1	0.397141	-0.573433	0.0106201	-0.456046	-0.881288	0.102715	-0.241085	-0.16781	0.235475	-0.294293	-0.318759	-0.402508	-0.0731514	-0.858279	-0.0747067	-0.217011	-0.424712	-0.117578	-0.636722	0.154554
SLC14A1	0.167104	-0.117804	-0.346225	-0.298113	-0.608349	0.341915	-0.127819	-0.0551714	-0.285391	0.47321	-0.148428	-0.00470513	0.15004	-0.814078	-0.126922	-0.721618	-0.6404	-0.26508	-0.45093	-0.0454984
TTYH2	0.022604	-0.34112	-0.0595863	-0.818133	-0.447244	-0.156805	-0.026638	0.0470368	-0.199993	0.0671621	-0.690144	-0.156664	-0.492863	-1.19991	-0.526466	-0.626943	-0.620349	-0.644111	-0.391356	-0.0136594
ZCCHC2	-0.14655	-0.785538	-0.618158	0.0446671	-0.638226	-0.824768	-0.636165	-0.20138	0.173779	-0.380738	-0.301298	0.0786598	-0.52821	0.0150674	0.0203169	-0.0650812	-0.0846492	0.262889	-0.318551	-0.734535
IFITM3	-0.664852	-0.282704	-0.139298	0.160127	-0.284311	-0.667643	-0.16862	-0.145809	-0.301823	-0.444538	-0.190249	-0.0548996	-0.432383	0.212297	0.223768	0.199197	-0.351326	0.190937	0.219725	-0.99398
HUNK	-0.588171	-0.173943	0.654988	-0.588171	-0.588171	-0.204004	-0.21925	-0.0379966	-0.0828235	-0.0968926	0.095103	0.0621629	-0.588171	-0.588171	-0.56323	-0.588171	-0.569956	-0.100123	-0.588171	0.00328552
COL6A2	0.217495	-0.465516	0.169213	-0.713521	-0.843327	-0.0400611	-0.170463	-0.231544	0.212578	-0.0244548	-0.56994	-0.47795	-0.0912826	-0.744036	-0.155547	-0.212916	-0.530382	-0.329759	-0.658608	0.221997
MYOM3	0.0818594	-0.0971749	-0.710244	-0.0625722	0.275701	-0.387605	-0.152809	-0.710244	-0.710244	-0.710244	0.178103	-0.0326793	-0.710244	-0.00587446	-0.710244	-0.197175	-0.364133	-0.0819487	-0.690334	-0.215233
NBPF3	-0.183856	-0.62591	-0.77696	-0.434197	-1.13822	-0.188613	-0.619746	0.199736	-0.52409	-0.123903	-0.29793	0.0538204	0.128612	-0.319144	-0.0147741	-0.384306	-0.0407344	-0.564313	-0.593564	0.0119634
CYP4B1	-0.699101	-0.319348	-0.699101	-0.699101	-0.367841	-0.699101	-0.406871	-0.699101	-0.690965	-0.687105	-0.0576248	-0.0814534	0.285702	0.33361	-0.206654	0.00402597	-0.00183032	-0.125525	-0.124494	-0.223994
ZNF697	-0.253955	-0.0772637	0.0969124	-0.526891	0.0482507	0.114616	0.144537	-0.206405	0.083691	0.0923037	-0.588014	0.220728	-0.068059	-0.947721	-0.629369	-0.688934	-0.628452	-0.407404	-0.0642791	-0.161617
FCRL5	0.128554	-0.00680882	-0.116138	-0.221182	-0.424613	0.24569	0.0154616	0.613676	-0.160362	-0.332759	-0.24414	-0.531218	-0.12416	-0.70753	-0.390139	-0.416549	-0.161395	-0.0468287	-0.915015	0.122166
SELENBP1	0.0196371	0.00167265	0.256803	-0.146478	-0.202218	0.380282	0.0999223	-0.0673422	-0.789739	0.456786	0.0739792	0.289399	0.257051	-0.616518	0.353197	-0.517775	-0.398133	-0.0726129	-0.21482	-0.0156828
S100A8	-0.67783	0.101284	-0.360684	0.289833	0.320241	-0.176649	-0.711978	-0.597915	-0.0956181	-0.0951733	0.455218	0.0191216	-0.333178	0.349631	-0.412114	0.0899308	0.00727543	-0.0268002	0.14816	0.0992071
AQP10	-0.534157	-0.438758	0.155439	-0.539751	-0.75352	-0.484736	0.00589366	-0.821989	-0.806536	-0.336658	-0.432046	-0.134605	0.152882	-0.221366	-0.399106	-0.710377	-0.703932	0.177293	-0.619492	-0.907384
SRP9	-0.0136811	-0.270518	-0.829581	-0.0647766	-0.199943	-0.00337469	-0.794056	-0.205106	0.325188	-0.154984	-0.243305	-0.370949	-0.570832	-0.775011	-0.845665	-0.67622	-0.669492	-0.715067	-0.672816	-0.141329
PARP1	0.143177	-0.655098	-0.0996346	-0.484654	-1.11363	-0.0359059	-0.278104	-0.103085	-0.0128473	-0.663228	-0.477808	-0.743217	-0.464308	-1.05281	-0.17546	-0.443921	-0.497554	-0.486537	-0.763074	-0.152846
GDF7	-0.386577	-0.108196	-0.480041	-0.822298	-0.520018	-0.410166	-0.644467	-0.672838	-0.487414	-0.476875	-0.0513077	-0.910858	-0.0118902	-0.971683	-0.147395	-0.776327	0.0458169	0.275483	-0.70203	-0.46798
RHOB	-0.204707	-0.285798	0.0695156	-0.647304	-0.198517	-0.59788	0.0402605	-0.342582	-0.410369	0.0627329	-0.990385	0.0371474	0.0810395	-0.911684	-0.743498	-0.351801	-0.728629	-0.482036	-0.676008	-0.633676
GALM	-0.164894	-0.765872	-0.393867	0.255728	-0.759915	-0.277762	-0.351208	-0.215698	0.225991	-0.781846	0.188384	-0.195573	-0.329339	-0.0358348	0.372681	0.00773585	0.000131578	0.143116	-0.127586	-0.463838
MALL	-0.56192	-0.55314	-0.754272	-0.74965	-0.741058	-0.780845	-0.477803	-0.717317	-0.716639	-0.845134	-0.207193	-0.169024	0.121679	-0.0932171	-0.0706915	-0.187562	-0.0234115	-0.118403	0.0127769	0.117857
THNSL2	-0.380658	-0.846494	0.114936	-0.530011	-0.138915	-0.208659	-0.0372353	-0.385874	0.108429	-0.722584	-0.846494	-0.677803	-0.480133	-0.389482	-0.516256	0.264504	-0.670511	-0.383576	-0.72562	0.0942376
AFF3	0.0321313	-0.0998472	-0.269989	-0.337847	-0.679627	0.155984	-0.198625	0.490146	-0.352853	-0.206791	-0.0573439	-0.576898	-0.403886	-0.925401	-0.144699	-0.550911	-0.243855	-0.59279	-0.736116	0.120274
CDCA7	0.189881	-0.622598	-0.594317	-0.061579	-0.621329	0.10672	-0.669449	-0.113452	0.563615	-0.611212	-0.162082	-0.414286	-0.426951	-0.524855	-0.47105	-0.152383	-0.493025	-0.677839	-0.648846	-0.169484
GULP1	-0.272322	0.150389	0.136319	-0.260091	-0.0847464	-0.339762	-0.249897	0.176461	-0.264928	0.142781	-0.743561	-0.715365	-0.743561	-0.743561	-0.343126	-0.743561	-0.743561	-0.719423	-0.548202	-0.550878
UNC80	-0.46497	-0.737849	-0.784275	-0.697805	-0.706867	-0.881118	-0.693132	-0.504171	-0.824036	-0.87475	-0.221862	-0.147064	0.0498186	-0.0841529	-0.1531	-0.21857	-0.105447	-0.0234188	-0.183986	0.123318
GADL1	-0.548797	-0.224365	-0.916841	-0.927996	-0.298069	0.0301002	-0.103064	-0.423071	-0.363838	-0.269658	-0.202739	0.0170032	-0.263068	0.330524	0.239041	0.0246814	-0.537284	0.0699744	0.12202	-0.000912045
OSBPL10	0.0195862	-0.618418	-0.0642134	-0.406854	-0.612111	-0.000204717	-0.182863	0.176968	-0.341729	-0.331076	-0.405698	-0.720169	-0.431465	-1.02361	-0.388259	-0.831745	-0.445974	-0.563354	-0.999318	0.0755663
CTDSPL	-0.46055	-0.450947	-0.0737635	-0.903574	-0.588535	-0.674912	0.275378	-0.526489	-1.02986	-0.28865	-0.382353	-0.448571	0.121378	-0.374826	-0.00144644	-0.688916	-0.703242	-0.106593	-0.355483	-0.821631
STAC	-0.435756	-0.274629	-0.700547	-0.0654246	-0.192685	-0.519246	-0.660006	-0.546821	-0.617181	0.210816	-0.0789683	-0.64986	-0.560609	-0.211853	-0.621416	0.307459	0.160311	-0.303297	0.255399	-0.67143
AC073896.1	-0.755439	-0.685748	-0.766581	-0.410691	-0.746088	-0.577164	-0.720344	-0.746497	0.267928	-0.766581	0.112498	-0.386881	-0.210973	-0.311965	-0.281707	0.021395	-0.323584	-0.105577	-0.404183	0.185199
MED12L	-0.446141	0.173053	-0.541863	0.0510025	0.366105	-0.61527	0.10859	-0.0704801	0.0522186	-0.545948	-0.219139	0.356866	0.0375862	-0.182027	0.388095	-0.0931339	0.0900941	0.00588118	-0.232478	-0.813951
ALDH1L1	-0.0757653	-0.579751	-0.914905	-0.462867	-0.617859	-0.269196	-0.315824	0.0653666	-0.715361	-0.155134	-0.619322	0.0303122	0.232448	-0.224085	0.239364	0.163972	-0.111093	0.00177971	0.207843	-0.218758
TMEM44	-0.124086	-0.554931	-0.0991914	-0.847613	-0.645598	-0.0778525	-0.423969	0.133914	0.0380623	-0.155026	-0.947789	-0.392055	-0.332598	-0.890261	-0.546464	-0.493077	-0.820429	-0.744664	-0.8573	-0.102078
AMT	-0.441956	-0.640473	-0.0333246	-0.586087	-1.00564	-0.86631	-0.575556	-0.65891	-0.288102	-0.854696	-0.871296	-0.509551	-0.384372	-0.2007	-0.0192726	-0.234892	-0.15233	-0.876856	-0.648868	0.250405
CORIN	-0.396291	-0.410143	-0.00353461	-0.365047	0.0979061	-0.822682	-0.0136976	-0.435292	-0.652563	-0.16039	-0.417348	-0.791277	0.0423025	0.175679	0.178336	-0.769795	-0.148466	-0.0087493	-0.514683	-0.782826
PLAC8	-0.431956	0.0880554	-0.564985	-0.205088	-0.247322	-0.493899	-0.9288	-0.399742	0.0800705	-0.579135	0.161498	-0.60561	-0.81619	0.345841	-0.597653	-0.0274073	-0.0937627	-0.205969	0.016368	-0.220212
SNCA	-0.0191302	-0.0749856	0.00522184	-0.33794	-0.302563	0.321153	0.118331	-0.143372	-0.882191	0.486704	-0.00257509	0.305036	0.149411	-0.433511	0.164787	-0.581826	-0.601637	-0.239765	-0.199483	-0.10505
TIFA	-0.59109	-0.109627	-0.840868	0.190214	0.133059	-0.561078	-0.657599	-0.279446	-0.58939	-0.620377	0.248596	-0.445522	-0.65229	0.132128	-0.149831	0.037918	-0.0560794	-0.0520616	-0.337122	-0.627749
FABP2	-0.526169	-0.66935	-0.676998	0.231265	-0.0576706	-0.676998	-0.676998	-0.676998	-0.531189	-0.311698	-0.676998	-0.214731	-0.676998	0.196372	-0.676998	-0.0697638	0.0113772	0.0323588	0.104118	-0.419171
USP53	0.197887	-0.0802621	-1.00092	-0.47057	-0.645019	-0.0935539	-0.597841	-0.146609	0.0277233	-0.35019	-0.496107	-0.537379	-0.00301111	-0.882583	-0.614513	-0.684133	-0.638012	-0.461782	-0.921731	-0.102891
RPS3A	0.0241754	-0.194634	-0.515112	-0.00649623	0.113818	0.281219	-0.8541	-0.455268	0.481224	-0.0267647	0.128824	-0.113634	-0.433056	-0.431273	-0.680719	-0.285814	-0.322618	-0.112912	-0.445444	0.224773
PDGFC	-0.815381	0.242326	-0.836884	-0.479813	0.0539272	-0.561004	-0.404642	-0.44412	-0.450738	-0.132845	-0.464805	-0.283438	-0.397209	0.341103	-0.883854	0.0471225	-0.123017	-0.267134	0.0505472	-0.354025
GZMA	0.164242	-0.372596	-0.357299	0.0493327	-0.711399	0.13291	-0.760005	-0.373374	0.568861	-0.281926	-0.545327	-0.223438	-0.202694	-0.31264	-0.805042	-0.0934673	-0.423065	-0.0882955	-0.0789558	0.101543
LHFPL2	-0.578322	-0.552507	-0.679175	0.17446	-0.359801	-0.54412	-0.655862	-0.208677	-0.431119	-0.796785	0.0778103	-0.419776	-0.660904	0.155949	0.113039	-0.123173	0.0583798	0.17786	-0.264058	-0.745236
N4BP3	0.0796498	-0.404966	-0.0401856	-0.604222	-0.690384	-0.0812964	-0.193724	0.385678	-0.509826	-0.20677	-0.649196	-0.637739	-0.219648	-0.912074	-0.135015	-0.711715	-0.470052	-0.470143	-0.778346	0.0755914
PLA2G7	0.296806	-0.414758	-0.154312	-0.639208	-0.236981	0.0700014	-0.283403	-0.50173	-0.165611	0.053619	-0.555414	-0.013651	-0.418781	-0.860534	-0.432816	-0.995634	-0.713563	-0.621225	-0.510136	0.0840707
DAAM2	-0.490131	-0.0406592	-0.101028	0.41939	0.193834	-0.333356	-0.0999607	-0.500253	-0.28487	-0.549294	-0.517231	-0.130653	-0.581051	0.636219	-0.421368	-0.425796	-0.13264	-0.116079	-0.0681525	-0.69075
LGSN	0.0600088	-0.176446	-0.773628	-0.337374	0.0303073	0.0167585	0.137942	-0.475564	0.0545914	-0.193488	0.124782	-0.39421	-0.754649	-0.399107	-0.168749	-0.216319	0.410115	-0.252313	-0.755724	-0.755996
GNA12	-0.0418052	-0.526427	-0.0143409	-0.64664	-0.738423	0.077762	0.0172038	-0.274468	-0.492983	-0.0785405	-0.415152	-0.221926	-0.305557	-1.15357	0.0402545	-0.737437	-0.780531	-0.492077	-0.666144	-0.0940406
ZNF92	0.11585	-0.412312	-0.693448	-0.160974	-0.33536	0.0833563	-0.739239	0.153549	0.192184	-0.327459	-0.269287	-0.480355	-0.493461	-0.746507	-0.64426	-0.685588	-0.527735	-0.548317	-0.984453	-0.0329452
CHST7	-0.23987	-0.621627	0.289382	-0.652264	-0.422941	-0.432809	0.261382	-0.404299	-0.0842782	-0.0434286	-0.873466	-0.04927	-0.124609	-0.875057	-0.434482	-0.396743	-0.667859	-0.552087	-0.717988	-0.71581
IGSF1	-0.236771	-0.749825	-0.749825	-0.740788	-0.749825	-0.749825	-0.213889	-0.11826	-0.409496	-0.737262	-0.722977	-0.144499	-0.172582	-0.399188	-0.749825	0.15427	0.0548693	0.232373	-0.386701	-0.0682898
ZNF185	-0.886787	-0.491282	-0.309307	-0.826891	-0.615941	-0.72259	0.233904	-0.814737	-0.859666	-0.168562	-0.453151	-0.2845	0.141174	-0.550359	-0.652095	-0.095909	-0.482092	-0.280735	-0.00565134	-0.821609
STAR	-0.67932	-0.680348	-0.0463898	-0.680612	-0.424323	-0.31277	-0.686101	-0.103232	-0.357073	-0.264892	-0.180761	0.209645	-0.066146	0.315472	-0.0221448	0.205988	0.265395	0.0484696	0.184088	0.167851
RPL7	-0.0926781	-0.31357	-0.500035	-0.0722762	-0.0966033	0.109689	-0.974417	-0.707397	0.365982	-0.26022	0.0712858	-0.285109	-0.522227	-0.586594	-0.650695	-0.40737	-0.511415	-0.31611	-0.680383	0.170795
STOM	-0.765177	0.0173388	-0.838351	-0.197443	0.151869	-0.639665	-0.50002	-0.343156	-0.623683	-0.658456	-0.0777372	-0.493599	-0.787195	0.439607	-0.373188	-0.214859	-0.138764	-0.0705889	-0.082986	-0.445158
ASTN2	0.354282	-0.210997	0.100581	-0.219044	-0.728606	-0.284373	-0.239494	0.0306057	0.0145744	-0.080735	-0.687392	-0.688192	-0.386481	-0.649266	-0.801653	-0.687389	-0.680169	-0.318319	-0.71486	-0.0387563
LCN2	-0.501948	-0.289447	0.353209	-0.635311	0.205813	-0.281934	0.0350692	-0.562005	-0.310054	0.0216122	-0.473562	0.267736	0.0325473	0.440634	-0.084013	-0.414921	-0.675319	-0.13943	-0.353392	-0.571371
HMCN2	-0.750862	-0.830961	-0.256693	-0.727006	-0.616237	-0.676995	-0.552866	-0.394341	-0.886371	-0.704089	-0.4339	-0.232852	0.101102	0.106239	-0.53054	0.0401602	-0.00306621	-0.270376	0.0535376	0.0403981
PDSS1	-0.650555	-0.421617	-0.950347	0.115146	0.0460852	-0.713025	-0.926579	-0.562701	-0.550939	-0.622554	-0.150187	-0.436001	-0.879526	-0.154187	-0.853583	0.0165282	-0.525095	-0.499355	0.0480554	-0.595515
CYP17A1	-0.666351	-0.666351	-0.666351	-0.342389	-0.666351	-0.271795	-0.183406	-0.666351	-0.206484	-0.155538	-0.0908249	0.135513	-0.641976	-0.343407	0.583228	-0.0200281	-0.161071	-0.666351	-0.157152	-0.666351
SERPING1	-0.280917	-0.485044	-0.223235	0.195535	-0.368305	-0.452151	-0.402365	-0.104229	-0.194124	-0.74341	0.0765884	-0.227375	-0.635751	0.236512	0.346565	0.0486931	0.091937	0.271398	0.0691301	-0.792506
MS4A3	-0.419624	-0.28308	-0.146128	-0.66466	0.491854	-0.0103741	-0.375826	-0.677081	-0.27757	-0.0128339	-0.62403	0.230758	-0.558481	-0.716478	-0.582927	-0.638025	-0.721919	-0.375249	-0.754419	-0.432972
PLCH2	-0.146661	-0.3846	0.0399849	-0.767788	-1.10435	0.0168656	-0.541908	0.155415	-0.150092	-0.561325	-0.514186	-0.691717	-0.604726	-0.966347	-0.111035	-0.346635	-0.423755	-0.44852	-0.72757	-0.0972418
TAGLN	0.185317	-0.145518	-0.0135114	-0.47869	-0.202582	-0.0505708	-0.60075	0.261321	-0.484722	0.183821	-0.356003	-0.101804	-0.956759	-0.682854	-0.731865	-0.484884	-0.154119	-0.21612	-0.453113	0.184987
CDC42EP2	-0.60851	-0.453392	0.263365	-0.542738	-0.513786	-0.806431	0.0649008	-0.581019	-0.838038	-0.387526	-0.789144	-0.0486865	-0.0237848	-0.618437	-0.18765	-0.0845753	-0.534247	-0.440652	-0.0863271	-1.01009
KLRF1	0.0673845	0.100943	0.0146158	-0.210579	-0.418085	0.0898277	-0.477355	-0.124707	0.152173	0.0486002	-0.819794	-0.354644	-0.420872	-0.504468	-1.11858	-0.274698	-0.627423	-0.191592	-0.220258	0.117236
FCGR1A	-0.621838	-0.092446	-0.223031	0.141474	0.215085	-0.626373	-0.592726	-0.175928	-0.613493	-0.619174	0.189078	-0.157237	-0.392383	0.305484	0.251616	0.155449	0.181138	0.132475	-0.0959008	-0.443722
HNMT	-0.447155	-0.20765	-0.720791	-0.736306	0.0988922	-0.0912892	-0.648069	-0.536511	0.0546233	-0.0222774	-0.28671	0.0288575	-0.579164	-0.732779	-1.13113	-0.749136	-0.493873	-0.396378	-0.702039	-0.0771281
ENKUR	0.0438443	-0.497132	-0.0217184	-1.00503	-0.771696	-0.512912	-0.0991529	-0.645706	-0.777238	-0.211387	-0.588563	-0.0279995	-0.0522	-0.70053	-0.102657	-0.640242	-0.710347	-0.43442	-0.748429	0.132527
AL136982.1	-0.024624	-0.758276	-0.768003	-0.5399	-0.513393	-0.195239	-0.0321683	-0.302222	-0.396846	0.153163	-0.0503017	-0.236003	0.0189613	-0.347013	-1.02572	-0.683069	-0.682038	-0.369678	-0.686089	0.199844
FRMD4A	-0.422059	-0.614957	-0.469283	-0.687237	-0.71804	0.00305126	-0.326025	-0.452127	-0.851497	0.0357503	-0.104078	-0.465091	0.0163575	-1.1359	0.0809443	-0.769743	-0.756636	-0.490093	-0.857033	-0.542134
NR3C2	0.29359	-0.234848	-0.0140307	-0.344602	-0.718856	0.124695	0.0238632	-0.030507	0.241344	-0.183645	-0.0484141	-0.388714	0.0722125	-0.973153	-0.116672	-0.435781	-0.357594	-0.172637	-0.820887	0.0632384
ASAP2	-0.274439	-0.307196	0.053539	-0.696983	-0.261108	-0.446245	0.552644	-0.0062466	-0.720195	0.0766625	-0.304126	-0.45563	-0.121811	-0.61761	0.0227784	-0.870132	-0.621124	-0.193379	-0.298352	-0.589857
TMEM45B	-0.124714	-0.0223965	0.15047	-0.786106	-0.0265524	-0.0902703	0.475662	-0.116546	0.0525885	-0.104421	-0.839275	0.109957	0.362193	-0.426878	-0.239987	-0.438428	-0.624939	-0.369832	-0.299143	-0.156312
ZNF385D	-0.485131	-0.631633	-0.222423	-0.640544	-0.476843	-0.545605	0.123166	-0.683551	-0.684259	-0.667599	-0.0578355	0.0646207	0.202801	0.166728	0.0267804	0.0148538	0.0300014	0.101652	0.145533	-0.0330649
GABRA2	-0.62849	-0.62849	-0.62849	-0.620212	-0.619017	-0.62849	-0.62849	-0.62849	-0.62849	-0.172576	0.375675	-0.228187	-0.0463607	0.260663	-0.169574	0.0812613	-0.266495	-0.06155	-0.060542	0.0593866
SACS	0.184925	-0.501588	-0.813519	-0.41384	-0.676646	-0.0276765	-0.273033	0.0663991	0.0556962	-0.166326	-0.343239	-0.381657	-0.437807	-1.02444	-0.477424	-0.693013	-0.69614	-0.551698	-0.903491	-0.0297604
SCHIP1	-0.780971	-0.2306	-0.780971	-0.202219	0.30313	-0.0368219	-0.389771	0.0586079	-0.780971	0.0158768	-0.780971	-0.308867	-0.750617	-0.259091	-0.780971	-0.780971	-0.356411	-0.364867	-0.752335	-0.369183
TMEM56	-0.393419	-0.317838	-0.283995	-0.0543788	-0.333337	0.200164	0.102223	-0.152008	-0.121466	0.392261	0.129434	-0.132345	0.362441	-0.579838	-0.119422	-0.391422	-1.14938	-0.178408	-0.289661	-0.185037
PSTPIP2	-0.658769	-0.12571	-0.812998	0.124372	0.0385605	-0.800644	-0.404735	-0.256687	-0.754472	-0.603306	0.136771	-0.294221	-0.631433	0.190305	0.0167651	-0.0419986	0.104242	-0.0620478	-0.202111	-0.439001
OLAH	-0.733067	0.0413261	-0.384088	0.258731	0.107556	-0.40823	-0.411469	-0.485893	-0.439698	-0.533999	-0.23255	-0.601826	-0.597025	0.299624	-0.638235	-0.234874	-0.0784812	-0.135542	0.39113	-0.616362
GPR180	0.191795	-0.285274	-0.870443	-0.210799	-0.42829	-0.00804533	-0.515351	0.0716232	0.249999	-0.178717	-0.702546	-0.438876	-0.428795	-0.933162	-0.512974	-0.600286	-0.709871	-0.452578	-0.782643	-0.137479
ANKRD22	-0.359748	-0.138005	-0.576088	0.422945	0.0708578	-0.356334	-0.554874	0.0262919	-0.442783	-0.656283	0.477712	-0.245566	-0.549847	0.164406	0.274897	0.0750548	0.0800308	0.0364946	0.0374695	-0.334835
IFIT5	-0.331113	-0.506003	-1.09279	0.232708	-0.332566	-0.640339	-0.838646	-0.16757	0.217113	-0.44302	-0.038655	-0.299417	-0.667777	-0.0281117	-0.365052	-0.0984697	-0.172758	0.0451999	-0.51373	-0.562575
SCOC	-0.0455983	-0.24341	-0.924534	0.0192243	-0.103939	0.136752	-0.66633	-0.123969	0.404882	-0.10885	-0.0197727	-0.211508	-0.53071	-0.620527	-0.777033	-0.583112	-0.470977	-0.428911	-0.609487	-0.0928503
SYCP2L	0.284844	-0.255016	-0.231893	-0.735782	-0.16774	-0.136105	-0.557833	0.218378	-0.627492	-0.220034	-0.399418	-0.200996	0.298355	-0.661704	-0.697651	-0.553216	-0.67414	-0.675966	-0.657835	-0.0290847
SCN3A	0.0503191	-0.421803	-0.3939	-0.576754	-0.511375	0.0614009	-0.481703	0.497032	-0.394127	-0.599389	-0.0196441	-0.613516	-0.501614	-0.803471	-0.214721	-0.566745	-0.196534	-0.175046	-0.890023	0.0936318
CD96	0.334799	-0.474778	-0.247544	-0.566844	-0.796269	-0.0630716	-0.391064	-0.110872	0.21224	-0.176988	-0.337499	-0.548126	-0.0628112	-1.01155	-0.482207	-0.541621	-0.565797	-0.464715	-0.736493	0.063523
FRMD1	-0.210687	-0.242248	0.528787	-0.252069	-0.230747	-0.0813777	-0.664126	-0.243823	-0.0928312	-0.676925	-0.676925	-0.676925	0.12875	-0.676925	-0.676925	-0.653189	-0.676925	-0.245626	-0.654008	-0.0649717
CD8A	0.479569	-0.432937	0.0557413	-0.375627	-0.588824	0.148928	-0.0106758	0.0794497	0.386499	-0.0243651	-0.683616	-0.199056	0.0257179	-0.80839	-0.105436	-0.396729	-0.312967	-0.0184992	-0.361819	0.153143
PID1	-0.00489995	-0.459241	0.182357	-0.689307	-0.380805	0.257717	0.100629	-0.116636	-0.237571	0.0693008	-0.572218	0.0622439	-0.404651	-0.758761	-0.449559	-0.701153	-0.604276	-0.730037	-0.37631	0.130386
GRAP	0.243524	-0.633612	0.0108948	-0.509697	-0.718675	0.0210314	-0.192954	0.00892784	-0.00184392	-0.345978	-0.365366	-0.535762	-0.192243	-1.04149	-0.0694714	-0.388393	-0.357942	-0.367848	-0.878492	0.119172
AK5	0.43519	-0.359541	0.0425939	-0.660958	-0.545168	0.153506	-0.114663	-0.0610327	0.0933905	-0.0165134	-0.338269	-0.292889	-0.026206	-0.863557	-0.0293942	-0.16469	-0.496689	-0.117704	-0.783468	0.209729
THY1	-0.553809	-0.23296	-0.553809	-0.553809	-0.553809	-0.553809	-0.553809	-0.553809	-0.549479	-0.553809	-0.325111	0.146271	0.162381	0.0712244	0.193172	0.0680466	0.191118	0.170459	0.160957	0.136177
NRGN	-0.374921	-0.364671	0.0959671	-0.911648	-0.413953	-0.437727	0.278944	-0.564348	-1.04742	-0.322757	-0.392229	-0.284675	0.158887	-0.197917	0.0301036	-0.457196	-0.611109	0.00266851	-0.0796939	-0.612775
FAM167A	-0.0142516	-0.304872	-0.416958	-0.598211	-0.449757	0.00972025	-0.163982	0.327532	-0.68421	-0.438787	-0.49729	-0.738758	-0.42865	-0.897252	-0.61088	-0.734764	-0.444371	-0.934662	-0.966262	-0.0742489
PGM5	-0.721118	-0.514133	-0.354209	-0.728445	-0.648694	0.0774868	-0.364225	-0.735057	-0.396603	0.42964	-0.43426	0.018825	-0.277757	-0.753902	-0.745424	-0.771747	-0.302929	0.0730892	-0.714869	-0.375329
GBP5	-0.305859	-0.439911	-0.493277	0.342215	-0.202551	-0.547849	-0.441697	0.064499	-0.372494	-0.661573	0.261738	-0.119412	-0.549258	0.0113586	0.327916	0.185252	0.212584	0.127305	-0.00840736	-0.627603
DIPK1A	0.212754	-0.485524	-0.382459	-0.174589	-0.741582	-0.0712527	-0.276774	-0.0277363	0.226264	-0.25268	-0.458852	-0.563449	-0.349424	-1.09768	-0.429116	-0.692583	-0.646427	-0.540137	-0.796562	0.00335778
CNTNAP3B	-0.0562631	0.126961	-0.100789	-0.137005	-0.128294	-0.133275	0.360196	0.106782	0.0573415	0.350409	-0.718983	0.343933	0.358151	-0.504043	-0.577819	-0.328591	-0.289272	-0.318696	-0.677144	0.0852433
SRSF12	0.223093	0.286873	0.00801389	-0.0519021	0.196559	-0.0788721	-0.664849	0.294149	-0.166231	0.210121	-0.664849	0.12855	0.246165	-0.0711937	-0.664849	-0.155011	0.0798976	-0.664849	-0.294019	0.209835
LY96	-0.732169	-0.0858932	-0.838595	0.176671	0.423826	-0.111609	-0.610349	-0.510574	0.0745465	-0.112345	0.32974	-0.217954	-0.474522	0.0935212	-0.480616	-0.247787	0.00284012	-0.00231859	-0.203883	-0.368097
TMSB4Y	-0.666572	0.0171618	0.455037	-0.666572	-0.135493	0.0936047	-0.666572	-0.666572	-0.666572	-0.666572	-0.158441	0.0647313	-0.666572	-0.468543	-0.171967	-0.226622	-0.427554	0.00409342	-0.304207	-0.666572
PDE1C	-0.568649	0.144935	-0.576706	-0.105638	-0.576706	-0.576706	0.136444	-0.103161	-0.0415447	-0.567639	0.132828	0.111147	0.378375	-0.576706	-0.576706	-0.0992459	0.0663191	-0.561407	-0.576706	-0.5616
RAB6B	-0.231251	-0.421513	0.0154392	-0.685328	-0.378612	-0.117566	0.412869	-0.647064	-0.715365	-0.161061	-0.335361	0.0972586	0.32349	-0.207698	-0.212891	-0.357056	-0.598741	0.0861618	-0.152205	-0.851873
EPHB1	-0.198578	-0.44718	-0.0274451	-0.121536	-0.456903	-0.292792	0.202614	-0.374398	0.185671	0.115758	-0.438463	0.366787	0.171568	-0.595971	0.0718538	0.0347429	-0.0554391	0.139323	-0.204061	-1.05093
2021-09-14	-0.811365	0.235431	-0.772132	-0.644697	0.100586	-0.592908	-0.527644	-0.402347	-1.05951	-0.185354	-0.237141	-0.116775	-0.256654	-0.153906	-0.710316	-0.635671	0.069921	-0.496856	-0.14684	-0.579044
GOLGA7B	0.489203	-0.561536	-0.0581817	-0.594033	-0.618187	0.0513676	-0.269456	-0.124952	0.11773	-0.350617	-0.166565	-0.227837	-0.0258819	-0.796818	-0.197377	-0.239367	-0.355679	0.162462	-0.809869	0.198227
SAMSN1	-0.629128	-0.202396	-0.898799	-0.0157799	0.078965	-0.454531	-0.858323	-0.603615	-0.462094	-0.451433	-0.202827	-0.375727	-0.668597	0.495377	-0.582675	-0.318214	-0.340735	-0.183347	0.133365	-0.468336
ZCCHC10	0.0815358	-0.196471	-0.726365	0.20041	0.0868393	0.173714	-0.925962	-0.103824	0.331587	-0.201061	0.231528	-0.174611	-0.477418	-0.284342	-0.683205	-0.218247	-0.265338	-0.20475	-0.32005	0.193296
MOV10	-0.37713	-0.815872	-0.585049	-0.139771	-0.61846	-0.700981	-0.555577	-0.212131	-0.221236	-0.767652	-0.0882687	-0.577071	-0.797952	0.236255	0.170374	-0.0327089	0.0576443	0.118336	-0.388983	-0.53947
TTN	0.424322	-0.219134	-0.142026	-0.379838	-0.43803	-0.00229139	0.0788156	0.192644	-0.00911403	0.0013182	-0.19986	-0.410097	-0.128962	-0.846719	0.0277763	-0.260185	-0.178593	-0.45107	-0.840458	0.445918
VSIG4	-0.713104	-0.553669	-0.356991	0.379988	-0.446962	-0.507954	-0.267991	-0.754423	-0.113128	-0.732858	-0.769405	-0.452112	-0.806421	-0.382347	-0.813645	-0.829405	-0.596039	-0.626182	0.245709	-0.789306
TMEM237	0.149248	-0.71782	-0.781332	-0.44582	-0.890773	-0.0205028	-0.546509	-0.0599452	0.106175	-0.0722186	-0.825928	-0.167167	-0.36913	-0.887162	-0.325026	-0.357922	-0.690302	-0.644642	-0.762045	-0.193783
KCNMA1	-0.35298	0.291565	0.291813	0.148291	-0.31157	-0.493842	-0.44804	0.0720271	0.340327	-0.541439	-0.305403	-0.0409377	-0.125943	-0.761482	-0.00718801	-0.39539	-0.563629	-0.403933	0.397764	-0.0906531
MAP3K7CL	-0.109045	-0.560895	0.0225321	-0.339354	-0.463186	-0.164154	-0.221409	-0.0704792	-0.410614	0.142981	0.141461	-0.384267	0.0492856	-0.87956	0.141299	-0.991664	-0.147082	-0.417242	-0.687774	0.160547
TDRD9	-1.2134	0.219446	-0.557274	-0.361105	0.0657139	-0.624848	-0.55956	-0.323722	-0.273612	-0.487243	-0.295718	-0.0569416	-0.542718	0.220273	-0.646793	-0.418786	-0.441993	-0.157063	0.0902666	-0.220161
HKDC1	0.17861	-0.0272837	-0.253849	-0.395496	-0.891646	-0.252542	-0.429685	-0.46752	-0.0858623	-0.705047	-0.0301773	-0.602358	-0.0912201	-0.770904	-0.061562	-0.707661	-0.763543	-0.74534	-0.853653	0.035611
UBE2L6	-0.425693	-0.672835	-0.412542	-0.0331322	-0.568812	-0.771131	-0.629346	-0.336679	-0.369361	-1.00099	-0.0846631	-0.464048	-0.710147	-0.0646733	0.280997	-0.113761	0.08179	0.00411512	-0.19808	-0.798407
BUB1B	-0.0123858	-0.8203	-0.253096	0.065388	-0.677795	-0.134705	-0.425016	-0.396774	0.590627	-0.446259	-0.757767	-0.448899	-0.491486	-0.515424	-0.783607	-0.0798733	-0.649881	-0.582283	-0.429292	-0.193068
SHCBP1L	-0.462543	-0.826114	-0.835362	-0.497973	-0.535004	-0.519451	-0.29583	-0.835362	-0.633593	-0.420241	-0.42476	0.132602	0.0949134	0.152015	-0.806317	-0.290587	0.0703446	-0.835362	-0.163246	-0.131453
NRG1	-0.645247	-0.566773	-0.323851	-0.629014	-0.329868	0.0185499	-0.0372375	0.106983	-0.489012	0.178812	-0.770184	0.214235	-0.453349	-0.809419	-0.752755	-0.844373	-0.465482	-0.763175	-0.550383	-0.351886
STEAP2	-0.609303	-0.713549	-0.881435	-0.775742	-0.306731	-0.942154	-0.703511	-0.0563802	-0.56145	-0.481753	-0.121861	0.0802008	0.231017	-0.0442707	-0.591775	-0.159888	-0.230782	-0.104222	-0.387217	-0.0302528
CLEC18C	-0.403874	-0.810188	-0.588305	-0.184987	-0.587983	-0.0948095	-0.38128	-0.778965	-0.871833	-0.749002	-0.698397	-0.110021	0.0604523	-0.647266	-0.21294	-0.458042	0.374741	-0.372541	-0.134805	-0.860974
CCNB2	-0.126131	-0.963914	-0.364979	-0.0273291	-0.719151	-0.19628	-0.577289	-0.782286	0.508936	-0.786525	-0.373857	-0.605223	-0.709537	-0.29522	-0.665396	0.0159621	-0.445987	-0.451167	-0.444251	-0.379286
MYO1E	-0.100079	-0.426511	-0.13112	-0.441622	-0.772062	0.217873	0.0283265	-0.0939134	-0.174559	-0.185742	-0.691674	-0.384864	-0.316259	-1.14638	0.132622	-0.647459	-0.698546	-0.480809	-0.397151	-0.00497357
TSPAN18	0.369111	-0.712539	-0.021794	-0.810935	-0.754032	-0.177274	-0.0240528	-0.373617	-0.37387	-0.415347	-0.471464	-0.509882	-0.0239892	-0.833147	0.0635544	-0.312401	-0.662778	-0.147068	-0.84968	-0.242183
LCA5L	-0.777183	-0.304511	-0.216702	0.0245074	-0.107136	-0.77999	0.0950331	0.128625	-0.779796	-0.0705244	-0.78822	0.0933017	-0.425664	0.0892053	0.273007	-0.432274	-0.272348	0.104361	-0.149192	-0.172866
MX1	-0.362695	-0.809401	-0.345121	0.0199066	-0.58791	-0.591416	-0.794251	-0.270999	0.219804	-0.41166	-0.251336	-0.131371	-0.479449	0.25962	0.00318316	0.0334135	-0.130849	0.42172	-0.306028	-0.568418
PALM2-AKAP2	-0.397108	-0.397108	-0.397108	-0.397108	-0.397108	-0.397108	-0.397108	-0.397108	-0.397108	-0.397108	0.304221	0.234375	0.271893	0.20077	0.327577	0.245706	0.266761	0.283632	0.210947	0.323297
SNX22	-0.00132087	-0.484095	-0.085369	-0.642288	-0.601691	-0.0366307	-0.201748	0.331913	-0.732678	-0.439539	-0.460036	-0.606891	-0.360718	-0.814077	0.0686007	-0.625802	-0.226577	-0.412709	-0.897299	0.160749
RADIL	-0.31943	-0.666504	-0.181716	-0.437905	-0.653233	-0.437074	-0.115359	-0.212266	-0.933025	-0.60486	0.269125	-0.553012	-0.489461	-0.034883	0.0767167	-0.115764	-0.911326	-0.911851	-0.012099	-0.375712
LDLRAP1	0.428592	-0.622292	0.0317608	-0.504374	-0.677216	0.000251585	-0.0435318	-0.276396	0.0541026	-0.3202	-0.336197	-0.462216	-0.134024	-0.908209	-0.213942	-0.441314	-0.417663	-0.116303	-0.913241	0.0700407
GALNT14	-0.591486	0.212167	0.268676	-0.109503	0.313754	-0.0899135	0.137338	-0.401621	-0.100017	0.0143219	-0.322569	0.19404	0.206072	0.445239	-0.908571	0.141344	-0.00763945	0.274866	0.371081	-0.0715026
HIST1H2BD	-0.474118	-0.83193	-0.226931	-0.433504	-0.529959	-0.805631	-0.189181	-0.463338	-0.474207	-0.710535	-0.501786	-0.457319	-0.391234	-0.00981623	-0.272315	0.104918	0.231417	0.101584	-0.0451126	-1.08428
HIST1H4H	-0.504828	-0.594846	-0.616021	-0.125472	-0.460949	-0.611953	-0.436946	-0.445741	-0.250793	-0.888955	-0.375113	-0.491059	-0.702932	-0.146618	-0.000494843	-0.101247	0.347981	-0.0587541	0.0942209	-1.04865
SNX29P1	-0.135732	-0.38207	-0.0402552	-0.794093	-0.635093	-0.110818	-0.447029	0.404917	-0.721648	-0.559498	-0.138127	-0.227011	-0.254198	-0.598525	-0.110638	-0.643409	-0.647903	-0.554411	-0.969765	0.101745
ALAS2	0.0577559	0.259588	0.210653	0.110989	-0.0406318	0.474214	0.193604	0.0582944	-0.800322	0.442809	0.1944	0.207277	0.278444	-0.607621	0.426745	-0.435488	-0.2569	-0.0214555	-0.197869	-0.0180878
DMTN	-0.277012	-0.246365	0.121072	-0.418655	-0.405331	-0.00814101	0.0851653	-0.344088	-1.11	0.215141	-0.0937676	-0.106014	0.168847	-0.56478	0.295176	-0.690477	-0.514561	-0.105239	-0.300151	-0.271061
MPZ	-0.964693	-0.393699	-0.648658	-0.194147	-0.285208	-0.704424	-0.820841	-0.509836	-0.574504	-0.671263	0.171668	-0.33706	-0.508649	0.121647	-0.275062	-0.0929825	0.0412614	-0.0909489	0.183169	-0.673809
C1QC	-0.701642	-0.212965	-0.690618	0.0359515	-0.466729	-0.629149	-0.39466	-0.406589	-0.0691341	-0.795641	-0.566673	-0.42197	-0.73827	-0.437041	-0.120574	-0.295731	-0.209844	-0.619536	0.668326	-0.612106
PADI4	-1.04488	-0.14598	-0.255567	-0.139554	-0.129183	-0.598427	-0.562192	-0.817689	-0.99197	-0.885492	-0.828891	-0.272355	-0.294122	0.0685259	-0.678317	-0.142001	-0.488158	-0.64774	0.0314141	-0.509434
RGL4	-0.806348	0.0055734	-0.295889	-0.212595	0.140705	-0.754984	-0.580861	-0.705396	-0.716189	-0.536424	-0.190253	-0.109528	-0.161247	0.37985	-0.43059	0.173233	-0.0626164	-0.0439047	0.0541674	-0.362151
TPPP3	-0.0915377	-0.0963852	0.188139	-0.84822	-0.418698	-0.0614881	0.0148643	0.213557	-0.619191	0.180636	-0.591099	-0.476847	-0.318383	-0.84731	-0.461599	-0.757502	-0.164962	-0.604996	-0.472289	-0.0886922
TNFRSF13C	0.0730951	-0.452963	-0.1217	-0.409462	-0.701987	-0.00703098	-0.388086	0.185008	-0.689584	-0.536353	-0.30607	-0.846132	-0.522516	-1.01065	-0.190206	-0.679297	-0.379015	-0.449471	-0.971866	0.0322344
CPAMD8	-0.360447	-0.461159	0.185664	-0.750109	-0.583384	-0.00797691	-0.0302617	-0.0571598	-0.169481	0.0498203	-0.718857	-0.215804	0.217491	-0.844956	-0.196474	-0.738114	-0.486852	-0.826918	-0.34792	-0.0540986
UBASH3A	0.428526	-0.459341	0.00881975	-0.319001	-0.716247	0.174971	-0.0926446	-0.0896275	0.181579	-0.145513	-0.165952	-0.331165	0.133902	-0.799425	0.0875184	-0.157617	-0.388594	-0.127861	-0.740978	0.295893
U2AF1	0.271597	0.108295	0.0164483	0.249921	0.327496	0.204041	0.239027	0.303226	-0.24468	-0.462014	-0.712534	-0.351879	0.265824	0.3986	-0.61438	0.213796	0.269097	0.00624038	0.37295	0.265234
GATD3A	-0.484235	-0.721833	-0.464528	-0.657814	-0.110356	-0.570707	-0.557156	-0.546977	0.307204	-0.311909	0.158095	-0.567114	0.0938867	-0.180415	-0.364832	-0.534001	0.108399	-0.298798	0.0532561	0.390097
ZNF66	-0.68006	-0.711174	-0.942574	-0.693132	-0.713706	-0.689842	-0.737862	-0.529079	-0.571973	-0.576713	-0.201386	0.142139	-0.201813	-0.157273	0.00757846	-0.14477	-6.67721e-05	-0.102166	-0.151866	0.177205
CXCR5	0.311334	-0.122082	0.0884229	-0.244201	-0.554908	0.214855	-0.106447	0.296119	-0.497038	-0.375792	0.0710185	-0.545304	-0.131366	-0.873533	0.237155	-0.491122	-0.196076	-0.164042	-0.582995	0.167628
FCRL3	0.26376	-0.240271	-0.0852276	-0.339606	-0.574538	0.0155538	-0.0751943	0.318433	-0.31329	-0.0889537	0.0250307	-0.413597	-0.26513	-1.18004	-0.131085	-0.493388	-0.211825	-0.508938	-0.625541	0.0881714
LY6E	-0.263506	-0.720701	-0.448278	0.223405	-0.866427	-0.482024	-0.598265	-0.289836	0.248344	-0.61761	-0.375171	-0.521945	-0.596681	0.153459	0.0194987	0.0429104	-0.249494	0.253841	-0.292375	-0.464299
NPHS1	-0.303842	-0.281529	-0.398137	0.232186	-0.165714	-0.0800378	-0.109386	0.175692	0.24486	0.128193	-0.806185	-0.256305	-0.160327	-0.486565	-0.831705	0.0276936	-0.480497	-0.593172	-0.811502	0.00305598
ZNF385A	-0.176259	-0.249265	0.481	-0.557943	-0.444194	0.0604062	0.113923	-0.111486	-0.172256	0.078504	-0.553998	0.0792693	-0.0861179	-1.04631	-0.293834	-0.564293	-0.432042	-0.557948	-0.093727	0.0440113
ALOX15	0.153827	-0.332176	-0.37968	-0.65954	0.109663	-0.319962	-0.157691	-0.3152	-0.718346	0.244123	-0.78894	0.162802	0.307163	-0.702446	-0.437426	0.0118745	-0.332256	-0.588316	-0.511802	-0.312682
TREML1	0.0606541	0.0284616	0.319501	-0.526146	0.051687	-0.150393	0.574015	-0.0777818	-0.876176	0.09974	-0.0438864	0.102875	0.447321	0.30843	0.170578	-0.0288136	-0.107236	0.33517	0.276594	-0.420874
RPL26	-0.118552	-0.403653	-0.317755	-0.0596312	-0.125448	0.0467705	-0.894146	-0.860665	0.470993	-0.334876	0.109456	-0.288231	-0.532817	-0.51721	-0.508206	-0.432053	-0.453707	-0.376461	-0.683848	0.148148
PDZK1IP1	-0.00875915	-0.00536811	0.0400046	-0.084504	-0.00275949	-0.0680046	0.203943	-0.120028	-0.790447	0.289787	0.449846	0.245488	0.258232	-0.71958	0.514179	-0.408238	0.103061	-0.0155304	-0.35276	-0.235608
TAL1	-0.336653	-0.480285	-0.0856763	-0.812047	-0.402409	-0.376201	0.184155	-0.492987	-1.22336	0.0503264	-0.405285	-0.486878	0.0434063	-0.645104	-0.0143842	-0.666255	-0.648305	-0.0622739	-0.39321	-0.630367
RBP7	-0.587901	-0.407853	0.0946891	-0.157305	-0.157751	-0.037459	-0.267963	-0.676701	0.00096653	-0.19903	-0.796568	-0.0530493	0.034454	-1.03812	-0.985359	-0.564469	-0.676486	-0.612808	-0.434322	-0.212203
FBLIM1	-0.646722	-0.748021	-0.67651	-0.843802	-0.477793	-0.85268	-0.575943	-0.443136	-0.919088	-0.606888	-0.476157	-0.0581715	-0.0384828	0.0726873	-0.324057	0.161448	-0.0518716	0.0327157	-0.264314	-0.104329
ALPL	-0.966442	0.104056	0.223904	-0.569741	0.00915642	-0.479574	0.108866	-0.534842	-0.627335	-0.249061	-0.434397	-0.075001	-0.0409342	0.0330445	-0.60516	-0.109115	-0.127855	-0.0278555	0.294864	-0.559429
GBP4	-0.133861	-0.597168	-0.547399	0.221766	-0.353612	-0.467256	-0.524585	-0.00670355	-0.161395	-0.634457	0.300611	-0.301323	-0.667946	0.0135348	0.445208	0.0298923	0.182755	0.132791	-0.143178	-0.488035
TRIM58	-0.280359	-0.0576477	-0.0301947	-0.380963	-0.396958	0.244559	0.192522	-0.266708	-0.947776	0.39173	-0.14601	0.0025791	0.124192	-0.511839	0.261457	-0.620709	-0.60512	-0.160218	-0.256357	-0.362525
FCGR3B	-1.13103	-0.242332	-0.509195	-0.576554	-0.265994	-0.649878	-0.402882	-0.567353	-0.745685	-0.377534	-0.373594	0.0346911	-0.371264	-0.0102996	0.0593167	-0.243559	0.217906	-0.0836431	0.132811	-0.738561
ATF3	-0.441946	-0.440107	-0.607202	0.224186	-0.529966	-0.684509	-0.589766	-0.0110924	-0.499384	-0.549428	0.148951	-0.453898	-0.729718	-0.358894	0.499134	-0.177515	0.0362942	-0.157891	-0.464677	-0.654306
SNED1	-0.112755	-0.375049	-0.133012	-0.63352	-0.577828	-0.0764254	0.0696238	-0.0636902	-0.211126	-0.111689	-0.380249	-0.539222	-0.404406	-1.00639	-0.706048	-0.209475	-0.575815	-0.394266	-0.843677	0.465393
FCMR	0.178555	-0.437655	-0.0719975	-0.478282	-0.745357	0.0367388	-0.307021	0.0884655	-0.00770772	-0.36034	-0.398345	-0.695547	-0.283628	-1.08217	-0.128198	-0.539439	-0.439922	-0.333859	-0.877251	0.0889346
CAPN13	-0.606983	-0.356229	0.131881	-0.7347	0.113155	-0.209775	-0.0528145	-0.689112	-0.161501	0.23732	-0.827032	0.0358154	0.0304257	-0.433235	-0.827032	-0.39115	-0.664875	-0.122984	-0.478271	-0.557368
ARL5A	0.122712	-0.415044	-0.807975	-0.271313	-0.351319	0.0181446	-0.530544	-0.057959	0.183483	-0.207427	-0.439962	-0.443616	-0.565736	-1.05619	-0.7711	-0.823439	-0.654626	-0.581648	-0.777126	-0.128045
ALMS1P1	-0.457013	-0.765365	-0.652566	0.283262	-0.709853	-0.537791	-0.611235	-0.327852	-0.314069	-0.632918	0.324849	-0.606938	-0.59652	-0.380775	0.205451	-0.279163	-0.125481	0.0291308	-0.711628	-0.472322
ANKRD30BL	-0.0263975	-0.19713	-0.657102	0.0432846	0.357566	-0.451524	-0.647383	-0.274035	-0.328621	0.0137553	-0.657102	0.0611958	-0.657102	-0.193979	-0.657102	-0.396273	-0.172374	-0.639762	-0.657102	0.351898
SLC16A14	0.231691	-0.541025	-0.787984	-1.02494	-0.462367	-0.412016	-0.478649	-0.225338	-0.00320539	-0.197291	-0.87776	-0.628664	-0.183249	-1.12266	-0.890775	-0.505404	-0.530745	-0.803607	-0.512266	-0.672086
INHBB	-0.374172	-0.488329	-0.0653724	-0.656781	0.221103	-0.305568	-0.0957032	-0.75419	-0.342977	-0.34651	-0.924941	0.205348	-0.0564893	-0.610061	-0.736461	-0.623751	-0.721563	-0.0714043	-0.632631	-0.831676
BBS5	-0.5214	-0.811027	-0.618247	-0.728023	-0.758997	-0.708008	-0.759211	-0.655507	-0.66412	-0.820653	-0.199572	-0.0762086	-0.0919686	0.0544809	-0.151749	0.0755927	-0.072219	0.120609	-0.0971183	-0.269144
TMOD4	-0.668062	-0.746125	-0.558575	-0.624464	-0.579963	-0.694891	-0.976499	-1.08703	-0.587536	-0.901305	-0.10516	-0.171995	-0.278678	-0.159588	-0.0741085	-0.00223609	-0.160449	-0.0569736	-0.467884	-0.03505
S100A9	-1.03152	-0.069245	-0.407851	0.0285806	0.146194	-0.447539	-0.699976	-0.666496	-0.594377	-0.26752	0.0517722	-0.0865936	-0.441211	0.148756	-0.636487	0.0800634	-0.0821624	-0.148633	0.165625	-0.332517
S100A12	-0.613791	0.338287	-0.0493008	0.170768	0.226924	-0.138521	-0.599234	-0.532501	-0.482278	-0.0194319	0.365244	0.131068	-0.141222	0.45509	-0.382272	0.24595	0.0464561	-0.0549546	0.315805	0.271917
TGFA	-1.04239	-0.209831	-0.766983	0.0447915	-0.0833478	-0.873228	-0.621267	-0.347678	-0.805949	-0.523011	-0.421229	-0.433819	-0.504915	-0.00934132	-0.582073	-0.19651	0.0762186	-0.0360089	-0.118138	-0.859888
GNPDA2	0.226687	-0.412771	-0.324747	-0.172047	-0.635925	0.1384	-0.380468	0.0196919	0.240422	-0.142268	-0.284983	-0.269191	-0.18635	-0.907067	-0.735083	-0.525498	-0.59608	-0.288337	-0.891618	0.0523756
COL6A3	0.199142	-0.347097	0.155815	-0.724794	-0.542345	-0.161686	0.166731	-0.600758	0.326493	0.132045	-0.0990038	-0.67998	0.079518	-0.518891	-0.243738	-0.212037	-0.642624	-0.646534	-0.367959	-0.0505228
KBTBD8	0.173039	-0.297236	-0.846163	-0.0826544	-0.228228	0.159733	-0.440845	0.166359	0.0155215	-0.235191	-0.298472	-0.487551	-0.601973	-0.745098	-0.782822	-0.773547	-0.567191	-0.48919	-0.777393	-0.0724713
FSTL1	-0.34347	-0.361279	-0.102312	-0.828805	-0.0278928	-0.791815	0.60178	-0.120248	-0.618468	-0.184906	-0.335516	-0.126798	0.0718418	-0.109029	-0.349836	-0.594643	-0.551888	-0.0845013	-0.623955	-0.635121
CCDC141	0.341642	-0.30798	-0.416862	-0.183662	-0.544063	0.252017	-0.0314667	0.213902	-0.0641346	-0.144976	-0.0393639	-0.536281	-0.0178068	-0.850772	-0.1771	-0.554646	-0.655549	-0.42037	-0.561988	0.275364
FBLN2	0.148611	-0.331357	0.0216307	-0.489086	-0.529373	0.107818	-0.145842	0.124588	-0.402769	-0.218093	-0.62651	-0.638113	-0.304973	-0.94312	-0.136996	-0.662875	-0.493141	-0.491997	-0.97127	0.102186
SPTA1	-0.341098	-0.500681	0.175783	-0.209973	-0.436105	-0.00640597	0.120143	-0.0953045	-1.12092	0.243531	-0.210752	-0.136308	0.00760086	-0.651065	0.0624005	-0.678067	-0.577909	-0.458506	-0.418774	-0.425651
AIM2	-0.781573	-0.384293	-0.693851	0.0317418	-0.00807959	-0.727739	-0.834696	-0.62042	-0.429375	-0.942107	0.0847429	-0.354854	-0.644982	0.139918	-0.156627	-0.103346	-0.369169	0.0673229	-0.359839	-0.639439
RPL9	0.136447	-0.524767	-0.684184	-0.264695	-0.197411	0.0008325	-0.71369	-0.480945	0.246966	0.0568426	0.392438	-0.0571837	-0.53948	-0.342274	-0.69125	-0.170099	-0.126511	0.168741	-0.619249	0.0381272
PCOLCE2	-0.754723	-0.0192262	-0.526616	-0.632628	-0.110253	-0.592405	-0.283597	-0.679322	-0.616917	-0.725411	-0.503635	-0.372584	-0.528476	0.577862	-0.679902	-0.36464	-0.129786	-0.349879	0.216881	-0.267831
CXCL5	-0.0239469	0.0590157	-0.472224	-0.476826	-0.345968	-0.359505	0.322493	0.0891905	-1.05979	0.0685612	-0.11486	0.0204089	0.269103	-0.414832	-0.0901006	-0.580137	-0.631783	0.0733196	-0.331346	-0.273184
PPBP	0.0319895	0.0629053	-0.101033	-0.857944	0.26378	-0.0948016	0.0797304	-0.515638	-0.78194	0.194083	-0.264089	0.00936331	0.201392	0.038547	-0.27461	-0.310696	-0.693583	0.067474	0.0922463	-0.507731
PF4	-0.0616611	-0.179724	0.156339	-0.757671	-0.0781067	-0.426073	0.274412	-0.392713	-0.951695	0.0338318	-0.29092	-0.105124	0.335849	-0.0635929	0.0347788	-0.318908	-0.644191	0.184128	-0.02908	-0.433581
CPA3	-0.0632942	-0.219786	0.347343	-0.778806	-0.317459	0.0246108	-0.00411052	-0.184734	-0.843961	0.0261454	-0.482766	-0.0387586	-0.349075	-0.790469	-0.491963	-0.849585	-0.437837	0.0498444	-0.547207	-0.168172
PLB1	-0.443475	-0.0338507	-0.0431514	-0.400895	-0.444007	-0.394813	-0.116895	-0.313904	-0.416304	-0.0923146	-1.08481	-0.0321454	0.248388	0.249266	-0.434003	0.176568	0.108763	0.107135	0.370158	-0.0936565
CCR1	-1.12126	-0.19312	-0.63012	-0.102474	-0.189119	-0.948759	-0.4542	-0.506083	-0.529519	-0.38319	-0.450939	-0.636157	-0.454272	0.21587	-0.626213	-0.0710059	-0.0596069	-0.0390916	-0.0171595	-0.784946
SLC51A	-0.867126	-0.0641467	-0.616869	-0.162526	-0.363783	-0.898974	-0.55538	-0.548076	-0.680446	-0.571329	-0.139223	-0.439985	-0.388352	0.566651	-0.489049	0.0781398	-0.151069	-0.431649	-0.0639832	-0.31583
S100P	-0.71097	0.120413	0.0909679	-0.135108	0.234965	0.0429854	-0.190795	-0.512145	-0.016987	-0.802077	-0.492033	0.42419	0.110914	0.254723	-0.232071	-0.395362	0.033124	0.0123619	0.0846087	-0.551727
GUCY1A1	-0.157756	-0.38071	-0.71399	-0.850939	-0.263397	-0.392941	0.408939	0.149934	-0.913947	-0.0541351	-0.183402	-0.250805	-0.114693	-0.413286	0.0736281	-0.696017	-0.348726	-0.540654	0.0238324	-0.510297
HPGD	-0.450713	0.525205	-0.716143	-0.633238	0.30596	-0.351434	-0.56415	0.0139629	-0.158312	-0.0840177	-0.36148	-0.496415	-0.638712	-0.574605	-0.722859	-0.706338	-0.292846	-0.0505695	-0.406338	-0.282911
GASK1B	-0.774553	-0.0337176	-0.650805	-0.473015	-0.136557	0.111634	-0.476903	-0.0505973	0.0876296	-0.151071	-0.422246	-0.0795023	-0.715848	-0.825931	-1.03257	-0.824203	-0.777208	-0.581183	-0.428863	-0.394438
STARD4	0.197218	-0.319322	-1.13231	-0.260137	-0.212969	0.0488046	-0.558916	0.0886798	0.252076	-0.0356168	-0.235741	-0.171842	-0.539081	-0.556244	-0.698384	-0.782268	-0.402234	-0.380632	-0.405973	-0.256147
SCGB3A2	0.0519337	-0.114267	-1.02471	-0.623973	-0.451287	-0.723258	-0.228473	-0.184701	-0.346998	-0.224281	-0.266013	-0.000472525	0.0262123	0.290497	-0.492802	0.145398	0.077738	-0.304087	-0.560393	0.244593
CFAP97	0.293443	-0.240072	-0.794991	-0.211295	-0.495612	0.142175	-0.243919	0.131924	0.303737	-0.0582026	-0.178993	-0.309476	-0.150023	-0.860993	-0.253722	-0.626499	-0.603187	-0.34499	-0.63167	0.0844648
ADGRF2	-0.550825	-0.180853	-0.559137	0.196405	-0.551438	-0.559137	-0.5503	-0.18038	-0.559137	-0.559137	-0.559137	-0.15859	0.388134	-0.559137	-0.536991	-0.182986	0.300113	0.299092	-0.000273456	-0.196568
TXLNB	-0.166457	-0.728546	-0.667218	0.00707154	-0.714243	-0.147648	-0.611501	0.0523913	-0.290011	-0.715936	-0.291103	-0.776474	-0.840856	-0.283098	0.148836	-0.428043	0.146399	-0.0450253	-0.866033	-0.415826
SAMD3	0.401351	-0.404695	-0.162455	-0.403434	-0.853125	0.0806053	-0.31741	-0.149365	0.519212	-0.0717143	-0.543525	-0.20665	-0.0697773	-0.750635	-0.177498	-0.276361	-0.557884	-0.199101	-0.464119	0.101476
KIAA1324L	0.395805	-0.161882	-0.550011	-0.565503	-0.737253	0.2164	-0.0563637	-0.0189511	-0.158725	-0.00813575	-0.471727	-0.357317	-0.428267	-0.646371	-0.283821	-1.02543	-0.563251	-0.199323	-0.567196	-0.0948488
FABP5	-0.0813771	-0.446411	-0.0890538	0.208145	-0.568861	-0.166765	-0.891747	-0.821456	0.462741	-0.592762	-0.173318	-0.611393	-0.417859	-0.30256	-0.575409	-0.117918	-0.565604	-0.3719	-0.64531	-0.0319173
CHMP4C	-0.672123	-0.306838	-0.908143	-0.424371	-0.307736	-0.665785	-0.521455	0.00434529	-0.587964	-0.637434	-0.0284354	-0.889891	-0.563127	0.0444093	-0.506852	0.378234	0.0955107	-0.212614	-0.36596	-0.590049
SBSPON	-0.1583	-0.259438	0.260645	-0.0566286	0.0139263	-0.660447	-0.0261247	0.412147	-0.366026	-0.660447	-0.660447	-0.660447	0.272107	-0.189828	-0.660447	-0.328679	-0.071204	-0.176436	0.087436	0.130881
DEFA4	-0.411295	-0.551525	0.415091	-0.469265	0.582823	-0.0323725	-0.0159886	-0.373793	-0.0974783	-0.011315	-0.47477	0.310948	-0.212703	-0.459657	-0.308164	-0.366399	-0.569908	-0.357281	-0.61433	-0.497595
GPR146	0.0374598	-0.0313971	0.0781548	-0.104167	-0.377228	0.0988594	-0.139024	-0.208241	-0.63033	0.230802	0.463595	-0.346033	-0.197732	-0.915095	0.319304	-0.535178	-0.392747	-0.27051	-0.596876	-0.111826
ALDH1A1	0.0731507	-0.590746	0.178545	-0.173849	-0.601502	0.109095	-0.0461191	0.141777	0.024698	-0.436443	0.457945	-0.0804628	-0.492009	-0.479689	0.338534	-0.797927	0.0433836	-0.168157	-0.346852	0.0910731
ASB11	-0.486528	-0.786086	-0.786086	-0.776538	-0.77516	-0.461228	-0.231772	-0.425409	-0.777083	-0.273612	-0.786086	-0.466157	-0.762281	-0.0626052	-0.786086	0.169156	-0.223689	-0.122786	-0.0417833	0.197901
2021-03-08	-0.248036	-0.641661	-0.150979	-0.195813	-0.924357	-0.0369874	0.0117731	-0.024928	-0.440479	0.204144	-0.359851	-0.22046	0.135479	-0.795035	0.271805	-0.678847	-0.0118494	-0.361931	-0.597089	-0.582743
CFL2	0.0231768	-0.392697	-0.784817	-0.136409	-0.448327	0.0976441	-0.248147	0.137781	-0.0862271	-0.226955	-0.417852	-0.504514	-0.4753	-1.14037	-0.648211	-0.743017	-0.756117	-0.567865	-0.836563	-0.17547
FAAH2	0.118994	-0.251235	-0.0642767	-0.215143	-0.611228	-0.0430344	-0.536787	-0.526074	0.160385	-0.404385	0.22468	-0.439074	0.0047542	-0.598737	-0.0822695	0.0303009	0.00478642	-0.287365	-1.09816	0.20121
DACT1	0.482151	-0.244783	-0.792163	-0.593763	-0.275483	0.0804471	-0.534547	0.175685	-0.100975	0.107504	0.108263	-0.494492	-0.097041	-0.735306	-0.032098	-0.0120204	-0.362378	-0.227994	-0.628053	0.0357795
VSTM4	-0.772711	-0.826633	-0.620672	-0.512014	-0.27304	-0.80383	-0.685148	-0.343003	-0.69077	-0.51798	-0.308067	0.0783027	-0.132645	-0.019142	-0.0506285	0.020002	0.18305	-0.00576985	-0.216381	0.18175
OR4K2	-0.848136	-0.839445	-0.00525871	-0.501091	-0.479184	-0.208295	-0.574473	-0.109751	-0.848136	-0.848136	-0.551199	-0.192832	-0.113373	-0.481864	0.154871	0.0767722	-0.47409	0.0331036	-0.376822	0.11206
CASP7	-0.356838	-0.466407	-0.822101	0.120205	-0.801535	-0.366759	-0.703637	-0.0839475	-0.227124	-0.888188	0.313059	-0.761695	-0.845532	-0.543406	-0.493759	-0.10823	-0.394999	0.00174944	-0.255221	-0.508361
IFI27	-0.528386	-0.665264	-0.432804	0.247579	-0.734808	-0.245891	-0.659402	-0.456683	0.602876	-0.26721	-0.263549	-0.294278	-0.400467	0.0256836	-0.2315	-0.0708506	-0.281924	0.304744	-0.165346	0.0373376
CLMN	0.044524	-0.204776	0.112496	-0.688599	-0.174309	0.217918	0.028251	0.0766068	-0.213367	0.270768	-0.645569	0.0925001	-0.391651	-0.724539	-0.549418	-0.785844	-0.145046	-0.395718	0.0357212	0.178282
CACNB2	-0.207948	-0.822636	-0.97092	-0.644672	-0.675886	-0.986134	-0.56102	-0.578202	-0.656074	-0.352151	-0.25972	-0.277233	-0.269117	0.0443937	-0.0380026	-0.430457	0.0989784	0.0148846	0.058953	-0.137889
JAM3	0.0688775	-0.35535	0.0132492	-0.820656	-0.174571	-0.307032	0.51318	-0.173038	-0.753024	-0.0364094	-0.221623	-0.338911	0.283238	-0.761019	-0.135417	-0.498583	-0.569017	-0.193343	-0.538972	-0.329368
CMTM5	-0.475692	-0.318023	-0.0915751	-0.776655	-0.309295	-0.451729	0.278298	-0.495849	-0.974795	-0.194275	-0.196252	-0.233897	0.182024	0.157524	0.0492396	-0.368406	-0.440349	0.0239603	-0.0547974	-0.848073
LARP6	-0.38516	-0.833944	-0.23772	-0.580514	-0.833133	-0.842773	-0.488839	-0.490276	-0.842773	-0.521844	-0.0751592	0.0456753	-0.233309	0.0764045	0.0280795	-0.113664	-0.154796	0.0153738	-0.354322	0.236602
CLMP	-0.2289	-0.264752	-0.675903	-0.13602	-0.665212	-0.667297	-0.207888	-0.675903	-0.111801	-0.280805	0.401196	0.00316704	0.251482	-0.182944	0.0997458	-0.653146	0.0542629	-0.675903	-0.675903	-0.183564
SCN3B	-0.417449	-0.789382	-0.798524	-0.798524	-0.788542	-0.471072	0.132076	0.00904563	-0.798524	-0.102204	-0.798524	-0.798524	-0.418742	0.0350651	-0.138035	-0.777276	-0.777555	-0.0333192	-0.435689	-0.45227
C2	-0.610759	-0.558173	-0.365869	0.00635195	-0.755748	-0.811079	-0.582328	-0.535604	-0.406691	-0.87842	-0.424367	-0.514426	-1.01021	-0.0065524	-0.067157	-0.132027	-0.147728	0.156203	0.109875	-0.635434
APBB1	0.397695	-0.420977	0.0729124	-0.438212	-0.726241	0.0171158	-0.0823676	-0.196152	0.0822344	-0.28693	-0.324975	-0.44345	-0.0162278	-0.926586	0.0372957	-0.228884	-0.384338	-0.18796	-0.809561	0.22529
PLD4	0.112362	-0.251764	0.241517	-0.543784	-0.542053	-0.00377391	-0.165506	0.310395	-0.499992	0.00122094	-0.649293	-0.464983	-0.147062	-0.909252	-0.301492	-0.368152	-0.459701	-0.49194	-0.834787	0.0648543
CLEC3A	0.438598	-0.0996458	-0.715102	-0.184464	-0.715102	-0.144382	-0.296106	-0.20594	-0.336026	-0.715102	-0.278196	-0.715102	-0.688763	-0.715102	-0.680327	-0.219177	-0.715102	0.11629	-0.715102	-0.0856732
CLEC4E	-0.611351	-0.0767342	-0.170356	0.272322	0.161429	-0.125525	-0.448524	-0.846294	-0.214126	-0.515886	-0.100154	0.178287	-0.22601	0.521251	-0.180166	-0.193219	-0.190294	0.218139	0.121869	-0.635239
CLEC4D	-0.597885	0.231107	-0.683079	0.412717	0.167519	-0.151696	-0.787706	-0.385344	-0.0800021	-0.16933	0.173686	-0.112004	-0.58094	0.118876	-0.51059	0.188896	-0.347737	-0.0945291	0.0446354	-0.00949034
BEAN1	-0.427619	-0.691209	-0.688718	-0.11841	-0.4446	-0.700578	-0.700578	-0.700578	-0.188773	-0.688151	-0.700578	-0.168378	-0.298506	0.342289	-0.20504	0.0804345	-0.205576	0.291884	0.019486	-0.218839
SLFN5	0.11679	-0.542744	-0.69124	-0.424624	-0.919035	-0.0757684	-0.580558	-0.143564	0.480103	-0.370372	-0.233012	-0.559673	-0.366834	-0.732198	-0.058922	-0.0948078	-0.364322	-0.0017614	-0.780687	-0.261081
ANPEP	-0.957161	-0.106111	0.101417	-0.641762	-0.220074	-0.417571	0.181643	-0.726611	-0.561032	-0.195383	-0.91529	-0.0754384	-0.01378	-0.429983	-0.507886	0.0444593	-0.607051	-0.355065	0.106592	-0.502854
ANKDD1A	-0.506834	-0.535181	-0.354378	-0.437203	-0.74507	-0.431587	-0.699163	-0.832625	-0.0301692	-0.121313	-0.912219	-0.127074	-0.217772	-0.800413	0.35524	0.0785046	-0.448791	-0.373361	-0.817322	-0.704574
GREM1	-1.07082	-0.660687	-0.741684	-0.210934	-0.129028	-0.325162	-0.109684	-0.401849	-0.400315	-0.427197	-0.731711	-0.328587	-0.0112275	0.24995	-0.325814	0.106727	0.0253177	0.160638	-0.446748	-0.650416
MS4A7	0.136819	0.0417138	-0.135864	-0.476508	-0.0646508	0.0286425	0.0182459	0.445226	-0.0130481	0.40581	-0.352726	-0.0168457	-0.400116	-1.03888	-0.468355	-0.516225	-0.210742	-0.421962	-0.158233	0.00517606
MS4A14	0.0665316	-0.0728432	0.3956	-0.685048	0.0957586	-0.00468579	0.165321	-0.187913	-0.0509756	0.188583	-0.311863	0.0419991	-0.466549	-0.927418	-0.425034	-0.577576	-0.290906	-0.462332	-0.46796	0.116531
EPB42	-0.00281923	-0.0971816	0.262046	0.0948349	-0.190765	0.3418	0.0671562	-0.0907611	-0.806271	0.54393	0.0291217	0.256171	0.300059	-0.448619	0.382419	-0.575883	-0.314057	-0.104221	-0.319025	-0.0275294
MAP1A	-0.582114	-0.252475	-0.124772	-0.71748	-0.489986	-0.359993	0.45293	-0.391572	-0.969292	-0.1578	-0.45821	-0.629975	-0.216736	-0.252692	-0.071417	-0.373211	-0.495468	0.0805689	0.237184	-0.739344
NKX3-1	-0.00945551	-0.433909	-0.810446	-0.159225	-0.639097	-0.837456	0.344745	-0.273867	-0.475264	-0.523988	-0.381487	-0.0859982	0.131708	0.0777031	-0.402295	-0.324085	0.17691	-0.0442814	-0.383259	-0.797223
TTC16	0.245117	-0.590719	-0.18429	-0.552665	-0.792132	-0.249155	-0.155147	-0.033846	-0.0526488	-0.123427	-0.607004	-0.025444	-0.321139	-0.723222	-0.243372	-0.377799	-0.507281	-0.157815	-0.317715	0.676487
FAM102A	0.39821	-0.395623	-0.0666395	-0.378194	-0.665318	0.0939235	-0.111281	-0.0690469	0.144311	-0.152551	-0.30972	-0.40424	-0.0285459	-0.929027	-0.00772156	-0.258643	-0.381256	-0.259653	-0.923252	0.15805
C15orf39	-0.647513	-0.297131	0.289952	-0.193332	-0.565725	-0.749335	0.271642	-0.590211	-0.466735	-0.284392	-0.592023	-0.26289	0.0642299	-0.583044	0.112268	-0.0731859	-0.328299	-0.17259	-0.154978	-0.988336
LOXHD1	-0.855434	-0.18588	-0.85498	-0.564958	-0.151088	-1.0591	-0.439705	-0.525005	-0.601745	-0.0609183	-0.811877	0.248139	-0.105429	-0.454331	0.0444235	-0.516682	-0.146208	-0.326656	-0.71878	-0.296044
DPEP2	-0.431508	-0.634919	0.151481	-0.508626	-0.410831	-0.392088	0.154395	-0.656535	-0.262013	-0.149742	-1.01568	-0.153086	0.159778	-0.903124	-0.699981	-0.220943	-0.537346	0.0706216	-0.31085	-0.598493
CD3D	0.397364	-0.451578	-0.0249002	-0.101519	-0.556946	0.174991	-0.469087	-0.427568	0.560563	-0.143811	-0.0105382	-0.200642	-0.111085	-0.646775	-0.154608	0.0316572	-0.301438	-0.118552	-0.685061	0.345639
LPO	-0.543493	-0.678466	-1.0136	-0.616704	-0.440876	-0.560843	-0.785562	-0.410671	-0.543732	-0.437102	-0.0341447	0.0168566	-0.385858	0.245871	-0.278777	-0.0772215	-0.0613408	0.0759109	0.200552	-0.123905
CA4	-0.824549	0.088662	0.0126309	-0.395946	0.104482	-0.206949	0.0352189	-0.594778	-0.844759	-0.458479	-0.631345	-0.0102441	-0.00764407	0.319955	-0.641614	-0.101855	-0.230241	-0.255089	0.157041	-0.0360889
FAM129C	0.04364	-0.469778	-0.186365	-0.510263	-0.656442	0.00142683	-0.195056	0.36963	-0.755906	-0.277305	-0.384091	-0.580358	-0.337248	-0.865724	-0.0389115	-0.726256	-0.355553	-0.549692	-0.815608	0.156576
RSKR	-0.505919	-0.754933	-0.870731	-0.641784	-0.66721	-0.634589	-0.69058	-0.475386	-0.862861	-0.533188	-0.226414	-0.0647914	-0.0100969	0.0237971	-0.0426694	0.0687218	0.0919708	-0.0274127	-0.13686	-0.0318092
PLIN4	-0.83352	-0.0473083	-0.163378	-0.172472	-0.000157125	-0.42989	0.12372	-0.469477	-0.800592	-0.0682044	-0.557859	0.0926858	-0.172115	-0.113152	-0.43086	0.218124	0.0713168	-0.147589	0.265203	-0.844802
SEMA6B	-0.756326	-0.191354	-0.395145	-0.182755	-0.169175	-0.361403	-0.570908	-0.568823	-0.736433	-0.466225	-0.442231	-0.400274	-0.557174	0.59137	-0.630605	0.0477265	-0.0516151	-0.183884	0.281757	-0.553688
C19orf48	0.107963	-0.64602	0.00476984	-0.114717	-0.768334	0.0162114	-0.269363	-0.107954	0.341354	-0.535977	-0.448652	-0.581013	-0.193237	-0.887922	-0.221024	-0.100069	-0.328068	-0.427884	-0.85043	0.100806
KRT1	0.00300953	-0.349906	0.261759	-0.335874	-0.591748	0.283906	0.0105262	-0.379191	-0.508454	0.582447	0.0608563	0.118544	-0.0950376	-0.704465	0.257615	-0.469499	-0.331292	-0.329147	-0.407445	-0.10962
AC010323.1	-0.489	-0.464068	-0.873642	-0.260387	-0.873642	-0.787188	-0.348188	-0.363597	-0.697202	-0.332264	-0.101715	-0.218583	-0.102184	-0.0538762	-0.0166949	0.11837	0.129952	0.184977	0.214266	-0.139723
VWCE	-0.221444	-0.559626	0.479848	-0.59104	-0.649951	-0.38168	-0.0823181	-0.45905	-0.665213	0.0279712	-0.0345387	-0.0823684	-0.144726	-0.720491	0.327407	-0.676047	-0.496353	-0.534646	-0.565954	-0.292261
FTH1	-0.728747	-0.181248	0.2687	-0.577709	-0.200957	-0.483372	0.241981	-0.559981	-0.784725	-0.0921881	-0.736643	-0.281627	-0.0696851	-0.651991	-0.536852	-0.518691	-0.372816	-0.473997	-0.128511	-1.06932
LTBP3	0.360781	-0.402271	0.234846	-0.583347	-0.691029	-0.0776533	-0.0578204	-0.240605	-0.149958	-0.143565	-0.458263	-0.536304	0.0173318	-0.855274	0.0481721	-0.114044	-0.361296	-0.293242	-0.855446	0.131936
BATF2	-0.382115	-0.490027	-0.376238	0.269751	-0.22158	-0.601065	-0.501292	-0.111485	-0.473816	-0.742779	0.199291	-0.267324	-0.598621	0.190121	0.265522	0.192235	0.101742	0.0557106	0.00843611	-0.622806
DDIT4	-0.00641367	-0.64004	-0.367526	-0.253247	-0.557069	0.0742519	-0.38843	-0.499289	0.326281	-0.672597	-0.950155	-0.531156	-0.609095	-0.0458252	-0.714861	-0.104066	-0.302368	-0.19043	0.152186	-0.769834
NT5DC2	-0.149163	-0.579111	0.0099239	0.0774743	-0.77386	-0.171718	-0.0922687	-0.422435	0.277072	-0.506235	-0.881661	-0.476264	-0.473747	-0.966966	-0.857424	-0.335125	-0.812608	-0.294641	-0.442989	-0.280727
HIST1H1E	0.226144	0.239113	0.201881	0.433087	0.54131	0.52718	0.501352	0.449424	0.414943	0.257622	-0.643354	0.486415	0.468451	0.338287	-0.643354	0.460453	0.58528	0.45638	0.295397	0.448555
CX3CR1	0.302709	0.174107	0.104708	-0.734506	-0.466453	-0.0471889	0.058214	0.243029	0.00501516	0.138264	-0.596233	0.124098	-0.195556	-0.948117	-0.176126	-0.386194	-0.456309	-0.25684	-0.304545	-0.0875202
TAP1	-0.601043	-0.712709	-0.574912	-0.0240654	-0.309911	-0.8053	-0.610974	-0.440742	-0.478819	-0.843403	-0.158912	-0.386304	-0.694472	0.231511	0.00281812	0.0560031	-0.0432365	0.0647218	-0.306379	-0.885903
FEN1	0.0378312	-0.850598	-0.147075	-0.0258973	-0.873735	-0.156634	-0.643854	-0.496304	0.443057	-0.675045	-0.606445	-0.430848	-0.492577	-0.532991	-0.484205	-0.0611337	-0.62868	-0.532865	-0.767865	-0.103689
PKIG	0.119683	-0.480204	-0.0529631	-0.602312	-0.810662	-0.0586407	-0.0996437	0.00736225	-0.774082	-0.598723	-0.336231	-0.725263	-0.16305	-1.06228	-0.253772	-0.770301	-0.372854	-0.558198	-0.80482	-0.0522627
TSPAN5	0.153566	-0.188158	-0.0373021	-0.253521	-0.497206	0.349883	-0.0828483	-0.17643	0.0864101	0.49284	-0.113948	-0.145018	0.110516	-0.777006	0.236453	-0.571136	-0.626999	-0.274095	-0.628447	-0.154455
VAMP5	-0.663987	-0.518407	-0.514666	0.136091	-0.566764	-0.748342	-0.749086	-0.448253	-0.192102	-0.715256	0.0920077	-0.428047	-0.739835	0.00471143	0.296396	-0.0414363	0.081743	-0.249545	-0.199667	-0.648835
ZNF608	-0.0933898	-0.511154	-0.364008	-0.652125	-0.558762	-0.128173	0.327569	0.0361093	0.161445	-0.429239	-0.682649	0.0409871	0.0587945	-0.821411	-0.465612	-0.72586	-0.735855	-0.406889	-0.572724	-0.0884193
PARM1	-0.0432421	-0.573889	0.105079	-0.0989884	-0.363043	-0.0104929	0.0924307	-0.115155	0.0973933	-0.442678	-0.440075	-0.568427	-0.277028	-0.908854	-0.756222	-0.54938	-0.608318	-0.235505	-0.991149	0.063182
NPIPB12	-0.0669282	-0.811739	-0.473091	-0.958377	-0.759068	-0.561107	-0.0395056	-0.318408	-0.903006	-0.729494	-0.0923922	-0.400561	-0.0131396	-0.331888	-0.0106056	0.144515	0.0445602	-0.453258	-0.472391	-0.0946212
CXCL10	-0.467506	-0.587227	-0.793273	0.311742	-0.417448	-0.537017	-0.821042	-0.287499	-0.258038	-0.730395	0.452789	-0.455588	-0.805811	-0.0859326	-0.067079	-0.231641	-0.323296	-0.390864	-0.347556	-0.634816
RNASE2	-0.792501	0.169947	-0.281552	-0.0821118	0.234843	-0.139764	-0.555239	-0.762016	0.573713	0.117107	0.0614334	0.152035	0.0471836	-0.0334273	-0.361317	0.21255	0.0895497	0.13113	-0.196016	-0.168853
RNASE3	-0.633019	-0.104046	-0.0172836	-0.19298	0.263707	-0.166257	-0.797779	-0.780315	0.196246	-0.257578	-0.0876012	0.215129	0.316708	-0.169498	-0.403319	0.241189	-0.25889	0.0904244	-0.540404	-0.404722
PTK2	0.211291	-0.307505	-0.1815	-0.540781	-0.669412	0.0941092	0.15365	0.226038	-0.724174	-0.200763	-0.0135096	-0.523274	-0.256379	-0.874912	0.0011839	-0.878793	-0.246165	-0.270752	-0.427463	-0.146385
CXCL8	-0.632184	-0.49312	-0.639082	0.0757943	-0.67757	-0.53615	-0.349675	-0.208107	-0.679186	-0.523601	0.431164	-0.364527	-0.617197	-0.471626	-0.0726101	-0.39605	0.0780009	-0.548725	0.374815	-0.537623
SCN9A	-0.705052	-0.00650978	-0.961142	-0.422801	0.0535074	-0.6715	-0.498216	-0.0229189	-0.585611	-0.226443	-0.423179	-0.311563	-0.339447	0.462556	-0.498929	-0.207096	0.189158	-0.711081	-0.273003	-0.224943
GJB1	-0.414886	-0.417535	-0.417535	-0.417535	-0.415081	-0.417535	-0.417535	-0.417535	-0.415513	-0.417535	0.216414	0.268186	0.22868	0.273957	0.219332	0.25126	0.281454	0.257072	0.245197	0.250139
BUB1	0.0726597	-0.825058	-0.17131	0.158476	-0.653111	-0.0984246	-0.32197	-0.576137	0.502011	-0.595909	-0.654396	-0.439757	-0.498686	-0.423089	-0.72194	-0.0626177	-0.392313	-0.498544	-0.616131	-0.0481963
GP9	-0.0882085	-0.0954975	0.212784	-0.680776	-0.210069	-0.318569	0.472321	-0.355268	-0.883765	-0.00624388	-0.40377	-0.183647	0.254635	0.0275511	-0.151866	-0.231449	-0.544145	0.302609	-0.19594	-0.565488
MT1E	-0.106162	-0.917688	-0.550963	-0.32897	-0.784363	-0.23217	-0.633257	-0.883036	0.520302	-0.385202	-0.640809	-0.417715	-0.797734	-0.816379	-0.537802	-0.0811598	-0.580205	-0.5293	-0.37443	-0.774563
AHSP	-0.354386	-0.356444	-0.0328765	-0.289316	-0.517484	0.242897	-0.320928	-0.441156	-0.935673	0.382499	0.197419	0.16022	-0.127927	-0.618412	0.0606357	-0.717917	-0.31599	-0.355949	-0.523526	-0.28493
TPST1	-0.516821	-0.344054	-0.189951	0.495639	0.050522	-0.177905	0.0918459	-0.559945	0.0330599	-0.742099	-0.589033	0.0289245	-0.281394	0.096764	-0.617453	-0.425011	-0.115119	0.00610537	0.162898	-0.740125
FAM153A	0.535594	-0.367157	-0.104652	-0.574015	-0.60406	-0.250375	-0.0601799	0.00718819	-0.0122717	-0.134846	-0.580776	-0.175015	0.0532141	-0.642069	0.132203	-0.219223	0.122973	-0.532065	-0.701515	0.306403
GPR37L1	-0.566634	-0.871032	-1.18623	-0.509639	-0.668444	-0.541593	-0.473119	-0.487858	-0.573099	-0.506805	0.160284	-0.0775754	0.0702572	-0.00877819	-0.334505	-0.612077	-0.0569747	-0.149327	-0.0871093	-0.109237
CCDC144A	0.232458	-0.132176	-0.426315	-0.144659	-0.412281	0.108245	-0.507236	0.220184	-0.0367691	0.225847	0.222108	-0.703688	-0.060241	-0.680347	-0.401479	-0.746788	0.0382665	-0.534502	-0.351545	0.179944
GYPA	-0.318611	-0.395636	-0.634076	-0.209492	-0.437541	0.25799	-0.593578	-0.721341	-0.7441	0.316953	-0.0373216	-0.441516	-0.357699	-0.0497945	-0.454946	-0.715835	-0.648651	-0.800252	-0.120001	-0.906053
FAXDC2	-0.307762	-0.162123	-0.0627274	-0.601355	-0.371887	-0.130371	0.335373	-0.335194	-1.08415	0.12166	-0.0811757	-0.229822	0.324716	-0.0777991	0.205883	-0.413628	-0.40832	0.0200647	0.00059941	-0.597607
CRTAP	-0.19305	-0.340022	0.265711	-0.524009	-0.303613	0.0206335	-0.0599008	-0.286048	0.0169299	0.0396202	-0.613258	-0.0802733	-0.231597	-1.11359	-0.615103	-0.750685	-0.619217	-0.566989	-0.499288	0.0759588
CDK1	0.0275332	-0.767221	-0.429318	0.19111	-0.284452	-0.0960929	-0.682569	-0.61759	0.631924	-0.454891	-0.156341	-0.309363	-0.547407	-0.245813	-0.550327	-0.143251	-0.485469	-0.523191	-0.685197	-0.0667184
UBB	-0.256849	-0.506999	-0.153331	-0.61084	-0.873836	0.0875671	-0.483096	-0.554077	-0.649503	0.386814	-0.221793	0.0303887	-0.17108	-0.788809	0.310535	-0.627373	-0.468459	-0.325708	-0.437047	-0.234027
METTL7B	-0.586595	0.464669	-0.42727	-0.160497	-0.0894611	-0.10128	-0.545515	-0.482279	-0.010261	-0.57446	-0.551895	-0.224958	-0.566331	0.387843	-0.220648	-0.0517601	-0.0531335	0.0217565	0.186514	-0.783595
NFXL1	-0.240836	-0.833346	-0.165831	0.0111454	0.199161	-0.585213	0.0735061	-0.315489	-0.547523	-0.153465	0.112155	-0.538182	0.0783611	0.227878	0.250672	-0.891728	0.00967691	-0.202083	-0.161916	-0.43685
DENND5B	0.0859929	-0.679823	-0.452226	-0.287287	-0.625405	0.0356375	-0.214244	0.141752	0.139579	-0.337081	-0.208884	-0.658686	-0.520375	-1.00205	-0.446438	-0.684189	-0.366476	-0.546327	-0.93807	0.00357077
MZB1	0.131087	-0.513311	0.199306	0.122311	-0.36539	0.0738753	0.123707	-0.00483895	0.441	-0.477212	-0.535433	-0.229816	-0.0874617	-0.782789	-0.476613	-0.138085	-0.237097	-0.334697	-0.758476	0.182358
PFKFB3	-0.916108	0.224304	-0.571564	-0.152766	0.0638127	-0.587792	-0.401708	-0.193043	-0.768228	-0.458312	-0.152768	-0.293235	-0.241504	0.349123	-0.402	-0.010464	0.0399721	-0.0620975	0.329052	-0.219962
STAT2	-0.332092	-0.746866	-0.792001	-0.0127749	-0.405147	-0.728075	-0.803453	-0.152903	-0.259432	-0.711049	-0.131573	-0.338381	-0.85537	0.130908	0.16687	0.0310044	-0.141892	0.0957595	-0.437137	-0.523227
RASA4B	-0.109723	-0.949251	-0.372787	-0.874812	-0.911576	-0.308602	-0.465704	-0.0789168	-0.139449	-0.0220296	-0.434781	-0.266518	0.302096	-0.00936127	-0.375916	-0.364974	-0.467418	0.104525	-0.58198	0.0624434
LILRP2	-0.701092	-0.513582	-0.536387	-0.701092	-0.58006	-0.701092	-0.421707	-0.62226	-0.693314	-0.701092	0.095756	-0.0326182	-0.306955	-0.0480549	-0.23029	0.423223	-0.102405	0.0538141	0.0789487	-0.209607
OR7G2	-0.163561	0.172592	-0.0748218	-0.537564	0.400625	-0.613015	0.0274995	-0.488133	-0.613871	0.3474	0.0418478	0.0837261	-0.0438852	0.407013	0.167364	-0.588869	-0.278331	-0.4745	0.0208608	-0.0912204
PKIA	0.233463	-0.431736	-0.578191	-0.50032	-0.749509	-0.024017	-0.200714	-0.203963	0.163809	-0.194193	-0.373259	-0.633102	-0.357243	-1.13589	-0.454808	-0.764872	-0.43469	-0.568031	-0.838668	-0.053172
HSFX1	-0.153203	-0.596846	0.20389	-0.596846	-0.596846	-0.596846	-0.596846	-0.596846	-0.00326626	-0.596846	-0.0674759	0.100733	0.122112	0.219412	-0.0315078	-0.00473223	0.180152	0.173892	-0.596846	-0.0577349
LRG1	-0.934465	0.0137455	-0.14165	-0.0328605	0.0749886	-0.46977	-0.215055	-0.343187	-0.770553	-0.373827	-0.291183	-0.139254	-0.302415	0.219314	-0.223834	0.119351	0.116214	0.167526	0.262548	-0.775393
PDE7B	0.181967	-0.151238	-0.482753	-0.561338	-0.795191	0.114164	-0.310548	0.101264	-0.0940719	0.00817168	-0.0355094	-0.707324	-0.292075	-0.787641	-0.387687	-0.640216	-0.505033	-0.7422	-0.806064	0.0141121
BCL2L1	-0.70043	-0.451228	-0.351675	-0.529394	-0.858738	-0.0275972	-0.155019	-0.697664	-1.20809	0.402806	-0.476837	-0.155914	-0.218762	-0.451595	-0.0915021	-0.518574	-0.689358	-0.483786	-0.411921	-0.589762
CXXC5	0.0852726	-0.310384	0.104013	-0.326802	-0.679146	0.0296036	-0.134216	0.319722	-0.222236	-0.275986	-0.501757	-0.644739	-0.414404	-1.0768	-0.281987	-0.732508	-0.46024	-0.545109	-0.64686	0.00766427
ENC1	0.343721	-0.271211	-0.29086	-0.695166	-0.350633	0.219209	-0.187431	-0.145996	-0.169619	-0.0531934	-0.755045	-0.179437	-0.330232	-0.846334	-0.576259	-0.617259	0.117596	-0.419152	0.342722	-0.217336
GPR34	0.286706	-0.0102128	-0.0251304	-0.603911	0.080832	-0.197312	-0.377187	-0.430938	-0.392218	0.200495	-0.94773	-0.209207	-0.0341045	-0.831003	-0.75097	-0.464099	-0.657296	-0.489362	-0.483154	-0.377885
C3AR1	-0.373065	0.105645	-0.137356	-0.572553	-0.673882	-0.373154	-0.599413	-0.60454	0.136885	-0.142946	0.0523032	0.153443	-0.359741	0.48612	0.0167628	-0.555181	0.124541	-0.597301	0.157529	-0.313573
RPS7	-0.131469	-0.31781	-0.547583	-0.0453472	-0.00984696	0.164753	-0.92058	-0.590045	0.545833	-0.159606	0.0926543	-0.183239	-0.508235	-0.37469	-0.651811	-0.289567	-0.383878	-0.196256	-0.525016	0.167091
LGALS9C	-0.67831	-0.366091	-0.019044	-0.609021	-0.112803	-0.91408	0.291369	-0.574842	-0.336369	-0.204213	-0.73071	0.05211	-0.255837	-0.272034	-0.539589	0.201548	-0.581541	0.185928	-0.0718106	-0.553315
MAL	0.382563	-0.298499	0.156396	-0.370977	-0.672744	0.142441	-0.219119	-0.17546	0.0854581	-0.0964834	0.0128339	-0.336643	0.0472302	-0.902672	0.0069002	-0.035198	-0.392165	-0.114558	-0.840635	0.194931
SERF1A	0.0154074	-0.342464	-0.544104	-0.544104	0.13922	0.0644251	-0.544104	-0.345163	-0.0947885	0.40362	0.568395	-0.14776	-0.166422	-0.544104	-0.544104	-0.357075	0.0798036	-0.544104	-0.544104	0.0190229
CD8B	0.203174	-0.312083	0.0884846	-0.44912	-0.425613	0.138498	-0.0205924	0.00885264	0.452055	0.146267	-0.516094	-0.100988	0.0807239	-0.822941	-0.0323151	-0.439997	-0.247813	-0.0859859	-0.742353	0.262496
CXCR6	-0.109395	-0.89354	-0.146892	-0.327171	-0.736122	-0.0590268	-0.355635	-0.34224	0.65888	-0.603715	-0.860494	-0.248385	-0.257342	-0.383617	-0.479282	0.0416335	-0.412417	-0.10669	-0.359507	-0.462402
AZU1	-0.782719	-0.506353	0.342799	-0.652829	0.156055	-0.11624	-0.225678	-0.739098	0.0415518	-0.299292	-0.755546	0.0884228	-0.494002	-0.500035	-0.64741	-0.48247	-0.707354	-0.420505	-0.705384	-0.662342
CLEC12A	-0.0761691	0.141794	0.160833	0.316079	0.307774	0.271195	-0.153341	-0.514409	-0.360218	-0.33347	0.163199	-0.288685	-0.504251	0.303735	-0.838661	-0.584684	0.0145066	0.072512	0.0544428	0.114879
STARD5	0.23208	-0.507544	-0.0989584	-0.343504	-0.335669	-0.126378	0.252506	-0.275359	0.346366	-0.563148	-0.626338	-0.310714	-0.19797	-0.833061	-0.517674	-0.401316	-0.595129	-0.176085	-0.68951	0.273786
MANEA	0.152502	-0.456403	-0.780356	-0.219425	-0.481237	-0.0745729	-0.352345	-0.0738634	0.333596	-0.36718	-0.448361	-0.358029	-0.47375	-0.956166	-0.581168	-0.741781	-0.778776	-0.574773	-0.902642	-0.110236
AGXT	-0.515326	-0.520676	-0.828442	-0.587955	-0.406252	-0.646279	-0.425159	-0.480297	-0.727277	-0.423822	-0.0259322	0.158335	-0.842107	0.418404	-0.207124	-0.150792	-0.122465	0.133356	-0.148584	-0.125
CTSW	-0.00361412	-0.300135	0.293405	-0.332451	-0.869184	0.0109194	-0.300602	-0.379231	0.0314339	-0.079027	-0.946475	-0.189506	-0.0157307	-0.577185	-0.621643	-0.428057	-0.587555	0.0360307	0.132039	0.0900203
THEMIS	0.499367	-0.423277	-0.500843	-0.354982	-0.518886	0.13218	-0.191618	0.0337623	0.382276	-0.0685345	-0.156693	-0.217792	-0.0975414	-0.795301	-0.0861341	-0.33372	-0.474086	-0.1481	-0.77689	0.17066
OR4D9	-0.318975	-0.776595	-0.821818	-0.476012	-0.19773	-0.549026	-0.280365	-0.242492	-1.02367	-0.189877	-0.444515	0.0818585	0.0538703	0.12271	-0.636557	0.0497679	0.111223	-0.169611	0.101548	-0.46164
NBEA	0.231198	-0.637891	-0.568638	-0.614172	-0.655774	-0.0966155	-0.211054	0.0235251	0.157686	-0.44323	-0.389596	-0.446496	-0.115416	-0.834887	-0.142862	-0.803891	-0.54452	-0.493903	-0.954217	0.025123
SLC22A13	-0.683649	-0.692073	-0.721877	-0.842338	-0.530684	-0.672615	-0.666912	-0.673998	-0.873165	-0.476764	-0.175127	0.0726028	0.12431	0.017547	-0.181741	0.0113177	-0.032313	-0.109875	-0.0382422	-0.27173
XKR3	-0.107281	-0.535345	0.0780988	-0.604379	-0.499489	-0.0429601	-0.175121	-0.541802	-0.449925	-0.588514	-0.228129	-0.101032	-0.408717	-0.161343	-0.646784	0.0300352	-0.260899	0.756187	-0.565788	-0.646784
HPSE	-0.443476	-0.433322	0.0422785	-0.799978	0.0760327	-0.479091	0.125424	-0.127621	-0.411854	0.208342	-0.725331	-0.00834251	0.150618	-0.583243	-0.304578	-0.651721	-0.882686	-0.146089	-0.261247	-0.65902
HSPA6	-0.992156	-0.365386	-0.453962	-0.480805	0.194959	-0.777323	-0.312431	-0.543402	-0.759457	-0.569722	-0.716071	-0.14377	-0.377197	-0.0219822	-0.114709	0.0543543	0.0683613	0.0134037	-0.292175	-0.84247
LRRN3	0.513166	-0.21464	-0.0828588	-0.52239	-0.327591	0.200258	-0.0916912	0.00526971	0.197387	0.0130027	-0.403838	-0.473333	-0.021571	-0.725214	-0.249127	-0.491347	-0.495378	-0.4351	-0.761167	0.240705
PARP14	-0.263239	-0.760574	-0.556968	0.112812	-0.412764	-0.645897	-0.531188	-0.0349531	-0.0429186	-0.636586	0.112629	-0.471185	-0.897718	-0.0513417	0.13424	-0.134031	-0.0766029	-0.0910585	-0.512865	-0.921654
ABCD2	0.204193	-0.421299	-0.399849	-0.359118	-0.568582	0.045484	-0.328907	-0.0324356	0.30356	0.0166453	-0.347861	-0.377484	-0.0915671	-0.969001	-0.463607	-0.609751	-0.56635	-0.481698	-0.952805	-0.0376401
ABLIM3	-0.343951	-0.167107	-0.152616	-0.863745	-0.351719	-0.414052	0.437783	-0.400965	-0.933687	-0.120155	-0.370685	-0.242512	0.26655	-0.35884	0.0301466	-0.456122	-0.618604	-0.0634853	0.0302921	-0.659706
MFSD4B	-0.319824	-0.789277	-0.78702	-0.811268	-0.801598	-0.666066	-0.643168	-0.424258	-0.740764	-0.526278	-0.0155589	-0.02688	-0.0764486	-0.317583	-0.061155	-0.129459	-0.0404722	-0.201967	-0.394164	0.364149
ZNF483	-0.493082	-0.910119	-0.504734	-0.724305	-0.782362	-0.723776	-0.644891	-0.678056	-0.440105	-0.6029	0.0641066	0.0209143	-0.0112669	-0.813921	-0.0609644	-0.257906	-0.119942	-0.00395467	-0.49117	0.158907
SLC2A14	-0.165622	0.374836	-0.101152	0.264402	-0.448163	-0.560121	-0.46067	0.215524	-0.633844	0.0437031	-0.641237	-0.500416	-0.191212	0.148539	0.109624	-0.496439	-0.583333	0.000852146	0.0816499	-0.559649
C1QB	-0.681004	-0.0879152	-0.473148	0.215597	-0.297015	-0.463932	-0.0957392	-0.267835	-0.0502062	-0.874011	-0.37411	-0.256898	-0.709531	-0.404129	-0.0751987	-0.0912164	-0.0297702	-0.537391	0.60195	-0.553129
C1QA	-0.539337	-0.0269772	-0.435188	0.249036	-0.340532	-0.491003	-0.0933538	-0.134462	0.0275332	-0.771663	-0.288879	-0.203266	-0.681864	-0.425977	-0.0950819	-0.0188278	0.0548702	-0.605021	0.646705	-0.44429
OLR1	-0.710691	-0.685591	-0.0747659	-0.750688	0.217293	-0.330591	-0.08943	-0.393814	-0.297225	0.133424	-0.845081	0.290008	-0.278643	-0.723374	-0.313628	-0.541003	-0.694383	-0.448662	-0.50546	-0.745203
XCR1	-0.707444	0.436978	-0.696656	-0.558086	-0.333811	-0.671374	-0.394457	-0.624936	-0.547304	0.019025	-0.00927475	-0.695168	-0.314736	0.183744	-0.73321	-0.104985	-0.187711	-0.0615695	-0.107326	-0.600991
EIF1AX	0.239649	-0.477026	-0.701568	-0.0795872	-0.444446	-0.120184	-0.300916	0.0636256	0.205524	-0.121911	-0.387496	-0.546785	-0.285186	-0.91526	-0.664184	-0.716008	-0.701651	-0.551171	-0.721026	0.0609243
JUP	0.174958	-0.379094	0.388367	-0.452614	-0.678626	-0.178231	-0.355506	0.00747673	0.173127	-0.40919	-0.742837	-0.754876	-0.428735	-0.576049	0.104208	-0.452323	-0.568925	-0.526685	-0.748189	-0.189183
AC124319.1	-0.353089	-0.748549	-0.659449	-0.182105	-0.470085	-0.81074	-0.527942	-0.13233	-0.26348	-0.655891	-0.197074	-0.345724	-0.815859	0.159103	0.263763	-0.0210991	0.140613	0.109105	-0.319629	-0.678316
TIGD3	-0.151118	-0.666181	0.408524	-0.267033	-0.536008	-0.365768	0.257921	-0.180855	-0.319047	-0.175618	-0.646141	0.0341481	0.262183	-0.810588	-0.118286	-0.268709	-0.11472	-0.574922	-0.672819	-0.588523
PHOSPHO1	-0.25219	-0.338772	0.319938	-0.342959	-0.517251	-0.0421102	0.274243	-0.361018	-0.536537	0.0726348	-0.2526	-0.142927	0.147582	-0.97496	0.0535097	-0.845595	-0.427888	-0.395079	-0.569911	-0.208961
SELP	-0.581616	-0.208469	-0.0251725	-0.591209	-0.375408	-0.525771	0.347404	-0.556553	-0.78868	-0.121852	-0.483516	-0.334849	-0.0969965	-0.0500317	-0.153327	-0.459582	-0.505752	-0.030638	0.0101788	-1.18961
ZNF80	-0.149938	-0.570564	-0.998601	-0.820911	-0.811285	0.160884	-0.831024	-0.0817406	0.0169798	-0.14783	-0.154047	-0.526826	-0.199208	-0.737443	-0.287374	-0.536664	-0.579237	-0.551934	-0.0529914	-0.0128407
CNTNAP2	-0.0935131	0.0964083	-0.112672	-0.538684	-0.471816	0.207072	-0.231861	0.344065	-0.557564	-0.129157	-0.739232	-0.721915	-0.179798	-0.58621	0.324314	-0.497265	-0.454622	-0.0171798	-0.540312	0.0742677
CMKLR1	0.363271	-0.153618	0.164116	-0.180971	-0.551199	0.0329169	-0.151244	0.121401	0.236858	-0.270307	-0.102451	-0.247158	-0.693979	-0.823871	0.338154	-0.559929	-0.180024	-0.544741	0.167961	-0.214468
KY	-0.515299	-0.682637	-0.820914	0.439527	-0.418697	-0.622817	-0.406055	-0.219507	-0.631578	-0.188226	-0.513006	-0.435382	-0.11744	-0.41711	0.0456458	0.103412	0.0745976	0.0418162	0.0948263	-0.684116
NR1D2	0.283964	-0.467052	-0.760758	-0.44805	-0.716243	0.0483572	-0.275579	0.0523835	-0.0628488	-0.153818	-0.272559	-0.603634	-0.329111	-1.00412	-0.313753	-0.662413	-0.683599	-0.438157	-0.803036	0.027093
ADGRE1	-0.806246	-0.14747	-0.453633	-0.252023	0.075186	-0.902611	-0.663738	-0.732426	-0.738335	0.0782613	-0.229613	-0.184347	-0.264198	-0.272959	-0.763624	0.289716	-0.51107	0.0631724	-0.14566	-0.467174
NLRP6	-0.600328	0.0287308	0.225994	-0.3814	0.0327031	-0.198771	0.202353	-0.453485	-0.423837	-0.250792	-0.863697	-0.0919047	-0.179776	0.146171	-0.344147	-0.167061	-0.308398	0.352775	-0.0961927	-0.938034
P2RY14	-0.122936	-0.144498	-0.634144	0.340796	0.0467141	-0.628927	-0.39653	0.186583	-0.384144	-0.425867	0.406067	-0.0514309	-0.306606	0.00971753	0.248007	0.0378555	0.273288	0.10748	-0.347352	-0.731128
ZG16	-0.724862	-0.724862	-0.210722	-0.724862	-0.713206	-0.724862	-0.345617	0.156033	-0.141641	-0.0458992	0.00823358	0.0904499	-0.699466	-0.724862	-0.0800766	0.131449	-0.0793601	-0.207933	-0.700904	-0.225497
MARCKSL1	0.313483	-0.504835	0.114568	-0.710465	-0.617274	-0.0388528	0.0970513	-0.185746	-0.299494	-0.10517	-0.469932	-0.287394	0.0802747	-1.07399	-0.0766519	-0.338276	-0.557561	-0.394942	-0.69457	-0.121766
TMEM51-AS1	-0.467978	-0.412414	-0.753977	-0.753977	-0.753977	-0.251033	-0.753977	-0.206515	-0.297772	-0.104757	-0.753977	-0.0113815	0.187196	-0.0838384	-0.111381	-0.729813	-0.348413	-0.0746478	-0.753977	0.268291
UCP2	0.0855562	-0.0505391	0.345902	-0.306702	-0.798957	0.0137199	-0.159681	0.0641273	-0.0173224	-0.19791	-0.341076	-0.564149	-0.194283	-1.16828	0.058415	-0.411624	-0.416422	-0.419047	-0.334961	-0.0505093
P2RY2	-0.158718	-0.554276	-0.810986	-0.725217	-0.323918	-0.554374	-0.496765	-0.531578	-0.613337	-0.233634	-0.0805715	0.188849	0.303234	0.012656	-0.0121309	0.239177	-0.128312	-0.0265852	0.218808	-0.00869639
RMI2	-0.301073	-0.624644	-0.537943	0.190455	-0.638151	-0.315411	-0.764361	-0.179803	-0.289127	-0.53047	0.275292	-0.671054	-0.655731	0.0873247	0.219844	-0.0158133	0.157422	0.0406296	-0.39843	-0.406159
ZDHHC21	0.240973	-0.436091	-0.698815	-0.241157	-0.281447	0.0641966	-0.469924	0.335935	-0.0831404	-0.1439	-0.218703	-0.488423	-0.429018	-0.941562	-0.462285	-0.774729	-0.472422	-0.496076	-0.75797	0.0667997
LRRTM4	0.35643	-0.614095	-0.622138	-0.0150584	-0.171153	0.11107	0.00552655	-0.185927	-0.155418	-0.622138	-0.622138	-0.228451	-0.604515	-0.622138	0.236295	-0.0987579	0.175511	-0.604137	0.180342	-0.00351204
B3GNT5	-0.945528	0.109392	-0.888733	0.0958826	-0.0784516	-0.834541	-0.564692	-0.22007	-0.688585	-0.138902	-0.0303699	-0.336473	-0.469347	-0.0912046	-0.611253	-0.165486	-0.386541	-0.504304	0.106976	-0.700462
MYO1D	-0.0193575	-0.473881	0.26963	0.0178723	-0.744052	-0.0719536	-0.034332	-0.230449	0.319245	-0.641451	-0.517196	-0.555007	-0.280549	-0.888704	-0.38755	-0.569785	-0.566543	-0.377042	-0.757192	-0.0675752
LRRC37A	-0.0434647	-0.535875	0.165642	-0.495019	-0.652663	-0.295867	-0.482601	-0.63904	-0.500017	-0.147421	-0.453989	-0.253478	-1.18442	0.200348	-0.585174	-0.432171	0.131113	-0.603491	-0.356747	0.063507
TTTY14	-0.637134	0.204508	0.350825	-0.647179	-0.00950947	0.133896	-0.506281	-0.465655	-0.628563	-0.692951	0.172695	-0.173231	-0.465541	0.020765	-0.137202	0.0305437	-0.0863754	0.0766243	-0.0737915	-0.653588
FKBP9P1	-0.304291	-0.75519	0.298671	-0.232373	0.117793	-0.75519	-0.75519	-0.044283	0.0865403	-0.75519	-0.75519	0.0877474	-0.315376	-0.148022	-0.75519	-0.340696	-0.345121	-0.129449	-0.335502	-0.148378
VSIG10	-0.365669	-0.324972	-0.491361	0.291074	-0.102902	-0.637638	-0.0116389	-0.684928	-0.363983	0.170757	0.1029	0.0687832	-0.171771	-0.197719	-0.448452	0.309214	0.322383	-0.0284843	0.18231	-0.765028
GCNT4	0.334291	-0.561512	-0.435384	-0.475868	-0.564297	0.0399517	-0.348042	-0.0939617	0.134239	-0.194708	-0.297785	-0.37822	-0.316719	-1.06552	-0.281878	-0.447595	-0.528459	-0.351436	-0.981943	0.104053
NUDT4B	0.152268	0.0406351	-0.779495	0.394842	0.225834	0.599308	0.208276	0.13791	0.279518	0.47729	0.430702	0.317795	-0.0177238	0.185158	-0.182363	-0.581988	-0.0414979	0.0184013	-0.0939608	0.443356
BEND2	-0.126559	-0.214109	0.102276	-0.813935	-0.149762	-0.212959	0.281037	-0.654051	-0.861	0.206124	-0.397831	-0.0701127	0.138209	-0.455606	-0.0585405	-0.57506	-0.611879	0.192752	-0.329495	-0.305342
AC024940.2	-0.286346	-0.690917	-0.0381779	-0.38116	-0.147086	-0.454939	-0.148838	0.273094	-0.586267	0.388955	-0.842642	-0.665864	-0.78374	-0.505344	-0.259567	-0.388585	-0.685387	-0.704183	-0.539944	-0.0425246
SAMD9L	-0.369904	-0.369557	-0.796751	0.0453322	-0.343724	-0.802434	-0.782866	0.0480726	-0.19047	-0.699298	0.0208338	-0.423186	-0.824788	0.128884	0.028686	-0.056786	0.0396569	0.0485803	-0.355419	-0.591253
CD19	0.0347726	-0.386243	0.0594852	-0.375665	-0.709109	-0.0043704	-0.227391	0.274626	-0.57445	-0.489641	-0.170143	-0.693819	-0.413476	-0.976515	-0.104122	-0.461848	-0.240765	-0.494467	-0.877786	0.15482
AL953897.1	-0.758376	0.232327	-0.108915	-0.0947674	0.358401	-0.211085	-0.268813	0.068295	-0.461905	-0.192621	-0.768273	-0.768273	-0.342945	-0.0709351	-0.409237	-0.768273	-0.364435	-0.49449	-0.768273	-0.070912
CD163	-0.60761	0.0446615	0.0153388	-0.556607	-0.0661016	-0.201868	0.00112979	-0.568638	0.0185995	-0.274827	-0.749202	-0.12016	-0.493164	0.435304	-0.59523	-0.819197	-0.529591	-0.311506	0.25687	-0.266423
SUMO4	0.259626	0.0470503	-0.557106	0.1108	-0.551269	-0.0796376	0.17057	0.148557	0.108489	-0.557106	0.15973	0.259044	-0.557106	0.291104	-0.540317	0.103467	0.165375	0.30446	-0.54511	0.0870312
MAGEB10	-0.302652	-0.227596	-0.757455	-0.74737	-0.757455	-0.503924	0.200878	-0.746147	-0.0767718	-0.41794	-0.757455	0.229575	-0.00783418	-0.225325	-0.724261	-0.112527	-0.733212	-0.324844	-0.757455	-0.134818
NAALADL2	-0.791929	-0.238313	-0.791929	-0.50643	-0.791929	-0.781911	-0.791929	-0.185726	-0.2861	-0.263784	0.0659505	0.110525	-0.200709	-0.0572823	-0.791929	-0.498945	-0.331731	0.170457	-0.791929	-0.144036
TMEM78	0.0364621	-0.179159	-0.589863	0.0717227	-0.252226	-0.589863	-0.055517	0.000235627	-0.589863	-0.57989	-0.589863	0.145643	-0.589863	-0.112152	0.00579042	0.175189	0.00825971	-0.589863	-0.589863	0.488105
RPS27	-0.0557557	-0.495331	-0.484079	-0.165687	-0.309481	0.0743677	-1.05988	-0.760733	0.367311	-0.311474	0.108091	-0.313044	-0.391675	-0.593588	-0.508055	-0.375655	-0.217315	-0.345064	-0.710594	0.165453
ODF3B	-0.820521	-0.749739	-0.431835	-0.13961	-0.508761	-0.772442	-0.71529	-0.17676	-0.343556	-0.723149	-0.564087	0.0577682	-0.359143	-0.0143712	-0.188326	-0.0545792	-0.0599219	-0.00259324	-0.615706	-1.16271
ALS2CL	0.477823	-0.473487	-0.220606	-0.68033	-0.745662	0.0339817	-0.0792259	-0.235593	-0.197445	-0.384126	-0.408081	-0.294151	0.0340928	-0.836563	0.0913657	-0.372146	-0.410607	-0.384254	-0.817258	0.149533
GRAMD1C	-0.272502	-0.578789	-0.0729176	-0.166027	-0.427964	-0.118174	0.109224	-0.40637	0.216179	-0.183261	-0.520968	0.0732591	0.282564	-0.929151	-0.746154	-0.762506	-0.643477	-0.096255	-0.435775	-0.532222
TMPRSS9	-0.400593	-0.305457	0.29965	-0.412234	-0.6489	-0.101404	-0.400657	0.00574026	-0.774843	0.329967	0.215616	-0.513291	-0.715191	-0.712199	-0.105728	-0.727641	-0.527672	-0.465642	-0.385729	-0.454863
CEP295NL	-0.961593	-0.557406	-0.741224	-0.350171	-0.386973	-0.711408	-0.567648	-0.180331	-0.663744	-0.245746	-0.902067	-0.108817	-0.501058	0.37022	-0.523664	-0.429648	0.213373	-0.0539617	-0.195879	-0.341137
GLDC	-0.153324	-0.805561	0.0283772	0.0114401	-0.60963	-0.451049	-0.0291237	-0.293466	0.303015	-0.812884	-0.561114	-0.617281	-0.517524	-0.766526	-0.64902	-0.321045	-0.552775	-0.555745	-0.693797	0.201383
PARP10	-0.406754	-0.67534	-0.516714	-0.22485	-0.44486	-0.731993	-0.832977	-0.307481	-0.361488	-1.01389	-0.268484	-0.517673	-0.667793	0.311082	0.0299086	-0.0116142	0.124483	0.000573299	-0.246267	-0.583171
THBD	-0.341675	-0.195899	0.119494	-0.557064	0.191338	-0.108135	0.170519	-0.622338	-0.117608	0.00604914	-0.521209	0.173839	0.394231	0.268576	-0.730164	-0.24439	-0.318191	-0.144781	-0.0130007	-0.762477
OPLAH	-0.824049	0.164834	-0.174296	-0.0809594	0.061362	-0.615555	0.0481579	-0.518156	-0.594452	-0.153131	-0.141501	-0.12528	-0.138446	0.403692	-0.637044	0.249971	-0.353781	-0.428447	0.319063	-0.0791538
EFCAB13	0.0713308	-0.0427711	-0.2782	-0.360889	-0.623681	-0.0861999	-0.230066	0.430904	-0.477425	-0.233989	-0.334595	-0.701258	-0.545594	-0.938453	0.0135589	-0.794778	-0.155023	-0.423977	-0.623002	0.120538
EXD1	-0.241172	-0.741281	-0.953065	-0.47045	-0.141907	-0.413734	-0.199389	-0.0479385	-0.541809	-0.285567	-0.0573537	0.0989134	0.152663	0.235215	0.219114	-0.144219	0.333916	0.197006	-0.139637	0.0968013
TRIML2	-0.663072	-0.670132	-0.484998	-0.670132	-0.28161	-0.53032	-0.670132	-0.454272	-0.500731	-0.488286	0.0845875	0.170574	0.124786	0.0768933	0.103071	0.0779812	0.249816	0.0453108	0.0462625	-0.0335314
C12orf42	0.0464991	-0.527464	0.118919	-0.457253	-0.945704	-0.00600848	-0.313824	-0.0567781	0.00824707	-0.192693	-0.788112	-0.418928	-0.250313	-0.782538	-0.457193	-0.786012	-0.540761	-0.215049	-0.85807	0.0816643
NSUN7	-1.08487	0.0866368	-0.308103	-0.0402202	0.0367095	-0.623483	-0.331978	-0.476722	-0.14116	-0.284042	-0.141958	-0.234795	-0.149433	0.303276	-0.644818	0.190292	-0.00734947	0.0317019	0.297116	-0.378641
FAM156B	-0.382891	-0.325886	-0.0403475	-0.517439	-0.266597	0.0872555	-0.418635	-0.620479	0.426156	-0.870321	-0.795943	-0.900534	-0.236758	-0.421707	-0.483617	-0.0936698	-0.806284	-0.347755	-0.0818887	-0.0936206
HLA-DQB1	-0.111213	-0.419341	0.106487	-0.357188	-0.307384	0.31427	-0.148074	0.404026	-0.0988095	-0.228924	0.139008	-0.652811	-0.398364	-0.882815	0.0914755	0.137184	-0.645738	-0.190629	-0.585836	-0.0524875
MKRN3	0.210487	-0.665751	-0.880644	-0.466045	-0.593487	-0.37292	-0.720651	-0.160671	0.184472	-0.615855	-0.880644	-0.209681	-0.355218	-0.862445	-0.00274398	-0.523454	-0.442734	-0.258614	-0.579294	0.0974174
SLITRK4	-0.210642	0.010894	-0.558954	-0.232992	0.0143213	0.0376431	-0.220496	0.162408	-0.0478548	0.302638	-0.889479	-0.189046	-0.339181	-0.774667	-0.646312	-0.848249	-0.697808	-0.286858	-0.424124	-0.389218
CIITA	0.0378577	-0.511924	-0.612391	-0.108183	-0.727161	-0.291692	-0.396156	0.352248	-0.901103	-0.315038	-0.20581	-0.412507	-0.621301	-0.89735	-0.101796	-0.466082	-0.0887168	-0.264943	-0.751081	0.163561
FCER1A	0.388697	-0.0794503	0.0561077	-0.633545	-0.26584	0.261934	-0.122957	-0.122864	-0.694251	0.203402	-0.35559	-0.0298669	-0.202936	-0.658603	-0.214673	-0.669402	-0.468763	-0.0983136	-0.593261	0.299692
APOBEC3B	-0.38434	-0.805486	-0.309735	-0.30054	-0.663019	-0.452367	0.123869	-0.0212971	-0.0521868	-0.7071	0.00557162	-0.451357	-0.543314	0.537101	-0.463749	-0.187681	-0.418873	0.213124	-0.65386	-0.348913
MYADM	-0.682712	-0.0116529	0.104692	-0.564007	-0.354729	-0.63769	0.112932	-0.349583	-0.868992	-0.298051	-0.706139	-0.523504	-0.357171	-0.821031	-0.121706	-0.760168	-0.0348171	-0.951336	-0.108624	-0.806579
ABCA13	-0.544818	-0.437635	-0.149094	-0.611606	0.349519	-0.337756	-0.0815315	-0.409357	-0.223121	0.109405	-0.944985	0.35286	-0.259018	-0.544792	-0.339619	-0.756542	-0.506988	-0.44706	-0.666793	-0.636135
AC140134.1	-0.657873	0.0646696	-0.575864	-0.74581	0.196602	-0.424621	0.104886	-0.601122	-0.660173	-0.370195	-0.209028	-0.071847	-0.286	0.509147	-0.0586056	-0.0535402	-0.0342779	0.115049	0.079381	-0.0195985
2021-09-01	0.346373	-0.481307	0.137207	-0.476669	-0.881672	0.0515849	-0.254091	-0.0683709	0.0684462	-0.308382	-0.356931	-0.454934	-0.0996293	-0.939834	-0.018861	-0.204345	-0.419748	-0.207105	-0.734179	0.0873008
KCNE1	-0.679037	-0.340314	-0.630036	-0.325579	-0.0125697	-0.5836	-0.621941	-0.657434	-0.40503	-0.659957	-0.466337	-0.374076	-0.646914	0.566805	-0.783721	-0.0422116	-0.0468624	-0.0195281	0.0331168	-0.515967
RNF182	-0.378864	-0.534454	-0.305982	-0.436015	-0.101355	-0.403349	0.265909	-0.353984	-0.511442	0.544038	0.10131	-0.710299	-0.495218	-0.710299	-0.506508	-0.710299	-0.710299	-0.330733	-0.499313	-0.710299
PRF1	0.341894	-0.0757178	0.0884018	-0.311565	-0.915836	0.0375516	-0.190197	-0.0717487	0.0610174	-0.317488	-0.898551	-0.312689	-0.403927	-0.116133	-0.406205	-0.0156397	-0.348046	0.111808	0.44153	-0.258037
S1PR5	0.513132	-0.152147	0.184441	-0.528263	-0.761122	0.0124848	-0.112405	0.0744525	0.0159818	0.0277906	-0.859738	-0.179304	-0.339514	-0.395058	-0.56732	-0.294714	-0.489025	-0.111915	0.208693	-0.0561962
SMG1P3	0.421715	-0.598821	-0.544614	-0.620682	-0.359592	0.00895397	-0.212413	-0.108237	-0.0905578	0.0575732	0.134714	-1.00257	-0.335509	-0.807351	-0.356897	-0.530103	-0.17776	-0.182889	-0.282136	0.0438483
CXCR2	-0.681047	-0.179353	0.11475	-0.164568	-0.148323	-0.45921	0.275115	-0.448702	-0.597938	-0.183822	-0.610492	0.0839502	0.146175	-0.164467	-0.16778	-0.196882	0.0646031	0.0896351	0.0844711	-1.0777
CUEDC1	-0.730009	-0.279054	0.0897395	-0.306447	-0.601059	-0.63754	-0.212681	-0.37439	0.0298616	0.125776	-0.718023	-0.0310188	0.0916795	-1.00393	-0.714497	-0.359559	-0.755441	-0.490426	-0.552072	0.014048
OR52N1	0.00234176	-0.60596	-0.60596	0.0257966	0.00550697	-0.228607	-0.59654	-0.597918	-0.0294857	-0.60596	-0.60596	-0.60596	-0.60596	0.215792	-0.0360843	0.23903	0.0382314	0.16495	0.203675	-0.0847048
LSMEM1	-0.228874	-0.100035	-0.044579	-0.28124	0.383746	0.0707698	0.298084	-0.123318	-0.188379	0.0906049	-0.921779	-0.353729	-0.39628	-0.690372	-0.856632	-0.550429	-0.296384	-0.453775	-0.374075	-0.42421
FCRL6	0.651957	-0.1113	0.155628	-0.490356	-0.528196	-0.182106	0.0566407	0.158912	0.222406	0.157389	-0.789013	0.0752334	-0.0925124	-0.487191	-0.311724	-0.143947	-0.398277	-0.0457035	0.166525	0.256495
HLA-V	-0.251668	-0.619773	-0.511164	-0.535582	0.154777	0.120743	-0.577212	-0.536712	-0.596887	0.166883	-0.529651	0.248718	-0.458717	-0.424025	-0.592114	-0.519606	-0.296472	0.194999	0.269616	-0.612527
SLX1B	0.0148706	0.0836815	0.200334	0.267643	-0.146386	0.109677	0.163388	0.060414	-0.0534416	0.0263223	-0.396514	-0.49399	-0.627754	-0.665477	-0.567298	-0.456029	-0.725364	-0.604868	-0.579689	-0.470354
LINC00471	0.22054	-0.479964	-0.867773	-0.867773	-0.531801	-0.566635	-0.198501	-0.606493	-0.28771	-0.852705	-0.114297	-0.0799031	-0.589433	-0.867773	-0.134397	-0.867773	-0.146358	-0.204303	-0.867773	-0.164542
MGAT4C	0.0622085	-0.566539	0.0347715	-1.06713	-0.494577	-0.624872	-0.67512	-0.224224	-0.590484	-0.869493	-0.114229	0.0358923	0.170107	-0.120308	-0.24088	-0.354729	-0.133677	-0.597794	-0.357999	0.0429054
SYNM	0.0332104	-1.09338	-0.263861	-0.315	-0.375329	-0.0910368	-0.127903	-0.184365	0.125788	-0.490182	-0.475105	-0.285839	-0.482518	-0.710707	0.179879	-0.682731	-0.582052	0.0116427	0.162393	-0.720802
AP1S2	0.0630515	-0.210852	-0.244482	-0.246466	-0.00841375	0.169353	-0.232396	0.011729	0.272388	0.154164	-0.385421	-0.153708	-0.380533	-0.953903	-0.659927	-0.659577	-0.715902	-0.452816	-0.664374	0.0346362
KPNA2	0.10794	-0.890613	-0.226502	-0.129757	-0.92094	-0.12645	-0.601681	-0.443203	0.347902	-0.738103	-0.770993	-0.54303	-0.597913	-0.811348	-0.415176	-0.293197	-0.510326	-0.494275	-0.649071	-0.0462852
SPNS3	0.157804	-0.509776	-0.0782646	-0.814973	-0.071312	-0.45843	-0.32297	-0.474074	-0.472593	0.211984	-0.672863	-0.144239	0.204677	-0.924845	-0.720752	-0.0846526	-0.580865	-0.458146	-0.744951	-0.430189
CSF1R	-0.0646029	0.181419	0.3435	-0.545432	-0.254946	0.0243556	0.255401	0.0595757	-0.145305	0.192092	-0.527784	0.0294179	-0.286045	-1.05402	-0.103227	-0.479955	-0.387284	-0.515065	0.0294067	-0.111925
EPGN	-0.284471	-0.587445	-0.594134	-0.594134	-0.594134	-0.594134	-0.594134	-0.221007	-0.594134	-0.585261	0.0601941	0.182857	0.235851	-0.181762	0.225721	-0.0522819	0.105038	0.0349453	0.0358994	0.223644
PLCB1	0.0985132	-0.0942174	-0.122863	-0.638007	-0.403114	0.0197893	0.00907868	-0.430563	0.0486414	0.0345889	-0.646633	-0.131776	-0.440238	-0.915435	-0.973714	-0.82781	-0.302012	-0.530499	-0.28798	0.0121806
RPS17	-0.0907695	-0.481019	-0.518348	-0.153416	-0.218594	0.0647107	-1.01854	-0.759496	0.406487	-0.305716	0.021426	-0.334931	-0.521719	-0.628826	-0.609219	-0.45642	-0.396872	-0.330154	-0.728672	0.122257
LCK	0.455917	-0.467671	0.10007	-0.349129	-0.770288	0.151155	-0.150252	-0.113064	0.380288	-0.198885	-0.164306	-0.239688	0.0117668	-0.703837	0.0353401	-0.00902888	-0.338947	-0.137525	-0.683592	0.269431
GALNT9	-0.206346	-0.32279	-0.631259	0.351833	-0.631259	-0.0158284	-0.631259	0.22957	-0.204703	0.347519	-0.631259	0.0776641	0.268018	-0.191415	0.158702	-0.631259	0.0310508	-0.111717	-0.0568636	-0.128682
ZNF320	-0.189245	0.0306578	-0.951927	-0.40617	-0.681189	-0.326226	-0.435414	-0.30455	-0.50256	-0.0685453	0.197287	0.0472498	0.186548	-0.0474936	0.127725	0.133607	0.112057	0.194824	-0.133302	0.405602
MCEMP1	-0.92094	0.199025	-0.405646	-0.0407044	0.16116	-0.410897	-0.569836	-0.371513	-0.531274	-0.460821	-0.00361771	-0.271959	-0.49952	0.480825	-0.458149	-0.0337414	0.108073	-0.0555043	0.180093	-0.127655
SLC8A1	-0.735568	0.0433563	-0.162268	-0.705573	-0.140799	-0.518619	0.16062	-0.260852	-0.335373	-0.0689127	-0.990456	-0.0943131	0.0568476	-0.471464	-0.503085	-0.897924	-0.823647	-0.511783	-0.0550138	-0.537887
RGPD6	0.0668347	-0.296607	-0.17829	-0.495274	-0.526545	0.167106	-0.391256	0.0967817	0.255391	-0.434251	-0.315907	-0.573002	-0.3268	-0.878393	-0.628551	-0.807123	-0.476122	-0.667211	-0.942237	-0.129413
PTGDR2	0.430382	-0.15809	-0.0238344	-0.662844	0.0148556	-0.288761	-0.0838319	-0.150017	-0.680341	0.315481	-0.230642	-0.0824177	0.385887	-0.736203	-0.396414	0.118241	-0.448262	-0.30839	-0.535998	-0.399946
RIPPLY3	-0.63918	-1.00939	-0.456448	-0.48163	-0.350319	-0.659013	-0.403938	-0.704925	-0.777859	-0.690339	0.140386	0.0857084	0.0281442	-0.0945767	-0.144791	-0.0277086	0.0229958	-0.351822	0.0216226	-0.0315629
TMEM119	-0.776281	0.121192	0.143418	-0.132746	-0.214311	-0.539971	0.120019	-0.564419	0.0698073	0.301198	-0.261713	-0.314643	-0.142857	-0.512695	-0.671209	0.215128	-0.594234	-0.190105	-0.0530038	-0.774274
WT1-AS	-0.350723	-0.764945	-0.179764	0.105637	0.0397755	0.0646178	-0.764945	-0.19312	-0.418543	-0.300171	-0.764945	0.0277405	-0.00923797	-0.188501	-0.727302	-0.764945	-0.764945	-0.764945	-0.764945	-0.204339
TMEM121B	-0.525534	-0.130088	0.181683	-0.426355	-0.154657	-0.340596	0.34788	-0.442996	-0.41753	-0.106685	-0.992556	0.0951308	-0.0804045	-0.352548	-0.77499	-0.44889	-0.749989	-0.318766	-0.0881493	-0.758054
GBP6	-0.457302	-0.588682	-0.568699	0.180484	-0.47438	-0.604156	-0.304938	-0.0697117	-0.258299	-0.539076	-0.028864	-0.0286662	-0.432317	-0.139454	0.403359	0.00947742	0.306766	0.110765	0.187286	-0.758411
TENT5C	0.140416	-0.660771	-0.2795	0.0477907	-0.606362	0.135064	0.00179562	-0.138426	0.457147	-0.0624523	-0.445106	-0.31893	-0.213596	-0.884407	-0.245754	-0.684383	-0.394449	-0.592088	-0.602128	-0.0597443
KLRC4	0.293608	-0.219715	-0.972394	-0.45324	-0.502799	-0.120096	-0.462568	-0.119857	0.0512777	0.0367899	-0.824973	-0.0136301	-0.418839	-0.654565	-0.374205	-0.548916	-0.496874	-0.279674	-0.305183	0.343889
HIST2H3D	-0.858441	-0.449268	-0.73855	-0.31938	-0.190114	-0.453732	-0.516576	-0.160248	-0.527003	0.520794	-0.549364	-0.096598	-0.467982	0.138461	0.098839	-0.122133	0.243742	0.0258604	-0.221311	-0.309627
CCR3	0.435275	-0.160224	0.00589098	-0.340724	0.117795	-0.399189	0.237565	-0.128701	-0.158608	0.335429	-0.615213	0.0901466	0.433914	-0.731001	-0.115689	0.0137071	-0.29986	-0.0587401	-0.545601	-0.534391
RFLNB	-0.250853	-0.0666982	-0.0662686	-0.274498	-0.534401	-0.433867	0.0660187	-0.530646	-0.433907	0.0476891	-0.777949	-0.152438	0.160576	-0.960447	-0.68984	-0.491639	-0.864936	-0.810424	-0.0870701	-0.0362887
NOG	0.526753	-0.385802	-0.0564725	-0.554963	-0.443756	0.148434	-0.187439	-0.130672	0.0305261	-0.0883946	-0.406038	-0.390014	-0.0655005	-0.803749	-0.173146	-0.508246	-0.432948	-0.341236	-0.797873	0.34634
UPP1	-0.953981	-0.20816	-0.488506	-0.191535	0.00020892	-0.790689	-0.807623	-0.554628	-0.900628	-0.655654	-0.302039	-0.4834	-0.613219	0.209878	-0.751817	-0.0131591	-0.179666	-0.177033	-0.0162801	-0.665
TUBA8	-0.25172	-0.383815	0.09499	-0.785525	-0.46741	-0.571253	0.45593	-0.472261	-0.808052	-0.171315	-0.167361	-0.13822	0.051061	0.00705628	0.0390689	-0.620578	-0.573058	-0.162901	-0.108131	-0.78596
ANKRD45	-0.416209	-0.453943	-0.377342	-0.461622	0.0819758	-0.485389	-0.189734	0.0637897	-0.240446	0.00726698	-0.832403	-0.185105	-0.832403	-0.258201	-0.832403	0.127852	-0.0953525	-0.832403	-0.815686	-0.809186
SH2D1A	0.1687	-0.726091	-0.636768	-0.455749	-0.797092	-0.0422257	-0.812739	-0.467051	0.404925	-0.42427	-0.390373	-0.480461	-0.45729	-0.844392	-0.477473	-0.403047	-0.768592	-0.515903	-0.815768	-0.0311024
KCNH8	-0.0961471	-0.406441	-0.778155	-0.874219	-0.700184	-0.141132	-0.474734	0.290559	-0.790225	-0.468663	-0.557547	-0.638487	-0.473127	-0.963084	-0.44514	-0.847829	-0.824115	-0.529021	-0.898508	0.0840143
OLIG1	-0.146994	-0.619811	-0.467997	-0.383407	0.147702	-0.590244	-0.6715	-0.811896	-0.577107	-0.118589	-0.821827	-0.209545	-0.0375393	-0.42378	-1.18683	0.0629002	-0.101138	-0.59783	-0.527681	-0.754527
CCSER1	0.0566275	-0.374485	-1.27834	-0.527596	-0.510147	-0.456843	-0.674125	0.00234222	-0.0273554	-0.216916	0.15823	-0.658161	-0.42257	-0.718698	0.0151642	-0.402112	-0.445306	-0.115381	-0.63444	-0.246755
MROH7	0.0737375	0.00928304	-0.38957	-0.497938	-0.236662	-0.607291	-0.123962	-0.22174	-0.816477	0.339948	-0.358608	0.30222	0.042801	-0.661344	-0.156103	-0.162068	-0.522783	-0.895043	-0.403031	-0.00924456
MAML2	0.218296	-0.464677	-0.426413	-0.498152	-0.85991	-0.121727	0.0688392	-0.145587	0.0252412	-0.284448	-0.435626	-0.459167	-0.152775	-1.15359	-0.16321	-0.745683	-0.610274	-0.502088	-0.782523	-0.169534
IRS3P	-0.627413	-0.948711	-0.627971	-0.687066	-0.45318	-0.748556	-0.428602	-0.267521	-0.763603	-0.559776	-0.301041	-0.17069	-0.130586	-0.0518607	-0.000868593	0.0100112	0.0538222	0.10508	-0.140827	0.26242
PTP4A3	-0.198289	-0.436363	0.32468	-0.613724	-0.692868	-0.022236	0.217443	-0.151362	0.0408148	0.225206	-0.419565	-0.108928	0.0813087	-0.915261	-0.479224	-0.11798	-0.604165	-0.241602	-0.597548	-0.387272
PROS1	-0.235719	-0.0182571	-0.143553	-0.562273	0.0933033	-0.107167	0.391612	-0.418487	-0.790317	0.19305	-0.50832	0.0918774	0.126115	0.0151371	-0.371975	-0.524663	-0.540723	0.127786	0.0224366	-0.763512
SOCS3	-0.869636	0.021512	-0.565333	-0.0231079	0.0864438	-0.501103	-0.52168	-0.244702	-0.80568	-0.450701	0.0319259	-0.348409	-0.273253	0.359987	-0.386842	0.0836107	0.0233322	0.0579865	-0.045093	-0.709837
NELL2	0.338712	-0.281433	0.014916	-0.496057	-0.527185	0.128792	-0.184356	-0.0857936	0.187491	0.139308	-0.29896	-0.357042	-0.0825345	-0.946751	-0.26748	-0.488927	-0.455517	-0.232083	-0.862525	0.142821
2021-09-05	-0.433392	-0.504156	0.0321639	-0.7825	-0.466362	-0.526529	0.151924	-0.873047	-0.908089	-0.430553	-0.637327	-0.135938	0.340501	-0.564818	-0.103283	-0.458679	-0.773263	-0.111754	-0.496326	-0.186867
OSBP2	-0.623212	0.0217164	-0.0885703	-0.574046	-0.438088	0.145363	0.0559352	-0.326554	-0.969718	0.343867	-0.287007	-0.12199	0.4089	-0.176324	-0.0120599	-0.390702	-0.496298	-0.0402878	0.102337	-0.388589
B3GALT5-AS1	-0.65103	-0.8188	-0.60798	-0.592728	-0.215443	-0.568775	-0.395054	-0.453384	-0.436318	-0.451742	0.163977	-0.0435986	0.144186	0.102416	-0.116274	0.14741	0.0152771	0.43633	-0.0358382	-0.181538
USP18	-0.0617794	-0.575078	-0.458148	0.065709	-0.808872	-0.361783	-0.662121	-0.114615	0.685338	-0.319822	-0.410305	-0.24837	-0.63164	0.0401671	-0.216992	-0.0344248	-0.359132	0.170509	-0.481493	-0.249602
ANO9	0.350641	-0.361621	0.23033	-0.512899	-0.705903	0.0608622	-0.151281	-0.196101	0.0253643	-0.2401	-0.204357	-0.303537	0.0865848	-0.696546	0.198951	-0.0430473	-0.18266	-0.130604	-0.855404	0.346548
HIST1H2BL	-0.451813	0.207882	0.511974	0.0780868	-0.452123	0.374315	-0.0713244	-0.103101	0.239138	-0.0596117	0.102014	-0.446698	0.161201	0.138124	-0.444824	0.466684	0.054922	0.459675	-0.448018	-0.448139
GP1BA	-0.50139	-0.57874	-0.0841201	-0.907755	-0.525393	-0.732098	0.244331	-0.87278	-0.956516	-0.595245	-0.871427	-0.570842	-0.284795	-0.110028	-0.503031	-0.583417	-0.745129	-0.0853834	-0.174178	-0.983965
RGPD2	0.028806	-0.429097	-0.970064	-0.0480058	-0.256312	0.00449192	0.115912	0.129992	-0.289229	0.423339	-0.512537	0.114345	-0.41999	-0.0598195	0.150001	-0.466698	0.0732785	0.299238	-0.0391273	0.329429
AC027601.1	-1.08716	-0.303441	0.249179	-0.170829	-0.1847	-0.552599	0.0623634	-0.629291	-0.479524	-0.746445	-0.490128	0.0127262	0.0709625	-0.275258	-0.436137	0.123548	-0.294821	0.109153	-0.00341494	-0.0743533
SOCS1	-0.360485	-0.605678	-0.656296	0.297087	-0.471881	-0.47226	-0.66204	-0.311276	-0.555455	-0.645945	0.206931	-0.743732	-0.701044	0.187818	0.0467879	-0.00679389	-0.153669	-0.289258	-0.40307	-0.783739
IRF7	-0.486352	-0.669046	-0.527156	0.0222483	-0.301251	-0.630964	-0.682384	-0.327329	-0.0969016	-0.675794	-0.0942715	-0.325217	-0.607718	0.352984	0.133859	0.16645	0.0531191	0.148098	-0.217817	-0.71052
SYN3	-0.335687	-0.272879	-0.824882	-0.47183	-0.552401	-0.330187	-0.530364	-0.469138	-0.532951	-0.511688	0.192955	0.155437	0.157534	0.0952151	0.029839	0.112692	0.190504	0.121887	0.244955	0.14945
MYBL1	0.182485	-0.397439	-0.618268	-0.811868	-0.66152	-0.380409	-0.59888	0.019777	-0.171931	-0.0039478	-0.83317	-0.360551	-0.423929	-0.672111	-1.09093	-0.746667	-0.857007	-0.524036	-0.409095	0.0198459
SMG1P4	-0.0782117	0.158053	-0.742984	0.134174	-0.748197	-0.273626	0.109353	0.350988	-0.348782	-0.281329	0.501668	0.27209	0.142795	0.284019	0.0954355	0.178793	0.179586	-0.0125816	-0.113091	0.372941
ADARB2	-0.412995	-0.325018	-0.567471	0.020376	0.0355347	-0.474668	0.466101	-0.16834	-0.480095	-0.567471	-0.567471	-0.430308	-0.567471	0.171188	0.0838009	0.218805	-0.00786477	-0.567471	-0.55589	0.228979
SRL	-0.660222	-0.416823	0.380044	-0.662149	-0.670337	-0.437541	0.0400148	-0.670337	-0.670337	-0.208134	0.0680645	-0.6479	0.0749809	-0.101591	-0.177017	-0.274941	-0.670337	-0.169108	-0.670337	0.141823
IFIT1	0.0337351	-0.578792	-0.269268	0.451943	-0.306928	-0.510168	-0.757701	-0.0459129	0.43905	-0.0923636	0.0572791	0.0948691	-0.215217	0.280012	0.0477524	0.234731	0.157278	0.286261	-0.211125	-0.476513
NPIPB4	0.138472	-0.865863	-0.366066	-0.609538	-0.792148	0.277521	-0.475462	-0.248514	-0.425207	-0.175935	-0.0579781	-0.464905	-0.226618	-0.843916	-0.0316233	0.23015	-0.207372	-0.392826	-0.503359	0.113479
IFITM1	-0.668027	-0.379459	-0.48385	-0.0569949	-0.234539	-0.819598	-0.804977	-0.57514	-0.269986	-0.657762	-0.0361773	-0.289444	-0.391231	0.339017	-0.156817	0.0555706	0.132319	0.106193	-0.00587169	-0.726991
FFAR3	-0.781709	0.0819743	-0.299408	-0.154248	-0.0347763	-0.632026	-0.496692	-0.413307	-0.294619	-0.219004	-0.0511867	-0.199628	-0.39002	0.458637	-0.548011	0.170879	-0.0396439	0.283473	0.121345	-0.769452
POMK	-0.394751	-0.621829	-0.696388	-0.606723	-0.56209	-0.458674	-0.596305	-0.317338	-0.510566	-0.38029	0.105909	0.185618	0.114126	0.133066	0.131361	0.0822314	0.075546	0.161845	-0.00105371	0.257667
LINC00839	-0.0106082	-0.613633	0.106104	-0.00484459	-0.169263	-0.496793	-0.138846	-0.144022	-0.449214	-0.211697	-0.936151	-0.38086	-0.619796	-0.666238	-0.559764	-0.877194	-0.598565	-0.788386	-1.01418	0.00829274
KLHDC8B	-0.183562	-0.799193	-0.0198164	-0.448305	-0.693949	-0.419517	0.326412	-0.766963	0.132997	-0.52884	-0.673717	-0.349428	0.0598593	-0.342793	-0.446536	-0.252528	-0.179349	-0.0397364	-0.590751	-0.967205
NKAIN3	-0.401005	-0.401005	-0.401005	-0.401005	-0.401005	-0.401005	-0.401005	-0.401005	-0.401005	-0.401005	0.276598	0.294176	0.283394	0.268918	0.265496	0.209584	0.284246	0.256176	0.233161	0.275872
LRRC70	-0.914426	0.0993038	-0.861697	-0.114703	0.190545	-0.763872	-0.442613	-0.00627945	-0.42268	-0.133057	-0.102953	-0.289799	-0.739215	0.0590661	-0.64237	-0.354441	0.0690339	-0.256819	-0.555233	-0.0779233
BCL9L	0.460331	-0.469077	-0.173	-0.521061	-0.915216	0.00321769	-0.0898895	-0.110068	0.0678958	-0.196489	-0.428237	-0.349458	-0.0752153	-0.834066	0.0997174	-0.333676	-0.41755	-0.235158	-0.587861	0.250455
SAPCD2	-0.263683	-0.646793	-0.622932	0.225829	-0.13781	-0.00951041	-0.215311	-0.296185	0.185587	-0.283305	-0.531155	-0.908451	-0.453484	0.107242	-0.684642	0.1897	-0.744971	-0.0641201	0.0134356	-0.0937571
CYP4F12	-0.0549451	-0.2479	-0.508866	-0.766115	-0.0903796	-0.520357	-0.321068	-0.403764	-1.1161	0.0720633	-0.545331	0.0704469	0.203087	-0.894101	-0.381769	-0.468766	-0.63142	-0.726582	-0.672234	-0.391956
MYT1L	0.0931679	-0.692205	-0.894855	-0.733142	-0.821835	-0.745441	-0.632413	-0.388123	-0.877501	-0.727569	-0.328532	-0.0496318	-0.0273695	-0.14987	-0.435266	-0.145885	0.0544908	-0.346164	-0.185071	0.0475186
SPDYE17	-0.519299	-0.519299	-0.519299	-0.519299	-0.519299	-0.519299	-0.519299	-0.519299	-0.519299	-0.519299	0.0925026	0.309941	0.0587007	0.100866	0.189235	0.229163	0.177565	0.0266585	0.0647175	0.118585
TRABD2A	0.469523	-0.29975	0.0501108	-0.470489	-0.514806	0.172523	-0.0739252	0.027374	0.123274	0.0144543	-0.101257	-0.180764	0.117232	-0.813455	0.0301802	-0.184612	-0.301339	-0.142497	-0.848402	0.346666
ESPN	-0.219127	-0.111354	-0.191652	-0.336831	-0.377502	-0.0380211	-0.131024	-0.559403	-0.798324	0.0749506	0.450029	-0.44264	-0.501763	-0.838366	0.265764	-0.50823	-0.643583	0.0758057	-0.566097	-0.359815
LILRA5	-1.08573	-0.0522733	-0.321623	-0.133492	-0.0101088	-1.01122	-0.611983	-0.411201	-0.751521	-0.440392	-0.395094	-0.394005	-0.507799	0.0799671	-0.490042	0.178565	-0.346089	-0.192855	0.0337153	-0.628354
ISG15	0.0182717	-0.596741	-0.199791	0.386762	-0.521933	-0.388162	-0.645267	-0.0193406	0.492895	-0.326294	-0.0085722	-0.116468	-0.332999	0.285934	0.198451	0.246205	0.188581	0.296265	-0.0837785	-0.410403
TCL6	-0.17775	-0.407296	-0.916799	-0.552011	-0.611787	0.076489	-0.440873	0.377994	-0.806581	-0.784949	-0.246838	-0.733675	-0.4608	-0.676832	-0.167807	-0.817894	-0.446798	-0.429939	-0.703507	0.0370657
RGPD1	-0.195511	-0.698595	-0.334855	-0.113792	-0.44465	-0.0242197	-0.000754591	-0.104744	-0.30647	0.347857	-0.825247	0.0613846	-0.639673	-0.308156	0.123647	-0.674429	-0.0803849	0.400002	-0.402403	0.0972727
FANCM	0.14687	-0.414486	-1.07006	-0.0763918	-0.491403	-0.138156	-0.524849	0.0389578	0.118691	-0.16104	-0.0740796	-0.373839	-0.521736	-0.927108	-0.599662	-0.455766	-0.762785	-0.525028	-0.746953	-0.173422
COMMD6	-0.217203	-0.344865	-0.440264	-0.0337539	-0.00152553	0.026447	-0.808026	-0.661051	0.567637	-0.264383	-0.0266113	-0.449459	-0.693196	-0.401147	-0.775163	-0.522302	-0.594394	-0.430284	-0.64216	-0.0618414
RUFY4	-0.543443	-0.672339	-0.386266	0.389469	-0.593573	-0.635743	-0.674328	-0.545913	-0.171525	-0.56879	-0.160776	-0.515448	-0.633594	0.172172	0.06969	0.0783733	0.0608968	0.155622	-0.376544	-0.472389
PLSCR1	-0.76652	-0.041534	-0.65344	-0.0131831	-0.288708	-0.722772	-0.683253	-0.132713	-0.187985	-0.592551	0.0197494	-0.454568	-0.583639	0.178129	0.0733305	-0.117422	0.199782	-0.00430523	0.17992	-0.662117
SBK1	0.498332	-0.533804	0.0700233	-0.621806	-0.790318	-0.0884727	-0.201452	-0.0769197	0.155724	-0.132997	-0.562893	-0.299506	-0.193411	-0.769666	-0.0949074	-0.296633	-0.49596	-0.209273	-0.630665	0.203572
FAM92A	-0.653505	-0.0891918	-0.616735	0.130649	-0.382587	-0.150134	-0.64297	0.0177758	0.282476	-0.481641	0.187776	-0.459402	-0.787056	-0.656439	-0.517292	-0.587711	-0.0826831	-0.0538929	-0.616017	0.126221
IER5L	-0.357603	-0.0125036	0.333716	-0.606894	-0.089272	-0.224968	-0.0120707	-0.529949	-0.186048	0.251601	-0.715804	-0.161428	0.359916	-0.618653	-0.771015	-0.524405	-0.402049	-0.552902	-0.514071	-0.436026
H2AFX	-0.0251625	-0.849329	-0.0279639	-0.137238	-0.796322	-0.0800052	-0.537975	-0.530185	0.457564	-0.651294	-0.874857	-0.499319	-0.349149	-0.581911	-0.60587	-0.0234406	-0.604665	-0.524167	-0.574394	-0.211697
HBA2	0.270015	0.390261	0.592622	0.157192	0.123049	0.430248	0.228708	0.036992	-0.679675	0.536707	0.405964	0.382796	0.424751	-0.404057	0.634608	-0.307987	-0.0411757	0.250895	0.0350574	0.364021
CC2D2B	-0.989826	-0.107351	0.0799246	0.0908766	-0.307118	-0.424304	-0.379873	-0.559613	0.2073	-0.13627	-0.614483	-0.0923855	-0.30922	-0.0405421	-0.94228	0.115773	-0.633543	-0.2613	-0.489845	-0.622108
SAXO2	-0.508193	-0.597099	-0.745078	-0.513089	-0.591297	-0.57855	-0.735882	0.300138	0.157176	-0.0355862	-0.630703	-0.607664	0.066208	-0.630134	0.0381191	-0.607889	-0.0645458	-0.0791206	-0.745078	-0.335691
PARVB	-0.144657	-0.409971	0.233282	-0.828852	-0.400981	-0.0889768	0.266482	-0.463298	-0.456288	-0.250602	-0.85423	-0.172031	0.0741849	-0.678111	-0.284463	-0.697536	-0.936565	-0.442952	-0.134323	-0.511197
PRELP	-0.520046	-0.852832	-0.572534	-0.56349	-0.547273	-0.951405	-0.809849	-0.59871	-0.596546	-0.785204	-0.18869	-0.696741	-0.243883	0.0965428	-0.215719	-0.168294	0.249517	0.117968	-0.244968	-0.238638
CALHM6	-0.489338	-0.698872	-0.71716	0.146011	-0.493354	-0.560776	-0.830634	-0.286867	-0.350785	-0.769625	0.201331	-0.583505	-0.927158	-0.250816	0.271225	-0.296502	-0.0344167	-0.425093	-0.527515	-0.624047
USP32P1	0.250908	-0.00626287	-0.119169	-0.0657362	-0.214963	0.279384	-0.635923	0.167752	0.225834	0.2257	0.241077	-0.552179	0.165049	-0.498623	-0.583008	-0.559372	0.211211	-0.375622	-0.273394	0.306308
H1F0	-0.448635	-0.165958	-0.249386	0.0148152	-1.06218	0.0289957	-0.733005	-0.438114	0.325026	-0.317851	-0.744155	-0.443566	-0.159051	-0.450032	-0.692062	-0.348865	-0.0545207	-0.545829	-0.0220087	-0.816711
ANKRD34B	-0.457257	0.167709	-0.331397	0.131779	0.305007	-0.226745	-0.0124095	-0.14854	-0.0329374	0.0203535	-0.0213058	0.180387	-0.0431158	0.480355	-0.868807	0.282679	-0.26461	-0.242352	-0.783043	0.0806075
MAOA	-0.84885	-0.212771	-0.167006	0.05017	-0.22983	-0.222807	-0.92745	-0.942304	-0.464934	-0.0985987	-0.559261	-0.298989	-0.651896	-0.676637	-0.016608	-0.598835	-0.660929	-0.942304	-0.0607662	-0.916111
PAX8-AS1	0.401784	-0.767007	0.107525	-0.0879945	0.146838	0.416194	0.102253	0.302768	0.342506	0.227241	0.045457	-0.214493	-0.724248	0.304018	0.189756	0.0716989	0.480013	0.412738	0.242173	0.289048
FHIT	0.509067	-0.50261	-0.0860177	-0.418478	-0.803845	0.0013075	-0.451988	-0.23853	-0.22074	-0.294653	-0.0170796	-0.31242	0.104288	-0.798996	0.167098	-0.170242	-0.529918	-0.150797	-0.777219	0.0360384
KAZN	-0.582587	-0.039263	-0.196743	-0.809057	0.183951	-0.0511689	-0.0555828	-0.388181	-0.490405	0.0629271	-0.570792	0.0389177	0.276277	-0.427058	-0.462938	0.101602	-0.775679	-0.815756	-0.0169737	-0.292609
IL1RAP	-0.561987	0.0816942	-0.420158	-0.00211215	0.27157	-0.473721	-0.198714	-0.145209	-0.948785	-0.10579	-0.226757	-0.485196	-0.383987	0.162414	-0.467573	-0.212785	0.0755565	-0.39745	0.320057	-0.828356
PAX5	0.146658	-0.359956	-0.363672	-0.422245	-0.734342	0.0570183	-0.148854	0.368194	-0.530267	-0.332133	-0.200271	-0.623003	-0.399854	-0.979004	-0.0679011	-0.630031	-0.274984	-0.436618	-0.84525	0.0498003
SPATS2L	-0.188093	-0.549335	-0.477142	0.323266	-0.556333	-0.403386	-0.482551	-0.0717536	0.430891	-0.543916	-0.0889313	-0.323394	-0.702199	0.189057	0.134799	-0.011668	0.128112	0.207769	-0.175998	-0.545847
EVL	0.507411	-0.375941	0.0461164	-0.415627	-0.723747	0.0776137	-0.187741	0.117415	0.123687	-0.119835	-0.184063	-0.228626	0.00672293	-0.800497	0.159061	-0.0951913	-0.18827	-0.072637	-0.680968	0.362473
EPHB4	-0.260552	-0.700077	0.46361	-0.557702	-0.68831	-0.0175046	-0.454458	-0.127398	-0.460384	-0.0233047	-0.516281	0.172296	0.031156	-1.00027	0.0453863	-0.321351	-0.399406	-0.369664	-0.366714	-0.158644
SULT1A1	-0.939121	-0.589428	-0.239916	-0.82315	-0.565757	-0.191221	-0.484476	-0.914927	-0.823679	-0.413365	-0.500241	-0.770606	-0.470572	-0.878247	-0.829305	-0.0114209	-0.949865	0.293495	-0.183205	-0.513658
SLC6A9	-0.479891	-0.878556	-0.49333	-0.468309	-0.86624	-0.0342825	-0.201136	-0.843525	-0.450258	0.380558	-0.35239	-0.770957	-0.182199	-0.946386	-0.473582	-0.483177	-0.785624	-0.567906	-0.975724	-0.723851
AFAP1	0.163738	-0.611451	0.108329	-0.88195	-0.871865	-0.395171	0.0599664	-0.123518	-0.682488	0.102915	-0.338347	-0.596333	-0.42589	-0.741715	0.0688569	-0.652153	-0.648665	-0.377528	-0.484197	-0.519066
MME	-0.00896162	-0.0884376	0.348663	0.0135047	0.0772725	0.262533	0.491767	-0.100011	0.0673008	0.283886	-0.422394	0.460639	0.463557	-0.807846	-0.0709021	-0.26456	-0.374912	-0.0273087	-0.0919794	-0.447904
SULF2	0.0535201	-0.00874782	0.397371	-0.53005	-0.2761	0.18868	0.366665	-0.00934993	0.00135276	0.265911	-0.514896	0.410901	0.0332682	-0.809756	-0.133011	-0.455946	-0.492509	-0.290953	-0.110815	-0.079997
HBG2	0.0387649	-0.0729073	-0.34457	0.540245	-0.591291	0.0113019	-0.536558	-0.0724757	-0.483888	0.0895621	-0.206305	0.0219586	-0.466961	-0.554867	-0.00248115	-0.14382	-0.424035	-0.254411	-0.449911	0.643585
PLXNB2	0.0674393	-0.00519167	0.29053	-0.70979	-0.20018	0.072265	0.236514	0.251882	-0.124385	0.154201	-0.523801	0.108319	-0.223255	-0.999278	-0.120634	-0.464308	-0.29564	-0.412747	-0.060389	0.095854
AJAP1	0.0625124	-0.7992	-0.804616	-0.878239	-0.678252	-0.429761	-0.58396	-0.468143	-0.496382	0.111474	-0.777904	-0.342263	0.243009	-0.770774	-0.101593	-0.12024	-0.357567	-0.224905	-0.805528	-0.261358
ANKRD20A19P	-0.134862	-0.127886	-0.290384	0.05537	0.183348	-0.226292	0.279937	-0.130027	-0.427717	0.143483	-0.803453	-0.805274	-0.826894	-0.520759	-0.351548	-0.500923	-0.449711	-0.456685	-0.826894	-0.513689
SLC22A25	-0.214097	-0.0254107	-0.238801	-0.261712	-0.741386	-0.291169	-0.727305	0.0698316	-0.731278	-0.237066	-0.709538	0.299264	-0.741386	-0.741386	0.0425287	-0.715272	-0.243237	-0.716239	-0.716173	-0.126565
SLC30A10	-0.487953	-0.487953	-0.487953	-0.487953	-0.487953	-0.484242	-0.487953	0.0315984	-0.487953	-0.487953	0.245344	0.202574	0.131968	0.252513	0.188679	0.135397	0.20176	0.263596	0.0340868	0.210369
HIST1H2AI	-0.650693	-0.130527	-0.718805	-0.576986	-0.296083	-0.423243	0.161146	-0.725275	-0.743513	-0.548363	-0.215329	-0.550949	-0.826718	-0.385576	-0.424451	-0.0368743	-0.0457037	0.0450149	0.10895	-1.05391
HIST1H2AD	0.214458	0.172106	-0.438966	-0.438966	0.318351	-0.438966	0.128742	0.227119	0.233643	-0.438966	-0.438966	0.371983	0.343519	0.374344	-0.438966	0.0848773	0.381592	0.398517	0.292315	0.178149
GPRACR	-0.601294	-0.210133	-0.601294	-0.601294	-0.601294	-0.238556	-0.592239	-0.0915595	-0.601294	-0.0440198	0.239342	0.0679533	0.285259	0.0575521	-0.106329	0.203356	0.119745	0.11859	0.199803	0.249664
NPIPB9	-0.551369	-0.908788	-0.466812	-0.711321	-0.441789	-0.440927	-0.325695	-0.156227	-0.0148679	-0.530386	-0.00336059	-0.818523	-0.382658	-0.816437	-0.440004	-0.819939	-0.165525	0.11174	-0.476149	0.373671
DTHD1	0.145142	-0.144259	-0.34685	-0.61835	-0.785564	-0.154633	-0.516095	0.170717	0.0883229	-0.119022	-1.08269	-0.384092	-0.330757	-0.496053	-0.555413	-0.379881	-0.61343	-0.0778898	0.0639578	0.12054
AC068631.1	-0.579994	-0.827816	-0.447173	-0.656567	-0.549241	-0.627655	-0.458836	-0.485148	-0.759238	-0.453979	-0.0497815	0.0663241	-0.108981	0.270835	-0.145423	0.0960694	0.100561	0.106182	0.104504	-0.111454
SLC25A29	-0.0680594	-0.288523	0.176174	-0.69915	-0.517285	-0.20191	-0.0098748	-0.458564	-0.421618	-0.209879	-0.953115	-0.0918025	0.132416	-0.424296	-0.72158	-0.605164	-0.469146	-1.05875	-0.713222	-0.13744
PGAP1	0.131136	-0.580757	-0.856026	0.321687	-0.432973	-0.127495	-0.560459	0.0189692	0.352493	-0.190863	0.17578	-0.24054	-0.399316	-0.0830918	-0.368479	-0.127686	-0.304729	0.117858	-0.806084	-0.0850015
ZNF257	0.242046	-0.455641	-0.836417	-0.465306	-0.855188	-0.408136	-0.680406	-0.0492417	-0.0378789	-0.197576	-0.185631	-0.736222	-0.705355	-0.956093	-0.54984	-0.934466	-0.563648	-0.599278	-0.902145	-0.170883
HIST1H3J	-0.471422	0.235356	-0.471422	-0.0559335	-0.468089	-0.468739	0.461651	0.163117	0.283747	0.0785053	0.268272	-0.471422	0.234076	0.0761886	0.377465	0.341784	0.307359	0.481127	0.0860415	0.298818
HIST1H4J	0.306884	0.197854	0.305164	0.242484	0.28132	0.284524	0.347993	0.210994	0.377577	0.281757	-0.639581	0.168513	0.11584	-0.639581	-0.639581	-0.148078	0.17725	0.367779	0.0148742	-0.183735
SERPINA1	-0.893602	-0.263627	0.0919603	-0.561489	-0.212725	-0.636855	0.0552088	-0.598834	-0.757545	-0.617526	-0.503125	-0.210268	-0.154576	0.191821	-0.439633	-0.210151	-0.167932	0.181865	-0.0471344	-0.906743
C6orf141	-0.535443	-0.908472	-0.799503	-0.694805	-0.990877	-0.844646	-0.761873	-0.627148	-0.813707	-0.531561	-0.53694	0.00493549	-0.0518081	0.0952317	-0.50412	-0.0595394	-0.0843624	-0.175741	-0.304626	-0.211975
IL27	-0.825964	-0.474917	-0.736275	-0.0120656	-0.245404	-0.691068	-0.696345	-0.521044	-0.591379	-0.76426	-0.110681	-0.585435	-0.638357	0.339332	-0.485066	0.114767	0.00854558	-0.0620595	-0.160995	-0.647967
SYNGAP1	0.422285	-0.462532	-0.183863	-0.443797	-0.806379	0.121185	-0.0918255	0.0431492	0.168935	-0.223764	-0.178905	-0.429334	-0.0891458	-0.809153	0.169162	-0.243383	-0.217278	-0.210048	-0.671161	0.281789
RAMP2-AS1	-0.580691	-0.470039	-0.81546	-0.54917	-0.71102	-0.686561	-0.410277	-0.619126	-0.735497	-0.402725	-0.265885	0.0666603	0.0501359	0.0721077	-0.0150245	0.139897	-0.0617076	0.0838293	0.00656574	0.132781
HMGA2-AS1	-0.608793	-0.712061	-0.743647	0.0476578	-0.445719	-0.537019	-0.630723	-0.319741	-0.565123	-0.611742	0.244398	-0.485495	-0.66009	0.149259	0.0148362	-0.154976	-0.113681	0.157471	-0.671266	-0.769859
VEPH1	-0.437952	-0.049542	-0.0433493	-0.884315	-0.248372	-0.69772	0.121035	-0.560124	-0.697265	0.0273256	-0.40798	-0.0875088	0.29811	-0.259232	-0.129059	-0.692295	-0.488604	0.134113	-0.25948	-0.788432
STMN3	0.487329	-0.39768	0.115325	-0.625782	-0.491225	0.190514	-0.182733	-0.00896382	0.113734	-0.234132	-0.258559	-0.217204	-0.0301744	-0.866393	0.160155	-0.151484	-0.341968	-0.0865359	-0.727558	0.196111
GZMM	0.345089	-0.467919	-0.0780208	-0.604069	-1.02853	-0.0346208	-0.339227	-0.156663	0.169525	-0.243289	-0.409645	-0.43618	-0.0466085	-0.866436	-0.383822	-0.267604	-0.758902	-0.32033	-0.539959	0.0265684
ELANE	-0.639001	-0.432873	0.270959	-0.587001	0.314145	0.0209256	-0.179835	-0.657764	0.167852	-0.327141	-0.720456	0.119978	-0.39827	-0.486032	-0.544501	-0.444976	-0.729825	-0.349161	-0.602549	-0.643793
GPX1P1	-0.387569	-0.0216816	-0.0675955	-0.629594	-0.03141	-0.824237	0.157973	-0.202832	-0.473694	0.288075	-0.797778	-0.578504	-0.57341	-0.718527	-0.426956	-0.72347	-0.582052	-0.868334	-0.193177	-0.629378
SERPINB2	-0.611778	-0.0029999	-0.703194	0.0252091	0.188854	0.132218	-0.691384	-0.24076	-0.377294	-0.215213	-0.106833	-0.257012	-0.134559	-0.883913	-0.626527	-0.641025	-0.221262	-0.240829	0.434748	-0.360925
DPP4	0.537986	-0.433578	-0.109292	-0.554248	-0.659436	0.187078	-0.204995	-0.183566	0.0932393	-0.284469	-0.1459	-0.224125	0.0881459	-0.626401	0.0891223	-0.0316434	-0.576259	-0.0737281	-0.820128	0.138761
PDCD1LG2	-0.444648	-0.506426	-0.508684	-0.091028	-0.722804	-0.647249	-0.373651	0.0948762	-0.213407	-0.698461	-0.0153828	-0.334263	-0.352236	0.100005	0.464649	-0.0853878	0.19021	0.166591	0.0345049	-0.619764
AL157838.1	-0.626674	-0.626674	-0.626674	-0.120255	-0.626674	-0.287635	-0.626674	-0.261157	-0.626674	-0.281608	-0.626674	-0.626674	0.277481	0.128685	0.0875601	0.100756	0.145695	-0.0969334	-0.0200338	0.171556
CR1L	-0.878262	-0.493207	-0.127661	-0.428606	-0.253098	-0.449896	-0.696757	-0.577647	-1.03222	0.0189391	0.435431	-0.472442	-0.518286	0.000260248	-0.193083	-0.44871	-0.705006	-0.131262	-0.27178	-0.694912
RPS26	0.281226	-0.648579	0.155064	-0.427256	-0.636346	0.417318	-0.125596	-0.616953	0.208079	-0.578795	-0.00397709	-0.125848	-0.55146	-0.318671	-0.590691	-0.111802	-0.53033	-0.0389828	-0.520497	-0.395956
C14orf178	0.215986	-0.809648	-0.00994644	-0.445676	-0.428399	-0.23181	-0.161928	-0.799896	-0.540652	-0.00607225	-0.809648	-0.039398	-0.787967	-0.809648	0.183827	-0.164598	-0.360212	-0.499198	-0.248488	-0.0459489
CFD	-0.146342	-0.291229	0.0953202	-0.617318	-0.406683	0.342899	-0.147551	-0.324144	-0.250043	-0.0546026	-0.730762	-0.311138	-0.185057	-0.828766	-0.815185	-0.523518	-0.346314	-0.476016	0.439987	-0.537501
ZNF181	0.059351	-0.473335	-0.78038	-0.216777	-0.455953	-0.0174451	-0.766739	-0.031605	-0.00554027	-0.430643	-0.0611687	-0.609837	-0.586272	-0.813928	-0.494288	-0.736364	-0.744579	-0.333761	-0.978063	0.158788
INKA2	-0.74192	-0.421856	-0.0641216	-0.419324	-0.290918	-0.636915	0.17585	-0.68121	-0.952644	-0.137534	-0.901785	0.101288	0.181025	-0.284263	-0.450511	-0.417223	-0.113893	-0.221964	-0.274573	-0.81524
HIST1H2BK	-0.723191	-0.492782	-0.337898	-0.385814	-0.511683	-0.652576	-0.228226	-0.70848	-0.801542	-0.650374	-0.254113	-0.308617	-0.172894	-0.025651	0.0100307	0.00315148	0.226204	0.183224	0.231946	-0.761809
MPZL1	-0.716277	0.00429727	-0.0494791	-0.500067	-0.332748	-0.750011	0.0374479	-0.601183	-0.421931	-0.413858	-1.14383	-0.273797	-0.473538	-0.393024	-0.629814	-0.0901034	-0.0901516	0.168787	-0.422687	-0.968285
VPS13A	0.177804	-0.491386	-0.878165	-0.638797	-0.639158	-0.221232	-0.439689	-0.00534929	-0.168609	-0.226542	-0.574752	-0.500294	-0.440153	-1.18676	-0.696154	-0.792131	-0.861706	-0.738366	-0.898006	-0.144466
KEL	-0.57717	-0.434287	0.0122308	-0.6047	-0.679552	-0.162398	-0.0986593	-0.48907	-1.056	0.300151	-0.403556	-0.283287	-0.107758	-0.756374	0.0349442	-0.86291	-0.732322	-0.352375	-0.695545	-0.446737
FCGR1B	-0.81392	-0.0896608	-0.419319	0.0833373	0.0970729	-0.559912	-0.712345	-0.199385	-0.802147	-0.55412	0.238002	-0.0974082	-0.307875	0.182187	0.124876	-0.0297269	0.119845	0.128479	-0.23459	-0.381948
NPIPB13	0.143741	-0.510233	-0.290294	-0.118101	-0.705772	-0.432264	0.0487765	-0.962592	-0.597762	-0.528255	0.253217	-0.718196	-0.545535	-0.155424	-0.776594	-0.178932	-0.0793576	-0.398556	-0.805971	-0.078233
SOWAHC	-0.0413394	-0.0426827	-0.543857	-0.596336	-0.23443	0.111338	-0.267021	-0.234045	0.24019	0.144572	-0.681301	-0.161151	-0.690031	-0.808411	-0.901295	-0.781717	-0.53532	-0.577152	-0.171624	-0.225309
CLEC4C	-0.0831754	0.0754223	-0.0244949	0.0673578	-0.717379	-0.215259	-0.137041	-0.0321279	-0.668095	0.0143503	-0.196177	0.288719	0.458587	-0.562511	-0.532724	-0.429463	-0.257261	0.406414	-0.157358	-0.587712
CACNA1E	-1.08771	-0.166818	-0.464967	-0.381936	0.137398	-0.914249	-0.541532	-0.342918	-0.738738	-0.437907	-0.527107	-0.0455655	-0.665564	0.216271	-0.400605	0.0443991	-0.256677	-0.0400322	-0.275518	-0.632108
CARD11	0.166862	-0.688896	-0.142643	-0.684903	-1.15036	-0.0623979	-0.36118	-0.142185	0.0311695	-0.545412	-0.535683	-0.657644	-0.403661	-0.935868	-0.0779726	-0.429316	-0.487606	-0.384498	-0.704891	-0.021868
MYL4	-0.402348	0.0792714	0.0713617	-0.291438	-0.287021	0.211746	-0.0497984	-0.502445	-0.85456	0.0441162	0.130623	-0.148938	-0.129743	-0.737425	0.301885	-0.737951	-0.485887	-0.225478	-0.525648	0.138752
BZW1P2	0.272487	-0.602108	-0.793336	-0.340776	-0.386882	-0.770442	-0.70063	-0.141316	0.247427	-0.653618	-0.784029	-0.518709	-0.353191	-0.613869	-0.782214	0.127814	-0.787238	-0.246719	-0.42389	-0.349286
SH3BGRL2	-0.0645946	0.0241898	0.159026	-0.738032	-0.0757634	0.00271444	0.50416	-0.158231	-0.830012	0.159876	-0.245525	-0.0601638	0.29164	-0.410856	0.0801108	-0.478494	-0.471027	0.0903217	-0.0203218	-0.486137
HLA-DRB5	0.129957	-0.321099	0.192799	-0.301139	-0.338711	0.299368	-0.512145	-0.218138	-0.72765	-0.614815	-0.121794	-0.2874	-0.155413	-0.842223	0.167942	-0.755231	-0.13331	-0.59149	0.0060844	0.110858
CTNND1	0.227311	0.164547	0.135901	-0.1474	-0.187657	0.212026	0.339249	0.283364	0.0863494	0.2657	-0.423054	-0.0859027	-0.228196	-0.786054	-0.134026	-0.707404	-0.426614	-0.587238	-0.109363	0.16077
SH2D1B	0.135473	0.0532282	-0.100933	-0.48822	-0.642087	-0.0536422	-0.171391	0.0452323	-0.289273	0.10785	-1.14056	-0.332523	-0.446361	-0.474875	-0.932536	-0.373018	-0.541016	-0.354175	-0.0319644	-0.0646016
EIF1AY	-0.404439	0.200861	0.295113	-0.380529	0.161425	0.334823	-0.451155	-0.56696	-0.415132	-0.457896	0.2963	0.284591	-0.468753	0.160006	0.208153	0.158154	0.232387	0.188505	0.156505	-0.430251
MT-ND6	-0.126017	-0.28689	0.217467	-0.708487	-0.490546	-0.313835	0.252537	-0.137519	-0.694418	-0.0472925	-0.409324	-0.206388	0.417496	-0.692199	0.287022	-0.561711	-0.412097	-0.0622273	-0.56261	-0.253916
F5	-0.697886	0.0940862	0.107984	-0.974839	0.0274593	-0.257307	-0.0100306	-0.379447	-0.363656	-0.101542	-0.775209	-0.0996216	0.141947	-0.778641	-0.536803	-0.397859	-0.674905	0.0428329	-0.177076	-0.43258
FAM169A	0.25072	-0.454186	-0.807482	-0.58206	-0.66432	-0.180618	-0.608234	-0.0213729	-0.0490701	-0.22263	-0.605932	-0.42666	-0.181959	-0.969041	-0.50774	-0.796191	-0.792006	-0.48119	-0.999326	-0.0773994
GRIN3A	-0.369581	-0.528866	-0.787679	0.115981	-0.646982	-0.70817	-0.587348	-0.352613	-0.375512	-0.77273	0.12098	-0.559122	-0.91941	-0.224013	0.419771	-0.327512	-0.0966145	-0.176404	-0.558232	-0.520516
MT-ND5	0.0273011	-0.111716	0.35132	-0.542453	-0.826108	-0.188006	0.248492	-0.113344	-0.646028	-0.128562	-0.0325834	-0.51826	0.0805639	-0.733311	0.298387	-0.574043	-0.329216	-0.35845	-0.0808318	-0.308082
MT-CO1	-0.0043184	-0.234058	0.361545	-0.634376	-0.982642	-0.329405	0.09298	-0.113061	-0.435664	-0.225601	-0.349481	-0.552038	-0.0229439	-0.935778	-0.0175882	-0.7617	-0.479999	-0.530819	-0.32051	-0.423503
CD247	0.464941	-0.417962	-0.0250591	-0.52821	-1.00323	0.103821	-0.31695	-0.149859	0.190361	-0.243723	-0.364455	-0.491059	-0.258553	-0.846205	-0.170513	-0.199173	-0.476732	-0.241494	-0.449704	0.112877
MT-ND3	0.0855316	-0.204958	0.142198	-0.450813	-0.755469	-0.0874829	-0.0225958	-0.168482	-0.366069	-0.344317	-0.344032	-0.513816	-0.106957	-1.11769	0.135236	-0.849305	-0.425291	-0.548381	-0.56094	0.0372862
CES1	-0.380103	0.135565	0.0315633	-0.0648453	-0.435357	0.359364	-0.974842	-0.205083	-0.0353813	-0.385593	-0.519315	-0.374075	0.280671	-0.70361	-0.125521	0.0150239	-0.110064	-0.13225	0.233499	0.168852
CD3E	0.436233	-0.5232	0.115444	-0.392054	-0.824124	0.0479098	-0.268214	-0.25206	0.0910187	-0.408935	-0.196442	-0.348526	-0.00751541	-0.841214	0.0326326	-0.163108	-0.384783	-0.139727	-0.719466	0.213165
MT-ND4	0.0632887	-0.121651	0.379486	-0.410486	-0.809688	-0.239574	0.111053	-0.224456	-0.782717	-0.370657	-0.0475569	-0.484876	0.129057	-0.812471	0.288205	-0.538144	-0.203363	-0.310867	-0.164177	-0.184747
MT-ATP6	-0.14401	-0.335456	0.223907	-0.615671	-0.965764	-0.40941	-0.0364126	-0.385647	-0.740255	-0.53006	-0.25715	-0.378492	0.1948	-0.917748	0.221921	-0.620396	-0.314002	-0.478537	-0.252803	-0.109864
RPL39	-0.0582812	-0.372904	-0.461362	-0.0937162	-0.09269	0.0890128	-1.05396	-0.729569	0.476383	-0.170875	0.127804	-0.263388	-0.488531	-0.465235	-0.522698	-0.396574	-0.254493	-0.399266	-0.559875	0.0810568
OR10Z1	-0.414605	-0.289359	0.0503642	-0.181169	-0.345972	-0.326054	-0.309914	-0.288156	-0.125863	0.055732	0.490252	-0.000866006	-0.40014	-0.730623	-0.730623	-0.730623	-0.730623	-0.730623	-0.704046	-0.704449
SNORA73B	0.345615	0.163778	0.530579	0.54375	0.541706	0.563423	0.272925	0.233504	0.479129	0.15225	0.536287	-0.634691	-0.635491	0.326702	0.416986	0.449279	0.259153	0.550514	0.258778	0.249648
AL022323.1	0.0732458	-0.702956	-0.702956	-0.24457	-0.219272	-0.357714	-0.020013	-0.0290256	-0.274864	0.244067	-0.702956	0.151162	-0.702956	-0.024157	-0.671214	-0.679465	-0.134966	-0.702956	-0.00403176	0.0744355
AC074019.1	-0.838345	-0.468482	-0.647083	-0.890287	-0.484279	-0.82589	-0.742366	-0.740805	-0.704542	-0.263031	-0.423182	-0.230583	0.167051	0.0527789	-0.164683	-0.061272	0.0197419	0.126433	-0.286131	-0.368835
AL354956.1	-0.230043	0.18524	-0.634412	0.155099	0.26322	0.05968	-0.0661653	0.487508	-0.0730077	0.304736	-0.610927	-0.634412	-0.112033	-0.20816	-0.634412	-0.0633981	-0.634412	-0.195121	-0.124317	-0.20841
INF2	-0.0873669	-0.513074	0.261463	-0.625375	-0.875144	0.0782775	0.160739	-0.00781001	-0.0122174	-0.291128	-0.278651	-0.622178	-0.118252	-0.902945	0.0651699	-0.481781	-0.285808	-0.172028	-0.664811	-0.499954
AC104772.1	-0.331093	-0.0719909	-0.631952	-0.194698	-0.220498	-0.625503	0.0782439	-0.624102	-0.631952	-0.622219	-0.0643987	-0.612768	-0.200649	0.242763	0.0661575	0.19675	0.351314	0.191679	-0.0503895	0.135977
LINC02408	-0.204406	-0.356324	-0.667195	-0.962864	-0.556606	-0.962864	-0.948429	-0.662223	-0.952502	-0.167039	-0.0372818	-0.500192	0.0631263	-0.408905	-0.557954	-0.00269811	-0.197714	-0.554121	-0.537115	0.0106043
IGBP1-AS1	-0.817711	0.320518	0.281198	-0.29991	0.116472	0.0334704	-0.0638315	0.0675723	-0.0276853	-0.1742	-0.817711	-0.0929781	-0.0119317	-0.552267	-0.817711	0.00575422	-0.351151	-0.352328	-0.351509	-0.112509
GP1BB	-0.0560401	-0.087225	0.451193	-0.683191	-0.169334	-0.0345218	0.391694	-0.339343	-0.860106	-0.0228784	-0.398155	-0.158061	0.203824	0.103346	-0.117441	-0.341502	-0.364336	0.169778	-0.128462	-0.663273
OR2L2	-0.659514	-0.354715	-0.381646	0.152342	-0.499519	-0.755185	-0.119816	-0.23112	-0.30995	-0.147786	-0.752999	0.196162	0.0679205	-0.774955	-0.84178	-0.747767	-0.311994	-0.0449211	-0.261946	0.165851
EFCAB2	-0.621533	-0.138797	-0.458343	0.188712	-0.504033	-0.739774	-0.631149	-0.170961	-0.538116	-0.487299	0.137906	-0.16657	-0.503302	0.115631	0.187579	-0.10872	0.312702	0.0819028	-0.0714702	-0.715547
CR1	-1.06688	0.0341216	-0.558961	-0.259695	0.106124	-0.673372	-0.296888	-0.374585	-0.639322	-0.303627	-0.188823	-0.241516	-0.369586	-0.0119675	-0.529445	0.138568	0.0206576	0.0607081	0.276693	-0.654378
GPR52	-0.558547	0.0281927	-0.558547	-0.552571	-0.0155034	0.314345	-0.550697	0.23121	-0.129557	0.211637	-0.558547	0.0167769	-0.543648	0.0728619	-0.558547	0.171102	-0.558547	-0.0205545	0.0883839	-0.558547
FCGR3A	-1.04418	-0.444598	-0.55943	-0.562538	-0.552583	-0.942605	-0.440607	-0.407769	-0.882207	-0.363782	-0.490656	0.0415457	-0.256996	-0.206236	0.0703295	-0.743821	0.0786838	-0.152432	0.0746249	-0.710099
BVES-AS1	-0.717028	-0.730112	-0.730112	-0.203755	-0.361726	-0.720355	-0.730112	-0.730112	-0.109342	-0.184389	-0.730112	-0.141995	-0.703707	0.0538544	-0.275744	0.0755636	-0.0475346	0.254626	-0.730112	-0.197703
HIST2H3C	0.219787	0.536283	0.184004	0.439484	0.816147	0.682345	0.239849	0.313911	0.501434	0.574841	-0.781934	0.618494	0.161825	0.551737	0.681507	0.612401	0.392188	0.438561	0.00675864	0.379692
LIME1	0.197802	-0.84556	0.00869046	-0.562089	-0.770962	-0.164167	-0.403372	-0.480913	0.337193	-0.570412	-0.657522	-0.466052	-0.22329	-0.716783	-0.428403	-0.417723	-0.588446	-0.348059	-1.04755	-0.186842
IFIT1B	-0.39612	-0.268997	-0.397196	-0.328025	-0.672385	0.251028	-0.347647	-0.45126	-0.788583	0.261816	-0.115265	0.0180812	-0.365728	-0.908592	0.152995	-0.843778	-0.614743	-0.430664	-0.635563	-0.242035
LIPN	-0.439593	-0.167724	-0.717331	-0.882775	-0.643782	-0.88747	-0.393902	-0.443656	-0.640518	-0.63614	-0.531842	0.222697	0.198603	0.187191	-0.744244	-0.389679	-0.401048	-0.0098008	-0.25475	-0.54431
MAFB	-0.766123	-0.0195093	-0.274236	-0.929551	-0.568902	-0.446196	-0.00991401	-0.106887	-0.103263	-0.309194	-0.875316	-0.469807	-0.734886	-0.897788	-0.46391	-1.01956	-0.557581	-0.590892	0.0671192	-0.859799
CHIC1	0.271511	-0.395804	-0.350809	-0.206711	-0.639734	-0.0136278	-0.278475	0.114483	0.148778	-0.191031	-0.450798	-0.599373	-0.23915	-0.996578	-0.303759	-0.591823	-0.691551	-0.40977	-0.905359	0.0152758
GGTA1P	-0.891486	-0.215848	-0.103439	-0.401622	-0.0852567	-0.427378	-0.0733374	-0.741956	-0.433438	-0.154899	-0.73647	0.128701	0.0741328	-0.470675	0.0103493	-0.817716	-0.736569	-0.882479	-0.318367	0.0292486
TMEM273	0.0335309	-0.599095	-0.554234	-0.187078	-0.0522572	-0.44588	-0.503433	-0.58936	-0.696874	-0.200941	-0.201796	-0.180714	-0.15227	0.0760073	-0.502946	0.357166	0.484731	0.149602	-0.219845	-0.711576
HLA-DOA	0.160171	-0.1343	0.0561249	-0.0762146	-0.708139	0.140984	-0.150037	0.347459	-0.348187	-0.109221	-0.0770222	-0.517159	-0.17799	-0.976387	0.153119	-0.528376	-0.0901262	-0.295912	-0.602605	0.211551
TAP2	-0.517889	-0.734299	-0.66671	0.0231647	-0.477784	-0.799026	-0.652623	-0.276879	-0.505833	-0.919404	-0.225732	-0.520115	-0.877058	0.151388	0.0598113	-0.111838	-0.0135257	-0.0116722	-0.223879	-0.745231
CD300LD	-0.882646	-0.23986	-0.124656	-0.598487	-0.612596	-0.894299	0.0166946	-0.439097	-0.725058	-0.632778	0.20593	-0.838675	-0.524202	-0.786005	-0.125088	0.160278	-0.537465	-0.0846136	-0.489101	-0.419044
CARD16	-0.729239	-0.268294	-0.440774	0.00537974	-0.264797	-0.718363	-0.967399	-0.812465	-0.579312	-0.711046	0.325799	-0.204213	-0.535555	0.0937009	-0.228097	-0.208255	0.0732235	-0.241931	-0.0913624	-0.469915
LY6G6F	-0.283547	-0.232184	0.0145536	-0.759426	-0.398914	-0.46838	0.271052	-0.474599	-1.00102	-0.0531998	-0.328215	-0.355395	0.204638	0.0287506	-0.0622859	-0.227435	-0.678483	0.173716	-0.134379	-0.689498
HLA-C	-0.744156	-0.512484	-0.0998648	-0.295581	-0.257457	-0.683665	-0.310298	-0.583945	-0.798843	-0.82151	-0.232672	-0.121027	-0.315064	0.00270841	-0.0980691	0.22024	0.061261	0.160163	0.0846564	-0.810209
TRIM10	-0.445632	-0.331184	-0.105941	-0.268774	-0.559256	0.117266	-0.254569	-0.494867	-0.989569	0.353469	0.0160977	-0.0569054	0.157173	-0.707795	0.141871	-0.473116	-0.540967	-0.39642	-0.67885	-0.193977
HLA-J	-0.634903	-0.728941	-0.545097	-0.536348	-0.298398	-0.65188	-0.600486	-0.687144	0.0306559	-0.671476	-0.304688	-0.264169	0.383823	-0.468508	-0.352669	-0.197106	-0.718514	0.207174	-0.246882	0.253363
HLA-G	-0.704242	-0.425883	-0.360569	-0.49866	-0.494043	-0.802167	-0.437566	-0.692239	-0.63312	-0.67039	0.137159	-0.391976	-0.168227	0.00725931	0.0802457	0.359941	-0.15885	0.296674	-0.332017	-0.463924
TBC1D8	-1.02482	-0.0668001	-0.681825	-0.0825274	-0.212545	-0.775647	-0.573867	-0.434843	-0.393667	-0.657547	-0.271389	-0.430019	-0.78393	0.34096	-0.455658	-0.13513	-0.0962013	0.0110454	0.107778	-0.456828
OR11A1	-0.361017	0.0855875	-0.708023	-0.312712	-0.0872606	-0.265885	0.0278298	-0.225211	-0.0562491	0.447582	-0.708023	-0.708023	-0.683047	0.0850187	-0.675048	-0.683619	-0.0841583	-0.684523	-0.198653	-0.229608
AC083899.1	0.0393388	-0.522098	-0.0398055	-0.649814	-0.719791	-0.184923	-0.131179	-0.0747781	0.0795814	-0.501754	-0.334634	-0.83116	-0.762737	-0.837398	-0.591497	-0.216623	-0.891304	0.186683	-0.654273	-0.250805
RANBP17	0.0533633	0.182488	-0.576994	-0.138476	-0.0120821	0.0568639	0.248686	0.356706	0.106872	-0.135479	0.00880281	-0.585649	-0.569385	-0.570965	-0.564176	0.11819	-0.0528691	-0.585649	-0.585649	-0.570539
INSYN2B	-0.57693	-0.161959	-0.620538	0.235234	-0.522314	-0.499496	0.128549	-0.0689306	-0.328382	-0.679561	-0.391117	-0.0903608	0.0566031	-0.331945	0.346654	-0.412682	0.263078	0.0705585	0.187683	-0.683485
SPINK9	-0.583941	-0.205844	-0.583941	-0.0163625	-0.583941	-0.0929378	-0.16548	0.124165	0.0378808	-0.583941	0.4477	-0.583941	-0.566531	-0.57038	-0.121405	0.0537426	-0.567153	0.262856	-0.583941	0.0346414
AC007389.1	-0.449758	-0.814649	-0.653133	-0.620365	-0.9139	-0.789295	-0.660046	-0.603899	-1.06754	-0.694026	-0.744234	-0.160755	-0.204664	-0.203154	-0.104986	-0.067004	-0.199042	-0.119789	-0.186575	0.167933
ATP6V0E2-AS1	0.458083	-0.529372	-0.0144194	-0.495462	-0.680618	0.123264	-0.248139	-0.064598	-0.21059	-0.242589	-0.364199	-0.46414	-0.241563	-0.780281	-0.0118759	-0.45479	-0.601348	-0.490074	-0.927779	0.134892
CD177	-0.769012	0.512686	-0.0323806	-0.241017	0.439931	-0.527383	0.127181	-0.080592	-0.322044	0.0846709	0.0990712	0.117226	-0.412704	0.482151	-0.245369	0.170917	0.0172162	0.23942	0.207859	0.297327
ZBTB10	0.223594	-0.358414	-0.76607	-0.434315	-0.48971	0.01957	-0.449711	0.188319	-0.0864669	-0.274007	-0.18702	-0.663721	-0.388402	-1.02175	-0.34507	-0.869315	-0.678185	-0.503913	-0.808813	-0.136521
NT5M	-0.323169	-0.585531	-0.0734677	-0.712659	-0.31418	-0.504692	0.438854	-0.646264	-0.803343	0.093279	-0.277509	-0.153096	0.184373	-0.183592	-0.0840377	-0.715827	-0.689132	0.0758339	-0.2487	-0.432715
ADGRG1	0.534682	-0.143317	0.0711461	-0.655799	-0.675899	0.104076	-0.0443512	0.0847556	-0.0386688	-0.277804	-0.892375	-0.10225	-0.352448	-0.476975	-0.47525	-0.316417	-0.457294	0.0558655	0.135853	-0.06223
CALML3-AS1	0.147037	-0.191657	0.0984367	-0.437465	-0.205618	-0.982971	-0.241112	-0.0412845	-0.142835	-0.39365	0.0143181	-0.982971	0.16331	-0.0402468	-0.497974	0.188511	-0.234151	0.133797	-0.441001	0.0210713
EIF3CL	-0.572765	-0.136932	0.423326	0.0700675	-0.00513208	-0.0564327	0.109657	0.293742	0.46899	-0.368926	-0.143917	-0.537151	-0.457701	-0.516196	-0.190476	-0.444277	-0.512606	-0.572765	-0.572765	-0.358785
MFSD2B	-0.436955	-0.453653	-0.036794	-0.898564	-0.597832	-0.347253	0.133586	-0.586999	-1.14618	0.163034	-0.4008	-0.220752	0.0826712	-0.334506	-0.0488159	-0.644604	-0.646373	-0.214826	-0.346509	-0.642362
SMIM11A	-0.0131286	-0.497676	-0.978483	-0.645901	-0.124173	0.0204526	-0.867416	-0.41348	0.0438162	-0.434367	-0.137178	-0.0198326	-0.15801	-0.244958	-0.813674	-0.117912	-0.0729494	-0.81505	-0.790435	-0.561474
AC020741.1	-0.633317	-0.720931	-0.693228	-0.597806	-0.421354	-0.734014	-0.500657	-0.541052	-0.672815	-0.530325	-0.11463	0.0547658	0.193958	0.082993	-0.0784557	0.134133	0.149823	-0.0346327	0.00191744	-0.080375
KLRC2	-0.156151	-0.295604	-0.473627	-0.423705	-0.377259	0.0256861	-0.67084	-0.0796016	-0.0909208	-0.418315	-0.945088	-0.00877274	-0.923808	-0.504692	-0.7064	-0.371826	-0.717728	-0.133196	-0.832807	0.310456
DEFA1	-0.349863	-0.335913	0.38244	-0.340486	0.484186	0.063768	0.199731	-0.150008	0.0382172	0.152322	-0.455048	0.288247	-0.0415827	-0.325818	-0.157681	-0.41305	-0.887548	-0.237335	-0.528512	-0.347671
DOK6	-0.494689	-0.706256	-0.681909	-0.745743	-0.198049	-0.162059	0.638681	-0.0717321	-0.586936	-0.795532	-0.717188	-0.806566	-0.375057	-0.521082	-0.421472	-0.44486	-0.38645	-0.239845	-0.115355	-0.657944
GOLGA8O	-0.323205	-0.369008	-0.826342	-0.432889	-0.393546	-0.46144	-0.509614	-0.331573	-0.531629	-0.263042	0.158297	0.110208	0.234589	0.273804	-0.00228767	0.216324	0.191011	0.15436	0.182121	0.262294
HBA1	-0.028067	0.101714	0.329552	0.11917	-0.196352	0.19714	-0.113006	-0.253947	-0.899414	0.237978	0.390154	0.137297	0.00604255	-0.584887	0.409437	-0.570631	-0.296395	-0.145966	-0.187132	0.0457646
HBM	-0.218711	0.0386622	0.136126	0.2911	-0.293126	0.0597724	-0.412558	-0.577028	-0.932777	0.0344867	0.242852	-0.467142	-0.428867	-0.379732	0.25253	-0.697979	-0.165921	-0.369738	-0.57211	-0.16302
ANKUB1	-0.214841	-0.432232	-0.792053	-0.792053	-0.792053	-0.345462	-0.273978	-0.598657	-0.792053	-0.241587	-0.792053	-0.216825	0.0196058	-0.792053	0.249394	-0.186401	-0.192363	0.0459316	-0.792053	-0.764499
RNU1-1	-0.569706	-1.14407	-0.695039	-0.243314	-0.330076	-0.195466	-0.368645	-0.449269	-0.445949	-0.411575	-0.475075	0.180814	-0.393218	0.0148561	-0.392746	0.0296252	0.099721	0.00674785	-0.0625348	0.348611
RNU6-196P	-0.313822	0.293145	-0.701372	-0.0721142	0.494528	-0.266082	-0.466661	-0.49707	-0.692072	-0.172017	-0.329518	-0.23943	-0.701372	-0.291747	-0.701372	-0.677346	-0.701372	-0.678236	-0.701372	-0.296026
SNORD94	0.16324	-0.0923488	0.254527	-0.240171	-0.605982	-0.129997	-0.0917026	-0.0787695	-0.0765714	0.264105	-0.6147	-0.593824	-0.6147	-0.6147	-0.6147	0.183086	-0.131941	-0.6147	-0.6147	0.160738
MT-RNR2	0.0974797	0.224947	0.183908	-0.277026	-0.239674	-0.0144084	-0.00080353	-0.760167	0.00562153	-0.272054	0.547293	-0.56605	0.0805284	-0.560924	0.208019	-0.765548	0.00471249	0.0174877	-0.187908	-0.212985
MT-RNR1	-0.0694231	0.355669	0.316219	-0.674346	0.12332	-0.0209157	0.505399	-0.385971	0.0657774	0.195155	0.314469	-0.155613	0.288783	-0.200333	0.240265	-0.282958	-0.750149	0.313269	0.167063	-0.066383
IGKC	0.0204023	-0.536498	0.213742	0.192879	-0.428528	-0.0791368	0.157445	-0.0493766	0.423658	-0.535314	-0.45656	-0.269316	-0.098125	-0.816216	-0.409541	-0.21274	-0.218436	-0.272111	-0.827615	0.134944
IGKV4-1	0.173922	-0.4261	0.203191	0.00111615	-0.409733	0.0279136	0.128435	0.0948207	0.454084	-0.486348	-0.425882	-0.214516	0.0541958	-0.6285	-0.491952	-0.0545253	0.0109347	-0.0510018	-0.798977	0.358435
IGKV6-21	-0.654414	-0.923365	-0.456822	-0.761925	-0.988522	-0.713272	0.0960885	-0.504822	0.268962	-0.922202	-0.888553	-0.739886	-0.541514	-1.02123	-0.696916	-0.625191	-0.643115	-0.3709	-1.04481	-0.449339
IGKV3D-20	0.235899	-0.825753	-0.33761	-0.180255	-0.589275	-0.546524	0.0643922	-0.508163	0.181573	-0.893879	-0.5356	-0.572235	-0.1639	-0.86713	-0.675226	-0.563763	-0.377014	-0.517638	-0.879133	-0.130977
IGLV4-69	0.174304	-0.645962	-0.191021	-0.093476	-0.443932	-0.332744	0.309644	-0.159982	0.227034	-0.752368	-0.725642	-0.578097	-0.216383	-0.739582	-0.734282	-0.487551	-0.581459	-0.448351	-0.734895	-0.112804
IGLV8-61	0.218636	-0.683749	0.626932	-0.457337	-0.349454	-0.328547	0.126336	-0.50228	0.256281	-0.426071	-0.246733	-0.334743	0.0399973	-0.627111	-0.386778	-0.614089	-0.0951059	-0.0404009	-0.417501	-0.0557466
IGLV6-57	-0.0492625	-0.471573	0.238243	0.0880582	-0.329341	0.12782	0.14519	-0.0362809	0.382352	-0.494588	-0.61642	-0.506616	-0.270638	-0.808783	-0.557119	-0.486756	-0.269021	-0.458014	-0.717861	-0.0384953
IGLV10-54	0.117565	-0.649563	0.0461619	-0.232512	-0.153942	0.112087	0.237045	0.219516	0.394621	-0.655799	-0.356932	-0.21219	-0.617878	-0.692726	-0.372449	-0.64727	-0.279165	-0.0909686	-0.561576	-0.0609137
IGLV1-51	0.128447	-0.669482	0.213187	-0.334455	-0.393257	0.134716	0.175567	-0.0647	0.303053	-0.711523	-0.626418	-0.388329	-0.122107	-0.73733	-0.521643	-0.179731	-0.307785	-0.302794	-0.724693	-0.0160909
IGLV1-47	0.0742003	-0.528205	0.289714	0.0909616	-0.404708	-0.0224239	0.113154	0.0524894	0.364118	-0.605058	-0.611117	-0.440526	-0.045962	-0.753921	-0.490167	-0.449298	-0.239244	-0.359635	-0.58961	0.150543
IGLV7-46	0.160139	-0.650123	0.152706	-0.32525	-0.555234	-0.401115	0.19207	0.083413	0.222624	-0.659357	-0.522291	-0.35042	0.0589456	-0.725048	-0.568268	-0.0428321	0.051657	-0.141792	-0.630928	0.10416
IGLV1-44	0.0561836	-0.562754	0.106417	0.145005	-0.280136	0.091937	0.219424	-0.0174534	0.39175	-0.576845	-0.515372	-0.400584	-0.0631089	-0.745436	-0.465831	-0.331751	-0.266017	-0.373169	-0.778271	0.130288
IGLV7-43	0.102271	-0.472376	0.116156	0.362015	-0.481403	0.00977893	0.203953	-0.0119883	0.244917	-0.670325	-0.619287	-0.144449	0.0531827	-0.686929	-0.477695	-0.513648	-0.377931	-0.26198	-0.579676	0.0566048
IGLV1-40	0.122966	-0.501919	0.132052	0.116614	-0.336612	-0.0471629	0.172049	0.0852598	0.470908	-0.500375	-0.478055	-0.0327852	-0.0107841	-0.719478	-0.388103	-0.410027	-0.130812	-0.492334	-0.595529	0.356777
IGLV1-36	-0.0447215	-0.62768	0.311557	-0.517913	-0.290717	-0.266989	-0.121444	-0.368972	0.214409	-0.797943	-0.626634	-0.541456	-0.211756	-0.862988	-0.600898	-0.562205	-0.645599	-0.637444	-0.805964	0.0590198
IGLV3-25	-0.251391	-0.458948	0.0260354	-0.313994	-0.455113	-0.0752979	0.0881164	-0.0185071	0.245548	-0.504635	-0.511986	-0.359768	-0.0639526	-0.767474	-0.478893	-0.43207	-0.170743	-0.369259	-0.800405	0.619156
IGLV2-23	0.13799	-0.47644	0.072093	0.0731468	-0.270359	0.107251	0.242879	0.0291404	0.448231	-0.441202	-0.408369	-0.0594745	0.184632	-0.752278	-0.362864	-0.0891185	-0.389328	-0.559894	-0.675935	0.201048
IGLV3-21	0.204978	-0.738543	0.166163	-0.0271535	-0.328174	0.0111852	0.159792	-0.246269	0.290554	-0.545626	-0.590739	-0.354721	-0.226214	-0.713008	-0.458755	0.216436	-0.411441	-0.493691	-0.688793	-0.0202129
IGLV3-19	0.162565	-0.381566	0.00746792	0.485451	-0.138128	0.0481003	0.148304	0.0461167	0.353277	-0.279927	-0.461791	-0.14964	0.0641049	-0.668278	-0.412166	-0.221444	-0.0637644	-0.675835	-0.702085	0.222016
IGLV2-14	0.14722	-0.580616	0.197726	-0.0192862	-0.327912	0.179785	0.110266	-0.121394	0.410354	-0.639365	-0.388985	-0.321353	0.0017625	-0.788429	-0.394363	-0.0326521	-0.110596	-0.24993	-0.703632	0.233777
IGLV2-11	0.173129	-0.38791	0.115529	0.0509144	-0.305328	0.246475	0.194261	0.0218016	0.493479	-0.590191	-0.451477	-0.141187	0.109918	-0.856063	-0.451477	-0.0873391	-0.0864703	-0.0920367	-0.577555	0.140815
IGLV3-10	-0.133064	-0.562338	-0.301968	-0.351836	-0.525632	-0.217754	0.00525147	-0.131997	0.55699	-0.578585	-0.583778	-0.374961	-0.214377	-0.724148	-0.639055	-0.791892	-0.313467	-0.436876	-0.74255	0.264336
IGLV3-9	0.253129	-0.558702	0.0544066	-0.380858	-0.469585	-0.10804	0.500138	-0.390094	0.241468	-0.604208	-0.641517	-0.270678	-0.0939705	-0.655732	-0.500927	-0.584583	-0.385558	-0.511592	-0.641696	-0.094922
IGLV3-1	0.534792	-0.50511	-0.0254151	-0.426789	-0.46212	-0.00833925	0.0735058	-0.308886	0.2349	-0.616991	-0.474251	-0.0645806	-0.2614	-0.694743	-0.41868	-0.288327	-0.103954	-0.415177	-0.624645	0.374637
IGLC1	0.146995	-0.496591	0.322663	0.335653	-0.226216	0.152428	0.169863	0.0482494	0.419613	-0.380663	-0.49416	-0.155038	0.0572227	-0.665097	-0.410519	0.0632124	-0.114451	-0.0818073	-0.667033	0.312771
IGLC2	0.151292	-0.499205	0.135834	-0.148956	-0.315878	0.0567595	0.199487	-0.0102312	0.345228	-0.714186	-0.452894	-0.28363	0.0283971	-0.870975	-0.514231	-0.208045	-0.18569	-0.254823	-0.624767	0.249294
IGLC3	-0.03773	-0.756047	0.4375	0.0973841	-0.482402	0.354369	0.172326	-0.0786995	0.345586	-0.541331	-0.367955	0.14879	-0.030218	-0.434018	-0.113176	0.226402	0.0666065	-0.339761	-0.505095	0.0910148
IGLC7	-0.436656	-0.810243	0.0877621	-0.0973715	-0.536979	0.233809	-0.242543	-0.344858	0.283075	-0.501295	-0.450455	-0.351262	-0.677261	-0.838902	-0.678381	-0.419598	-0.271099	-0.70336	-0.910638	-0.119812
TRGC1	0.282101	-0.459253	-0.116828	-0.530479	-0.817648	0.0251057	-0.48485	-0.158675	0.283716	-0.00852997	-0.854426	-0.0972185	-0.346638	-0.778898	-0.40508	-0.45589	-0.702432	-0.233733	-0.298889	0.0695321
TRGV10	-0.0607994	-0.602331	-0.57392	-0.649897	-0.823509	0.29674	-0.23155	-0.12333	0.229322	-0.0870492	-0.519719	0.184966	-0.204793	-0.703133	-0.218964	-0.582317	-0.605154	0.0477268	-0.480853	0.0182574
TRGV3	0.0336183	-0.834392	-0.444617	-0.457349	-0.778822	0.0089234	-0.146185	-0.316109	0.100411	-0.709039	-0.516354	-0.490728	-0.110356	-0.809121	-0.935246	-0.403976	-0.838531	-0.756416	-0.728647	0.031179
TRBV9	0.148779	-0.703413	0.172551	-0.722082	-0.900334	-0.198261	-0.652468	-0.257086	-0.545012	-0.459707	-0.337679	-0.354908	-0.428737	-0.883682	-0.0153317	-0.543781	-0.470495	-0.236541	-0.803383	0.227684
TRBV7-6	0.142364	-0.839737	0.0582681	-0.829661	-0.858306	-0.334297	-0.853582	-0.532021	-0.605821	-0.658618	-0.656029	-0.46445	-0.167608	-1.01293	-0.237186	-0.550799	-0.510451	-0.499237	-0.911668	0.0643354
TRBV4-2	0.345393	-0.799337	-0.45721	-0.560643	-0.735466	-0.0552012	-0.420313	-0.698777	-0.711821	-0.6687	-0.54517	-0.166066	0.14472	-0.813655	-0.332359	-0.643082	-0.480736	-0.280347	-0.74336	0.104855
TRBV19	0.270764	-0.742029	-0.0809913	-0.482215	-0.78677	-0.131984	-0.353719	-0.40225	-0.419221	-0.479337	-0.0441014	-0.590067	-0.0502517	-0.92714	-0.0164845	-0.451671	-0.430913	-0.276789	-0.841477	0.267782
TRBV20-1	0.110593	-0.592719	-0.144104	-0.522743	-0.701385	-0.14273	-0.467822	-0.4171	0.627322	-0.432439	-0.361838	-0.460812	-0.251141	-0.835226	-0.190445	-0.463618	-0.478822	-0.365631	-0.870429	0.0356807
TRBC1	0.562078	-0.384778	0.309077	-0.363272	-0.7379	0.183823	-0.135119	-0.0479996	0.185666	-0.0929093	-0.102775	-0.136017	0.0526562	-0.634597	0.23173	-0.0165042	-0.119932	0.0279977	-0.571654	0.394621
TRBV28	0.515248	-0.114961	-0.0411712	-0.168649	-0.285467	0.202999	0.161839	0.0418852	0.0904218	0.112738	-0.568144	-0.618199	0.387362	-0.564943	0.185919	-0.403285	-0.477341	-0.0294136	-0.551854	0.168928
TRBC2	0.240779	-0.606998	-0.0285591	-0.560466	-0.897988	0.0119001	-0.373616	-0.29427	0.0720342	-0.466127	-0.301258	-0.399525	0.0101687	-0.881372	-0.0373706	-0.278741	-0.479562	-0.303266	-0.845676	0.176542
TRAV3	0.380793	-0.841071	-0.510432	-0.852477	-0.872637	-0.402551	-0.68879	-0.547688	-0.262729	-0.602661	-0.467978	-0.827202	-0.0770271	-0.808483	-0.187555	-0.44642	-0.84517	-0.447283	-0.836609	-0.0141851
TRAV5	0.100696	-0.857073	-0.189815	-0.667469	-0.897886	-0.194284	-0.705413	-0.328221	0.111235	-0.64018	-0.576813	-0.724067	-0.302833	-0.866831	-0.215159	-0.468453	-0.644227	-0.223495	-0.861127	0.133881
TRAV12-1	0.163326	-0.523111	-0.054904	-0.617961	-0.779617	-0.189352	-0.398746	-0.246745	0.104228	-0.284209	-0.519466	-0.390776	0.0450029	-0.833588	0.046248	-0.518911	-0.426021	-0.256006	-0.841041	0.363953
TRAV13-1	0.315372	-0.55902	-0.0201632	-0.715284	-0.926134	-0.181129	-0.573845	-0.457056	0.0429507	-0.471545	-0.413191	-0.552056	-0.116885	-0.904853	-0.114012	-0.381449	-0.447263	-0.39713	-0.728504	0.190528
TRAV12-2	0.15791	-0.77661	-0.191286	-0.749355	-0.789196	-0.358733	-0.555678	-0.411869	0.0438605	-0.565857	-0.536641	-0.499689	-0.0654965	-0.893247	0.0241152	-0.535287	-0.477967	-0.312755	-0.863313	0.226082
TRAV14DV4	0.170637	-0.59499	0.0928499	-0.51784	-0.924709	-0.160827	-0.323337	-0.224249	0.142488	-0.452655	-0.419585	-0.4677	-0.0805499	-0.881913	-0.031006	-0.56185	-0.452543	-0.279433	-0.834039	0.166913
TRAV9-2	0.247581	-0.655086	-0.25935	-0.677046	-0.801718	-0.214915	-0.466618	-0.43035	-0.0617024	-0.670615	-0.243932	-0.352748	0.0610008	-0.751808	0.133394	-0.428756	-0.462636	-0.195896	-0.752786	0.323951
TRAV12-3	0.455379	-0.681491	-0.36146	-0.67973	-0.93824	-0.359515	-0.44004	-0.461255	0.0241461	-0.655206	-0.219824	-0.522462	-0.194319	-0.761945	-0.151226	-0.506464	-0.452502	-0.33499	-0.940661	0.0444153
TRAV19	0.270604	-0.600639	-0.145028	-0.720125	-0.675394	-0.184051	-0.337227	-0.226561	0.0154785	-0.649292	-0.476515	-0.410859	-0.0593636	-0.669035	0.0997151	-0.344845	-0.569024	0.217373	-0.786976	0.196676
TRAV21	0.327532	-0.696623	0.0735419	-0.740113	-0.838901	-0.191157	-0.558945	-0.356837	-0.163316	-0.63818	-0.237058	-0.464888	-0.0570671	-0.708239	-0.0456127	-0.537626	-0.368901	-0.255296	-0.825487	0.18173
TRAV26-1	0.059355	-0.751609	-0.148791	-0.651805	-0.883887	-0.077279	-0.620658	-0.439645	0.109767	-0.610156	-0.272399	-0.612006	-0.184027	-0.867539	-0.222458	-0.509223	-0.68029	-0.479381	-0.89809	0.215918
TRDC	0.11706	-0.345209	-0.0849902	-0.448432	-0.789838	0.0414085	-0.371967	-0.226182	0.143118	-0.141404	-0.549127	-0.745484	-0.588614	-1.02796	-0.560579	-0.352481	-0.758872	-0.549034	-0.747819	0.0895237
IGHA2	-0.676092	-0.679916	0.297354	0.376331	-0.671029	-0.380993	0.0623697	-0.311436	-0.110001	-0.556447	-0.491532	-0.537322	-0.263634	-0.853868	-0.755032	-0.278885	-0.452861	-0.388449	-0.82391	-0.400416
IGHG4	0.0102893	-0.522793	0.116403	-0.320891	-0.39975	-0.0831057	0.630471	-0.107184	0.237574	-0.61886	-0.512937	-0.349732	-0.229943	-0.782272	-0.445286	-0.59518	-0.1057	-0.141302	-0.455743	0.118554
IGHG2	0.0626362	-0.511465	0.173335	-0.148358	-0.37276	-0.0532504	0.655621	-0.177488	0.16724	-0.512779	-0.650089	-0.24929	0.272544	-0.66756	-0.569246	-0.341388	-0.0785561	-0.0770775	-0.39522	0.000500278
IGHA1	-0.0130592	-0.412351	0.452879	0.407754	-0.271056	0.0162497	0.472389	-0.0733898	0.292149	-0.461518	-0.609734	-0.177834	0.110084	-0.664704	-0.373317	-0.0265673	-0.0837333	-0.143351	-0.513443	0.0266614
IGHG1	0.185205	-0.434519	0.351652	-0.0736577	-0.322222	0.19245	0.440474	-0.0336889	0.415277	-0.369111	-0.39393	0.0298953	-0.0249204	-0.834496	-0.438284	-0.282277	-0.112852	-0.331851	-0.444431	0.20047
IGHG3	0.409713	-0.520413	0.207365	-0.241574	-0.52552	0.0811626	0.371544	-0.129601	-0.0300991	-0.314572	-0.148596	-0.230101	-0.17767	-0.87312	-0.56798	-0.378106	0.0654405	-0.385706	-0.675954	0.0564429
IGHD	-0.16555	-0.340609	0.167923	-0.45445	-0.749125	0.102483	-0.435201	0.024804	0.47149	-0.555896	-0.384438	-0.579695	-0.423229	-0.925427	-0.0736968	-0.609346	-0.439254	-0.452477	-0.611811	-0.0844514
IGHM	0.252504	-0.317268	0.11635	-0.436362	-0.589854	0.102461	-0.134702	0.193167	0.270613	-0.540486	-0.329494	-0.524664	-0.232206	-0.86217	-0.126983	-0.272597	-0.182136	-0.244253	-0.832006	0.183272
IGHV6-1	-0.0704117	-0.48141	0.510632	-0.495274	-0.508685	-0.136	-0.0263417	-0.0823603	0.365704	-0.660792	-0.781307	-0.369714	-0.415688	-0.714911	-0.442303	-0.385786	0.00577766	-0.288031	-0.650099	-0.195011
IGHV1-2	0.388488	-0.38624	-0.0338672	-0.289634	-0.519378	-0.00743213	0.287956	-0.359803	0.252416	-0.649318	-0.452339	-0.318163	-0.136327	-0.830293	-0.186344	-0.354711	-0.526042	-0.534002	-0.723277	0.0905903
IGHV1-3	-0.513132	-0.365206	0.190308	0.201755	-0.501591	-0.0365292	0.327038	0.15141	0.354567	-0.402	-0.738839	-0.400381	-0.0903971	-0.544186	-0.702557	-0.312303	-0.0108783	-0.150994	-0.590127	-0.143621
IGHV2-5	0.214409	-0.465707	-0.0652567	-0.227852	-0.609956	-0.398731	0.249603	-0.156752	0.38367	-0.653947	-0.0711277	-0.494778	-0.300646	-0.81278	-0.351527	-0.429743	-0.389982	-0.500866	-0.791079	0.135713
IGHV3-7	0.191875	-0.529429	0.53442	-0.203778	-0.517671	-0.0673542	0.190249	-0.157377	0.306562	-0.52804	-0.525367	-0.35414	0.0857559	-0.671682	-0.276492	0.218172	-0.0949811	-0.0854416	-0.562998	0.0530673
IGHV3-11	-0.0178055	-0.554934	0.399459	-0.361888	-0.665549	-0.381454	0.206298	-0.248251	0.224471	-0.582491	-0.525383	-0.357703	-0.0733253	-0.876805	-0.202903	-0.403635	-0.113197	-0.417109	-0.751563	0.0544375
IGHV3-13	-0.173787	-0.627965	0.113232	-0.424459	-0.646282	-0.237667	0.098244	-0.00165918	0.310083	-0.353857	-0.653459	-0.383035	-0.166377	-0.821031	-0.204701	-0.847104	-0.0661096	-0.446463	-0.742008	0.107771
IGHV3-15	0.182641	-0.444154	0.369621	-0.471894	-0.638807	-0.301342	-0.0324959	0.013361	0.251058	-0.607657	-0.750396	-0.492132	-0.0759152	-0.833129	-0.264082	-0.349768	-0.0308862	-0.160694	-0.596575	-0.0212071
IGHV1-18	0.097618	-0.498672	0.0312119	0.280026	-0.655504	-0.300843	0.233852	-0.185876	0.1511	-0.611636	-0.653194	-0.442211	-0.270921	-0.981825	-0.376855	-0.530317	-0.359486	-0.474444	-0.63627	-0.0980341
IGHV3-20	0.0666603	-0.5619	-0.290328	0.0261141	-0.381764	-0.124043	0.523247	-0.344825	0.127855	-0.415333	-0.268771	0.375219	0.0530719	-0.737098	-0.146778	-0.370958	-0.742486	-0.322646	-0.642161	-0.136587
IGHV3-21	0.160958	-0.484416	0.155748	0.0415228	-0.587076	-0.163152	0.395023	-0.0581637	0.283169	-0.504128	-0.520662	-0.385566	-0.0133093	-0.852122	-0.269351	-0.351282	-0.0501543	-0.230641	-0.716583	0.0451081
IGHV3-23	0.0668637	-0.471453	0.380534	-0.122134	-0.47718	-0.227253	0.306334	-0.0693308	0.328168	-0.575952	-0.583687	-0.387573	-0.0905066	-0.927833	-0.308816	-0.336299	-0.156408	-0.299809	-0.620069	-0.00793754
IGHV2-26	-0.0930671	-0.528502	-0.229741	-0.442484	-0.706936	-0.421535	-0.0610283	0.158981	0.195138	-0.83116	-0.645131	-0.81173	-0.604835	-0.971881	-0.260267	-0.585445	-0.471262	-0.85336	-0.751706	-0.109603
IGHV3-33	-0.0330208	-0.581568	0.307131	0.225688	-0.581101	0.395665	0.259291	-0.324292	0.256234	-0.478482	-0.348633	-0.447594	-0.0439906	-0.769073	-0.259053	0.0111204	-0.0597649	-0.377593	-0.470458	-0.0928691
IGHV4-34	0.000699117	-0.193185	0.258272	0.206416	-0.665502	-0.0184122	-0.0401012	-0.0428576	0.0449942	-0.551547	-0.556285	-0.482722	-0.307214	-0.763322	-0.280713	-0.609944	-0.170322	-0.33086	-0.799301	0.331787
IGHV4-39	0.109083	-0.473861	0.175428	0.0540022	-0.530327	-0.0435532	0.321217	-0.108446	0.312929	-0.54998	-0.555571	-0.490982	-0.0652416	-0.738014	-0.369906	-0.217322	-0.269372	-0.319435	-0.863167	0.0392838
IGHV1-46	0.0653807	-0.527054	0.264639	0.258706	-0.629155	-0.0271024	0.320785	-0.238504	0.239374	-0.486377	-0.57754	-0.168839	-0.0776595	-0.769785	-0.317192	-0.177264	-0.043247	-0.293917	-0.717657	0.042789
IGHV3-48	-0.162242	-0.400791	0.0278085	0.0454527	-0.594317	-0.245035	0.356497	-0.430738	0.112699	-0.865143	-0.598247	-0.511663	-0.0448329	-0.632194	-0.414411	-0.184707	0.10401	-0.369256	-0.629332	0.303641
IGHV3-49	0.0287189	-0.734815	-0.280073	-0.627489	-0.632372	0.289359	-0.0633934	-0.192885	0.400604	-0.633146	-0.65613	-0.749058	-0.303307	-0.705212	-0.523734	-0.333803	-0.117929	-0.412926	-0.594041	-0.0650439
IGHV5-51	0.0524568	-0.534095	0.236437	0.0976058	-0.660704	-0.0379787	0.264818	-0.104096	0.145751	-0.604337	-0.500021	-0.536482	0.0596387	-0.816935	-0.320049	-0.299717	-0.0888528	-0.280534	-0.707861	0.0890765
IGHV3-53	-0.0567556	-0.431965	0.288913	0.373738	-0.524985	-0.0745941	0.302948	-0.185965	0.105284	-0.503845	-0.54695	-0.442046	0.00404661	-0.609144	-0.22491	-0.499581	0.00296261	-0.677046	-0.612819	0.122381
IGHV4-61	-0.247524	-0.688471	-0.0361933	-0.100494	-0.736538	0.456045	0.145987	-0.172314	0.298083	-0.728228	-0.417668	-0.397153	-0.0930252	-0.636411	-0.312753	-0.44984	-0.294543	-0.360678	-0.768724	-0.424261
IGHV3-66	-0.523907	-0.641491	0.0255069	0.163691	-0.726224	-0.228902	0.152692	-0.0770933	0.179215	-0.682665	-0.448925	-0.458199	-0.204077	-0.588173	-0.400581	-0.43934	-0.469326	-0.695274	-0.593897	0.393037
IGHV1-69	0.140014	-0.649302	-0.571802	0.640231	-0.513509	0.131532	-0.59423	-0.075971	-0.000845478	-0.536465	-0.442213	-0.498579	-0.251821	-0.573648	-0.328436	-0.423399	-0.62	0.0248828	-0.463768	-0.0715228
IGHV3-73	0.158417	-0.667966	0.201612	-0.23813	-0.798251	0.00772277	0.129559	-0.303133	-0.130327	-0.800607	-0.465729	-0.774827	0.00111449	-0.684346	-0.53553	-0.398493	-0.134759	-0.347463	-0.755402	-0.0974736
TAS2R15P	0.205772	-0.207269	0.298461	-0.0053766	-0.545722	0.137001	-0.434473	0.0417228	0.163639	-0.406596	-0.213647	-0.349086	-0.273808	-0.847353	-0.0779942	-0.205302	-0.828804	-0.392092	-0.829206	-0.152328
SNORD17	0.633754	0.0781317	0.375177	0.534655	0.233343	0.511478	0.463022	0.530423	0.595885	0.50078	0.250562	0.300668	0.218865	-0.618777	-0.609392	0.421374	0.274066	0.321246	0.275087	0.522044
SNORA53	-0.464481	0.312375	-0.464481	0.355362	0.218831	-0.464481	0.251333	-0.460531	0.067814	0.0746223	-0.464481	0.186502	-0.464481	0.00782081	-0.464481	-0.4559	-0.464481	-0.456218	0.248346	0.146954
SNORA12	0.305995	0.194119	0.498793	-0.0134802	0.265257	0.0388427	0.200768	0.304389	-0.475514	0.175354	0.354017	-0.469641	-0.470448	-0.47124	-0.478595	0.207088	0.26145	-0.47093	0.130153	0.118519
LINC02656	-0.788602	0.127362	-0.401623	-0.446567	0.131578	-0.663518	-0.237881	-0.44401	-0.109024	-0.105199	-0.591433	-0.111047	0.155993	0.413663	-0.848221	0.101293	-0.254883	-0.207109	-0.0449189	-0.510535
AURKAP1	0.099297	-0.588914	-0.588914	0.186797	0.1171	-0.0142923	-0.182101	-0.0963577	-0.0713286	0.197133	-0.588914	-0.122359	-0.588914	-0.588914	0.207638	-0.00563044	-0.588914	-0.588914	-0.272027	0.428359
CFAP45	-0.686896	-0.415306	0.232081	-0.366237	-0.681767	-0.480104	0.0562721	-0.450895	-0.472851	0.0724638	-0.765491	-0.0619598	0.0736987	-0.878888	-0.0673444	-0.763872	-0.0563211	-0.547636	-0.589145	-0.720595
ZNF254	-0.199336	0.111793	-0.682824	-0.442148	-0.60634	-0.0691326	-0.633612	-0.0658636	0.113798	-0.041837	-0.342281	-0.331153	-0.204857	-0.808121	-0.75805	-0.801942	-0.631216	-0.423752	-1.0579	-0.0273556
CRIP1	0.0584731	-0.408729	0.252458	-0.625593	-0.743419	0.0157476	-0.256909	-0.138431	-0.133764	0.102219	-0.60596	-0.458707	-0.233565	-1.14086	-0.496013	-0.322972	-0.291549	-0.514424	-0.680692	0.0375343
RPL22P1	0.0702012	-0.562426	-0.828752	-0.316583	-0.446502	-0.0445591	-0.828752	-0.828752	0.154138	-0.828752	0.0950651	-0.46759	-0.584798	-0.508751	-0.361777	-0.304447	-0.517817	-0.58684	-0.828752	0.116218
RPL12P38	-0.91575	-0.654222	-0.91575	-0.903829	-0.91575	-0.50302	-0.91575	-0.902382	-0.90451	-0.899177	-0.610623	-0.103192	-0.141001	-0.521961	-0.0759664	0.0239727	-0.518859	-0.310773	-0.309585	-0.179675
PTPRCAP	0.158856	-0.619731	-0.122907	-0.454943	-0.963473	-0.0376609	-0.437949	-0.0550374	0.119882	-0.623503	-0.514606	-0.735271	-0.422382	-1.04882	-0.326683	-0.371974	-0.467986	-0.448166	-0.907831	-0.113473
AL807752.1	-0.525381	-0.560964	-0.13477	-0.471728	-0.547594	-0.40967	-0.531707	-0.634259	-0.389305	-1.04652	0.178073	0.0544395	0.194968	0.0818797	0.0375237	0.0408472	0.036821	-0.00440007	-0.199251	0.0639188
LAT	0.325665	-0.689088	-0.0595934	-0.611883	-0.963635	-0.0488188	-0.153054	-0.347498	0.124623	-0.368379	-0.41294	-0.542075	-0.119678	-0.751284	-0.0915555	-0.289723	-0.562999	-0.294445	-0.757613	0.13991
S1PR3	-0.508311	-0.241233	-0.0644859	-0.88582	-0.330408	-0.029309	-0.0155607	-0.556086	0.119822	-0.177825	-0.848497	0.130509	-0.405325	-0.908549	-0.561656	-0.85109	-0.499718	-0.683539	-0.735301	-0.218978
KLRK1	0.199723	-0.399073	-0.163609	-0.481034	-0.64694	0.0493813	-0.33613	-0.067499	0.412854	0.0330576	-0.75689	-0.277378	-0.193199	-0.903027	-0.400854	-0.536947	-0.546331	-0.239337	-0.567162	0.162512
LDHAP4	-0.668664	-0.337301	-0.762076	-0.134457	-0.451709	-0.221704	-0.751457	-0.491425	-0.457622	-0.750837	-0.1333	-0.280769	-0.0135632	0.284265	-0.11969	-0.619426	-0.0174219	0.144718	0.223633	-0.762076
ST7-OT4	-0.398605	-0.799491	-0.799491	-0.799491	-0.213606	-0.132778	-0.377876	-0.429649	-0.787753	-0.223446	0.168745	-0.765378	-0.204707	-0.445851	-0.758514	-0.799491	-0.0662403	0.0530474	0.0545631	-0.799491
VAC14-AS1	-0.63297	-0.0857818	-0.63297	0.0144548	-0.231287	-0.63297	0.22135	0.309222	-0.276784	0.000905191	-0.63297	0.251877	-0.052953	0.0268226	-0.138058	0.0443604	-0.617516	0.0423019	0.369732	0.184848
AS3MT	0.417131	0.20379	0.329916	0.336708	-0.483401	0.334175	0.223329	-0.017342	-0.483401	0.0293325	0.145568	-0.0406895	-0.0910057	-0.483401	-0.483401	-0.483401	-0.483401	0.207979	-0.0321204	-0.483401
PLIN5	-0.917459	-0.14467	0.0857458	-0.0701185	0.103885	-0.61496	0.00218521	-0.477375	-0.549024	-0.105282	-0.555964	0.23249	-0.244176	-0.0934225	-0.555945	0.205992	-0.162	-0.291169	0.058554	-0.865959
NOTO	-0.875561	-0.875561	0.0580337	-0.366806	-0.210812	-0.863498	-0.356202	-0.0291925	-0.53969	-0.875561	-0.875561	-0.367788	-0.563446	-0.423591	0.0104908	-0.843661	-0.875561	-0.408073	-0.875561	-0.0810958
MEG3	0.506987	-0.247113	-0.422639	-0.794031	-0.481094	-0.0466301	-0.15615	-0.172116	-0.490928	0.143137	-0.734834	-0.481669	-0.328908	-0.698708	-0.348745	-0.650927	-0.425977	0.0137901	-0.8449	-0.626315
ARHGEF28	0.400009	-0.436935	-0.825087	-0.444696	-0.813115	-0.341625	-0.0512736	-0.060834	-0.815223	-0.317017	-0.825087	-0.112067	-0.243223	-0.527912	-0.790652	-0.525102	-0.825087	-0.320677	-0.267512	-0.0361406
AC138409.1	-0.785069	-0.456165	-0.755704	-0.499961	-0.51246	-0.796903	-0.584026	-0.649044	-0.659932	-0.622323	-0.331245	-0.255489	-0.609594	0.307496	-0.758785	0.37278	-0.116484	-0.295894	-0.0301975	-0.621454
LINC02649	-0.674265	0.023476	-0.779756	-0.534614	-0.217223	-0.688577	-0.511274	-0.464739	-0.370207	-0.324546	-0.45316	0.0114996	-0.0225481	0.329692	-0.917257	0.218436	-0.275998	-0.210271	0.0623173	-0.584311
MIR17HG	0.253131	-0.460992	-0.719531	-0.126735	-0.416796	-0.00612685	-0.492029	-0.1002	-0.05555	-0.390429	-0.176359	-0.806039	-0.390509	-0.936582	-0.451458	-0.479407	-0.54573	-0.641045	-1.16582	-0.139161
MCM3AP-AS1	0.231585	-0.222458	-0.882723	-0.403069	-0.55925	-0.120472	-0.425696	0.0807178	-0.0146074	-0.163097	0.000524385	0.0525826	-0.00784195	-0.868696	-0.336626	-0.193052	-0.457329	-0.0896752	-0.7695	0.303435
AATBC	0.123202	-0.211827	0.0467243	-0.796033	-0.00390669	-0.0203489	0.100268	0.310325	-0.234077	0.120608	-0.639004	0.159772	-0.355461	-0.928895	-0.189648	-0.48622	-0.212921	-0.45839	-0.296602	0.177378
RPL17-C18orf32	-0.28703	-0.47505	-1.04144	-0.509604	-0.212698	-0.231356	-0.633274	-0.37362	0.0719766	-0.2856	0.391747	0.118495	0.0303579	0.168166	-0.057897	0.0422299	0.0795114	0.115193	0.156504	0.0765764
FRG1JP	-0.569527	-0.759534	-0.783959	-0.747085	-0.904201	-0.677815	-0.796096	-0.83936	-0.495891	-0.859803	-0.158635	-0.205606	-0.0335267	-0.198232	-0.128119	-0.52736	-0.243192	-0.0922212	-0.119593	0.214828
ANKRD20A11P	-0.726788	-0.715757	0.0121	-0.726788	-0.726788	-0.726788	-0.0833086	-0.714987	-0.394564	-0.726788	0.103432	-0.156973	-0.103076	-0.303953	-0.178983	-0.726788	-0.131473	-0.129734	-0.702036	0.251897
BCORP1	-0.480492	0.124222	0.324479	-0.480492	-0.041843	0.37748	-0.480492	-0.480492	-0.480492	-0.480492	0.290727	0.217345	-0.410714	-0.000308032	0.238809	0.0317736	0.144074	0.337726	-0.0162461	-0.480492
AL390728.2	-0.218775	-0.251644	-0.699546	-0.699546	-0.239502	-0.690418	-0.196266	0.179209	-0.292317	-0.16077	-0.699546	0.28592	0.0840492	-0.677243	-0.699546	0.0633922	-0.17507	-0.699546	-0.676241	-0.676595
AC092506.1	-0.673308	-0.774201	0.227795	-0.782956	-0.587229	-1.17031	-1.17031	-1.17031	-1.17031	-0.911214	-1.17031	-1.17031	-0.823184	-1.17031	-1.17031	-0.84407	-0.625187	-1.1486	-0.839208	-0.705083
Z98755.1	-0.480497	-0.480497	-0.480497	-0.0199898	-0.00820597	-0.480497	-0.480497	0.114965	-0.480497	0.124842	0.164419	-0.480497	-0.480497	0.194378	0.050446	0.365432	-0.480497	0.269075	-0.480497	0.350248
CICP18	-0.416135	0.327232	-1.04845	-0.488936	0.277753	-0.439768	-0.128012	0.1004	-0.588976	0.0793429	-0.641371	-0.190511	-0.450566	-0.127726	-0.603564	-0.30657	-0.0186239	-0.419785	-0.174996	-0.561159
AL391903.1	-0.490921	0.0037896	-0.336877	-0.281567	0.0955976	-0.156449	0.0324503	0.0172458	-0.613988	0.0895478	-0.778195	0.281619	0.18689	-0.551083	-0.593522	-0.6546	-0.208491	-0.662586	-0.0110281	-0.714956
NPM1P37	0.383398	-0.540944	-0.540944	-0.540944	0.334936	-0.133673	-0.540944	0.0306709	-0.00592048	-0.0393549	0.101057	0.0773484	-0.526803	-0.528177	-0.540944	0.0456009	-0.540944	0.0441619	-0.540944	0.201115
AC019155.2	-0.130757	0.0792716	-0.633708	-0.0984708	-0.246917	-0.633708	0.152752	-0.163895	-0.633708	-0.622433	-0.633708	-0.633708	-0.063418	-0.0936665	-0.633708	-0.633708	0.0356029	0.218225	-0.614633	0.269782
PPIAP9	-0.541461	-0.307621	-0.541461	-0.538029	-0.541461	-0.364121	-0.33367	-0.541461	-0.328243	-0.541461	0.0951838	0.204701	0.253502	0.241106	0.154716	0.214588	0.206593	0.211433	0.177309	0.136084
LINGO3	-0.453946	0.203271	0.505341	-0.229009	0.0415759	-0.171924	0.189589	-0.223926	-0.365159	-0.203999	-0.767679	-0.249691	0.126826	-0.615021	-0.625129	-0.81135	0.0170416	-0.0166328	-0.0607911	-0.198096
PPIAP74	-0.877051	-0.608869	-0.532935	-0.642984	-0.51832	-0.888288	-0.577752	-0.659828	-0.947699	-0.563403	-0.351627	0.0257229	-0.00838202	0.0759464	-0.191046	-0.0910556	0.0593763	-0.000426569	-0.0451179	-0.40575
AC246793.1	-0.745921	-0.757826	-0.757826	-0.258623	0.056328	-0.0875338	-0.123243	0.210395	0.15668	0.0494868	-0.729195	-0.434918	0.119364	-0.227209	-0.726105	-0.318637	-0.212677	-0.474303	-0.330388	-0.757826
APOL6	-0.278264	-0.353363	-0.650779	0.230962	0.0312358	-0.585391	-0.667998	-0.0412394	-0.143093	-0.706296	0.094808	-0.259351	-0.769261	0.17001	0.00650617	0.0903845	0.135128	0.179774	-0.140789	-0.603522
RNU2-2P	0.285534	-0.390046	-0.390046	0.281872	0.333173	0.391654	-0.390046	-0.390046	0.246353	-0.390046	0.182678	0.303859	0.316013	-0.390046	-0.390046	0.228493	0.227241	-0.390046	-0.390046	0.222642
SNORD12B	-0.681604	-0.0428092	-0.693726	0.100259	0.139033	-0.342438	-0.328424	-0.104482	-0.693726	0.0745488	-0.693726	0.00863344	0.151352	-0.313016	-0.693726	-0.194178	-0.670138	-0.693726	-0.693726	-0.693726
LINC02068	-0.114155	-0.225991	-0.669919	-0.3944	-0.661929	-0.533261	-0.451745	-0.162939	-0.111065	-0.488317	-0.393771	-0.342896	-0.669919	-0.654203	0.613857	-0.669919	-0.669919	-0.108433	0.202036	-0.669919
AL683807.1	0.483069	-0.0884546	0.0795415	-0.230268	-0.342135	-0.265269	-0.742152	-0.610419	0.0727301	-0.74586	0.122425	-0.181087	0.0307573	0.0861183	-0.823294	-0.165654	-0.393985	-0.142894	-0.250723	0.164072
AL109659.1	-0.697181	0.199886	0.470895	-0.303163	-0.347853	-0.329083	0.0607763	-0.223494	-0.700296	-0.381463	-0.6787	-0.681156	-0.683788	-0.686367	-0.710337	-0.154548	-0.274953	-0.685357	-0.685291	-0.287607
AC006145.1	-0.112453	-0.56735	-0.574161	-0.567663	-0.129205	-0.574161	-0.565625	-0.0526195	-0.0907535	0.108728	-0.574161	0.067048	-0.55796	-0.574161	0.26065	0.029151	-0.574161	0.29271	0.0309752	0.276031
IL10RB-DT	-0.872907	-0.0512197	-0.609711	-0.540726	-0.0432367	-0.816119	-0.294463	-0.44574	-0.826515	-0.798926	-0.135906	-0.636703	-0.454968	0.0828802	-0.768222	-0.0777472	-0.0895676	-0.0417031	0.0123833	-0.805617
AC006509.1	0.0530779	-0.616996	-0.616996	-0.226672	0.0899523	-0.616996	-0.0719426	-0.616996	-0.616996	0.11666	-0.616996	-0.616996	-0.195457	-0.226373	0.0780778	-0.616996	-0.616996	-0.042543	-0.041543	0.425236
MTCO1P11	-0.563464	-0.569893	-0.569893	0.0925523	0.0882482	-0.256235	-0.111631	0.191108	-0.564986	-0.0889723	0.356894	-0.555632	0.0271619	0.0755175	0.401762	0.152739	0.286963	-0.557685	-0.081489	0.075034
LINC02054	-0.190651	-0.402751	-0.804673	-0.502953	-0.585184	-0.556903	-0.304486	-0.330187	-0.490171	-0.804673	0.115678	0.147881	0.213804	0.0671807	0.0715087	0.0761534	0.125709	-0.0726375	0.100063	0.180396
LINC00570	-0.390942	-0.439756	-0.0928516	-0.3307	-0.51251	-0.0586123	-0.54113	-0.609144	-0.912069	0.235464	0.354381	-0.0794973	-0.127496	-0.655065	-0.0507135	-0.900639	-0.595317	-0.601498	-0.549426	-0.276996
LINC01133	-0.20698	-0.458748	-0.736095	-0.462769	-0.725075	0.157266	-0.124288	0.121451	0.155703	-0.736095	-0.736095	-0.736095	-0.275992	-0.298316	-0.736095	-0.712636	-0.736095	-0.167878	-0.713446	-0.00983503
AL356966.1	0.249592	-0.427867	-0.763984	0.110024	-0.763984	-0.763984	-0.0428479	-0.00609956	-0.529243	-0.437828	-0.763984	-0.736694	-0.116787	-0.763984	-0.763984	-0.763984	-0.236843	-0.763984	-0.335878	-0.354687
IGHV4-59	0.169202	-0.671397	0.0991805	-0.346529	-0.554567	-0.234417	0.188637	-0.00522509	0.132021	-0.596611	-0.710023	-0.468572	-0.252763	-0.860675	-0.606202	-0.331185	-0.328798	-0.486346	-0.732184	0.16101
OR6D1P	-0.839646	-0.560942	-0.46576	-0.669141	-0.712423	-0.856415	-0.648481	-0.701853	-0.935411	-0.748833	-0.338169	-0.15023	-0.096294	0.0564476	-0.189463	0.0616652	-0.0200297	0.0499981	-0.12546	-0.549377
HNRNPA1P48	0.22335	-0.111524	0.00278476	-0.0931272	-0.342639	0.0290874	-0.17509	0.0296048	0.195727	-0.171875	-0.747254	-0.747254	-0.520011	-0.747254	-0.577149	-0.158155	-0.3857	-0.747254	-0.747254	-0.673833
IGHV3-74	0.196923	-0.493448	0.487472	-0.00612739	-0.519009	0.352619	0.195794	-0.0375303	0.275695	-0.522867	-0.371847	-0.47511	0.0241772	-0.594939	-0.485795	-0.165469	-0.10245	-0.155249	-0.528945	0.124672
AC009227.1	0.360634	-0.141463	-0.665308	-0.214544	-0.261717	-0.656952	0.141093	-0.201036	0.28645	-0.0393719	-0.118551	-0.665308	-0.0464496	-0.197311	-0.665308	-0.643212	-0.643503	-0.665308	-0.648191	-0.198238
AC012363.1	-0.677365	-0.479984	-0.661474	0.318176	-0.327283	-0.604645	-0.566435	0.0397323	-0.509977	-0.720812	0.0831494	-0.48952	-0.935125	-0.0629182	0.0127732	-0.263465	0.0168994	-0.179116	-0.214976	-0.767715
THRB-IT1	-0.869331	-0.430042	-0.881674	-0.11352	-0.512335	-0.559935	-0.00625781	-0.881674	-0.55997	-0.240015	-0.251919	0.322868	-0.506939	-0.0990935	-0.881674	-0.513895	-0.328427	-0.510076	-0.858662	-0.858532
LINC01766	0.214989	-0.698365	-0.708885	-0.215458	-0.697399	0.0445268	-0.138963	-0.315889	-0.252598	0.160322	-0.708885	-0.708885	-0.708885	-0.708885	-0.20397	0.0451588	-0.106256	-0.685341	-0.708885	-0.121994
LINC00320	0.363131	0.290191	-0.568364	-0.0221895	0.370305	0.135106	-0.139738	0.1634	-0.140993	0.0447244	-0.568364	-0.568364	-0.145619	-0.0914366	-0.547646	-0.553031	0.085898	-0.0161821	-0.55356	-0.568364
PPIAP8	-0.605499	-0.605499	-0.605499	-0.605499	-0.605499	-0.605499	-0.605499	-0.605499	-0.605499	-0.605499	0.0313675	0.113218	0.0698671	0.148934	-0.0109731	0.124836	0.105305	0.0355466	0.0205127	-0.105463
LINC02470	-0.243911	-0.30003	-0.0158863	-0.2522	0.232514	0.21027	0.276478	-0.645586	-0.650903	-0.566518	0.267984	-0.583373	-0.583438	0.162561	-0.680354	-0.592939	-0.431636	-0.308247	-0.230612	-0.091078
AL591623.1	0.286326	-0.32177	-0.90601	-0.403403	-0.196756	-0.90601	0.0464489	-0.124134	-0.43197	0.139474	-0.0203252	0.0228511	0.335186	0.157049	-0.181786	-0.0221554	-0.186307	-0.295218	-0.0952135	0.265254
AC018634.1	-0.652199	0.183023	-0.64121	0.165707	-0.226763	-0.167374	-0.64132	-0.642911	-0.422993	-0.162462	-0.652199	-0.629502	-0.652199	0.29687	-0.127905	-0.230498	-0.109584	0.364623	-0.109102	-0.24615
GBP1P1	-0.325219	-0.488642	-0.629629	0.324745	-0.490851	-0.482309	-0.552378	-0.0845342	-0.22486	-0.596926	0.261525	-0.266993	-0.549536	0.228014	0.244824	0.106481	0.206595	0.236235	-0.21036	-0.394412
EDNRB-AS1	-0.445503	-0.52859	-0.925692	-0.600735	-0.466182	-0.579758	-0.537608	-0.556473	-0.541829	-0.54882	-0.00367453	-0.035803	-0.0665747	0.131685	-0.0574667	0.135927	0.0998452	0.159215	0.25653	-0.172777
MTND2P28	-0.0531766	-0.522065	0.315351	-0.550021	-0.905233	-0.140383	-0.0646086	-0.344295	-0.772379	-0.816271	-0.51644	-0.606633	-0.0337903	-1.03707	-0.151714	-0.785964	-0.50482	-0.503281	-0.487411	-0.358989
IGHV3-72	-0.65616	-1.04716	0.382741	-0.96953	-1.06253	-0.53675	-0.575819	-0.800717	-0.678674	-1.11412	-1.04973	-1.10114	-0.785537	-1.05887	-1.06169	-0.825668	-0.879594	-0.616506	-1.09556	-0.813781
MIAT	0.0908532	-0.164668	-0.872529	-0.660895	-0.0920663	-0.483482	-0.84417	-0.580575	-0.447419	-0.600534	-0.280197	-0.434791	-0.534719	0.126897	-0.77392	-0.117868	-0.703505	-0.199954	-0.749933	0.289296
AC010970.1	0.059525	0.271601	0.268418	0.15806	0.23434	0.270731	0.32351	0.112893	0.152399	0.337766	-0.140162	-0.400599	-0.244531	-0.607243	-0.194641	-0.703039	-0.560212	-0.0670655	-0.536068	-0.0145357
C3orf86	-0.913451	-0.193055	-0.0420537	-0.461348	0.11117	-0.525399	-0.236981	-0.459569	-0.918938	-0.530413	-0.214702	-0.19946	-0.192076	0.365956	-0.300432	-0.0128768	0.145909	0.0536023	0.142038	-0.508977
AL513210.1	-0.142783	0.104215	0.252262	0.216312	-0.58305	0.109068	-0.0271693	-0.171372	-0.203325	-0.573602	-0.58305	0.153069	-0.58305	0.184791	-0.58305	-0.58305	-0.566712	-0.58305	-0.567066	-0.58305
AC023590.1	-0.514	-0.62374	-0.734271	-0.566371	-0.507906	-0.912177	-0.681504	-0.644609	-0.872073	-0.658335	-0.552477	-0.0963755	0.118438	-0.0751457	0.0600366	-0.0435989	-0.0261862	0.0814896	-0.149263	-0.14567
BAIAP2-DT	-0.411683	-0.160199	0.209237	-0.584681	-0.85405	-0.272634	-0.0897045	-0.416883	-0.731432	0.0837752	-0.413728	-0.0844418	-0.0291727	-0.640078	-0.186582	-1.03944	-0.480991	-0.854848	-0.140272	-0.0842972
WASH8P	-0.0388716	-0.0704577	-0.132615	-0.851831	-0.46713	-0.0671514	-0.897005	-0.443747	-0.696999	-0.674808	-0.216742	0.106504	-0.37459	0.243277	-0.281913	0.135751	0.231029	-0.0239	-0.0831782	-0.324016
CFLAR-AS1	0.135104	-0.175403	-0.535497	-0.569045	0.138457	-0.132238	-0.305621	0.201968	-0.627372	-0.102362	-0.999516	-0.776709	0.0643035	-0.0579096	-0.365043	-0.632511	-0.245024	-0.329724	-0.282064	0.212839
LINC01748	-0.183937	-0.0450347	0.175684	-0.303529	-0.70978	-0.721368	-0.721368	-0.221072	-0.721368	-0.206987	-0.721368	-0.0311672	-0.696121	-0.698574	-0.0803883	0.195496	-0.697024	-0.0797609	-0.721368	-0.0961327
USF1P1	-0.119741	-0.155977	0.285313	-0.646516	-0.655398	-0.28236	-0.655398	-0.254939	-0.290345	-0.172423	0.00493833	-0.655398	-0.633254	0.308794	-0.655398	-0.633761	0.054616	-0.655398	-0.0638972	0.138088
TRBV2	0.339748	-0.457115	0.0732029	-0.470789	-0.729231	-0.0423811	-0.413544	-0.140974	-0.267127	-0.155827	-0.217056	-0.101644	0.00497601	-0.792673	0.217067	-0.22133	-0.428718	-0.180484	-0.869908	0.338971
TEX41	-0.388041	-0.497396	-0.797747	-0.000483526	-0.405485	-0.797747	-0.459535	0.0889248	-0.149112	-0.129874	-0.797747	0.0149942	-0.775099	-0.777299	-0.767845	0.038754	-0.222085	-0.123519	-0.776381	0.0137943
CUTALP	0.309889	-0.529165	-0.372507	-0.193059	-0.87608	0.0708847	-0.751459	0.107425	-0.0976508	-0.0335725	0.213521	-0.0817523	-0.52269	-0.20449	-0.596905	-0.0562659	-0.546377	0.205992	-0.549307	-0.332912
DISC1-IT1	0.157333	0.146681	-0.647497	-0.0514718	0.0593144	0.0749433	-0.638921	0.318454	-0.136137	0.0972381	-0.0110791	0.326775	-0.202009	0.498609	-0.647497	0.465525	0.317435	0.274495	-0.0687371	0.012902
AC110926.1	-0.936472	-0.80686	-0.101343	-0.699471	-0.501927	-0.885075	-0.494775	-0.803364	-0.643388	-0.553506	-0.243342	0.172489	0.0491144	-0.0444537	-0.273151	-0.00709166	-0.0746206	-0.0880679	-0.265583	-0.544764
LINC01203	0.426596	-0.610555	-0.619322	-0.610957	-0.619322	-0.295797	-0.128487	0.00277985	-0.155872	-0.194449	-0.619322	-0.227562	-0.243107	0.00716538	0.0246307	-0.598946	-0.619322	0.423852	-0.619322	-0.111872
AC079352.1	0.121914	-0.205597	-0.824314	-0.817676	-0.298464	-0.347695	-0.0920002	0.104154	-0.297572	0.0238816	-0.112249	-0.824314	-0.0042474	0.169234	0.410799	-0.178852	-0.0971284	-0.447736	-0.439417	0.0780959
RPS28P7	-0.032154	-0.734432	-0.104564	-0.652085	-0.8515	-0.331686	-0.569257	-0.510272	-0.151358	-0.705972	-0.0345163	-0.108134	0.0266387	-0.595741	0.0951944	0.157042	0.000293256	0.0938635	-0.494232	0.216457
LINC01630	-0.0501276	-0.0675664	-0.844019	-0.453196	-0.156389	0.170827	0.0158951	0.0854906	-0.15611	0.392218	-0.844019	-0.0909645	-0.844019	-0.494429	-0.228493	-0.484099	-0.487811	-0.494607	-0.144822	-0.248055
WDR11-AS1	-0.183208	-0.453321	0.202152	-0.896261	-0.0862325	-0.48463	0.365403	0.0600486	-0.858351	0.0528652	-0.206846	-0.205974	0.267645	-0.236437	0.263028	-0.512315	-0.184886	-0.186392	-0.260079	-0.191925
TRGC2	0.193596	-0.660186	-0.343876	-0.425543	-0.780645	0.0212878	-0.0540383	-0.0671275	0.441469	-0.30905	-0.774908	-0.15661	0.011102	-0.683076	-0.255587	-0.211719	-0.591653	-0.208163	-0.484548	0.191644
MIR663AHG	0.432694	0.175561	0.058705	0.159833	0.0821796	0.359355	-0.0057205	0.206641	0.467499	0.0578067	-0.0272799	-0.507633	-0.0869636	-0.430576	-0.355632	-0.245029	-0.0993014	-0.362817	-0.874257	0.243279
AL157935.1	-0.171979	-0.0500558	-0.941547	-0.691797	0.0789995	-0.501015	0.0345093	-0.0206104	0.0703139	-0.551324	-0.941547	-0.31406	-0.121699	-0.374495	0.0773587	-0.351668	0.0359247	-0.434273	-0.358887	0.249042
WASH7P	-0.337988	-0.871345	-0.599422	-0.802672	-0.446266	-0.00810413	-0.627717	-0.174938	-0.589929	-0.641484	-0.124164	-0.247036	-0.374809	-0.261022	-0.272654	0.0651628	0.122248	0.00961917	-0.907735	0.27976
AL355581.1	0.319838	-0.58595	-0.153249	-0.669187	-0.886388	-0.236669	-0.442041	-0.075057	0.23889	-0.336703	-0.744468	-0.451845	-0.394087	-0.94786	-0.490112	-0.751702	-0.620955	-0.736712	-0.561777	-0.204314
LINC00352	0.0424616	-0.469208	0.191736	-0.913766	-0.391541	-0.224144	-0.913766	-0.174738	-0.345707	-0.391992	0.296903	0.0528243	-0.0954599	0.0717971	-0.143139	0.0535181	-0.115311	0.128573	-0.185091	0.325388
AC016596.1	-0.993284	-0.529602	-0.549397	-0.563014	-0.499712	-0.78749	-0.515774	-0.787215	-0.919222	-0.623707	-0.27888	-0.00704016	-0.0085877	-0.0517751	-0.19384	0.151243	-0.0931733	-0.0595543	-0.00463299	-0.484888
AC114763.1	-0.340678	0.194517	-0.755534	-0.093011	-0.22214	-0.280423	-0.741394	0.0213064	-0.0868457	0.0476064	-0.755534	0.0952219	-0.728696	-0.731303	-0.7201	-0.279949	-0.159428	-0.730282	-0.156161	-0.7306
MTATP6P11	-0.550455	-0.544336	-0.550455	-0.0380353	0.114128	-0.148819	-0.0783482	0.366748	-0.550455	-0.542338	-0.550455	0.193481	0.0534354	0.139617	0.143107	-0.536232	-0.536419	0.151617	-0.550455	-0.550455
AC003991.1	0.566641	-0.455422	-0.901271	-0.0535263	0.054971	-0.544585	-0.273302	-0.0590034	-0.197986	-0.184677	-0.546786	-0.211079	-0.651779	-0.521016	-0.204309	0.0429439	0.0871679	-0.409698	-0.696466	-0.56978
C1orf143	-0.13113	-0.317252	0.330952	-0.610219	-0.610219	-0.21976	-0.610219	-0.117679	-0.610219	-0.610219	0.235522	0.539903	0.0584605	-0.127361	-0.587021	0.075107	-0.0721881	-0.171194	-0.170386	-0.0480051
AC016734.1	-0.72631	-0.71877	0.26336	-0.72631	-0.374252	-0.72631	-0.470427	-0.507043	-0.527227	-0.72631	0.164526	0.202033	0.0598747	-0.390141	0.0364856	-0.507801	-0.144934	-0.212606	-0.0885946	-0.105613
OR9H1P	0.145499	0.203526	-0.835015	0.0215469	-0.0268902	0.0675198	-0.278927	-0.00596202	-0.410653	0.19104	-0.842922	-0.00303277	0.0719418	-0.0270081	-0.384112	-0.259181	-0.346066	0.133332	-0.842922	-0.0632418
AC015971.1	-0.0227339	-0.265951	-0.864215	-0.503443	0.256127	-0.465983	-0.592229	-0.527987	-0.654199	0.0221691	-0.992687	-0.231457	0.0563045	-0.830421	-0.818929	-0.0822867	-0.400684	-0.509353	-0.624155	-0.485735
AL590226.1	-0.502447	-0.502447	-0.502447	-0.502447	-0.502447	-0.214532	-0.502447	-0.502447	-0.502447	-0.502447	0.328222	0.236182	0.114062	-0.0325358	0.18626	0.184198	0.158265	0.0675264	0.225109	0.212051
AC004951.1	-0.152632	-0.770159	-0.927592	-0.599887	-0.512096	-0.749552	-0.472601	-0.0564404	-0.636769	-0.304057	-0.0743044	0.148604	-0.13077	0.0836182	-0.563143	0.0279162	-0.00471129	-0.062528	-0.0230257	0.178432
AC073052.1	0.0798573	-0.625693	-0.107415	-0.191893	0.180087	-0.133518	0.352518	-0.00872689	-0.331038	-0.0200665	-0.625693	0.221206	0.062256	0.0806277	-0.625693	-0.625693	0.0444001	-0.610664	0.0483112	0.416339
AP006222.1	-0.857663	0.206181	-0.0814379	-0.645384	-0.443395	-0.538503	-0.646482	-0.954779	-0.946133	-0.396853	-0.486221	-0.0111052	-0.184013	0.0342691	-0.603005	-0.523884	-0.008629	-0.692168	-0.38072	-0.789105
LINC01013	-0.114642	-0.987339	-0.890793	-0.884635	-0.855554	-0.243912	-0.810227	0.00462338	-0.821157	-0.66817	0.00619276	-0.54772	-0.499057	-0.549556	-0.121601	-0.486593	-0.415955	-0.701731	-0.70028	0.108816
AC006460.1	-0.489124	-0.489124	-0.489124	-0.485935	-0.489124	-0.305292	-0.489124	-0.489124	-0.286985	-0.489124	0.133574	0.268336	0.274009	0.200487	0.267281	0.154455	0.262571	0.231836	0.101357	0.11504
MIR34AHG	-0.555704	-0.632755	-0.914915	-0.637148	-0.550609	-0.717898	-0.587931	-0.520613	-0.430972	-0.476055	0.0782109	0.328698	-0.0554292	-0.094966	-0.103436	-0.323995	0.231318	-0.0686612	0.0396495	-0.20719
AC079779.2	-0.803172	-0.803172	-0.803172	-0.803172	-0.476466	-0.132162	-0.446098	-0.803172	-0.793475	-0.803172	-0.434901	-0.151711	-0.0800363	-0.335671	0.151655	-0.0113343	0.0542137	-0.320642	-0.0198546	-0.225058
LINC00954	0.107198	-0.547954	-0.636154	-0.793744	-1.0711	-0.35562	-0.586019	-0.102362	-0.459261	-0.211559	-0.826443	-0.480053	-0.146709	-0.940196	-0.19574	-0.440252	-0.586286	-0.526709	-0.92194	0.171801
AL121985.1	-0.461177	-0.549858	-0.725866	-0.300482	-0.364754	-0.596411	-0.691329	-0.247004	-0.693597	-0.702461	0.0985826	-0.510059	-0.564088	0.50253	-0.141305	-0.0402359	-0.0504785	0.188976	-0.0488655	-0.439143
OR2A9P	0.253587	-0.0307256	-0.264195	-0.496553	-0.775168	0.0634241	-0.145577	-0.380586	-0.491142	0.0495768	-0.273976	-0.648885	-0.696369	-0.86125	-0.126975	-0.575944	-0.557416	-0.421959	-0.66781	0.305747
AC067945.1	-0.534456	-0.932552	-0.941598	-0.0651671	-0.551934	-0.475322	-0.440516	-0.0376937	-0.535614	-0.576559	-0.941598	0.0990105	-0.941598	0.0564233	-0.140206	-0.361897	-0.0170985	-0.482446	-0.196717	-0.497137
AC073065.1	-0.268718	-0.354367	-0.112189	-0.582088	-0.539855	-0.727867	-0.309721	-0.735859	-0.829369	-0.817356	-0.245707	0.279651	-0.515067	0.0347918	-0.132491	0.151715	-0.126066	0.120535	0.021013	0.000316794
ORM1	-0.379713	-0.144373	0.584652	-0.249336	0.0771184	0.00444235	-0.0306489	-0.556271	-0.222467	-0.0399296	-0.778671	-0.147596	0.199687	-0.604305	-0.558037	-0.0254572	-0.488228	-0.539398	-0.290165	0.293015
HLA-DRB6	0.380706	-0.00413235	0.345387	0.0029595	-0.158918	0.126707	-0.51443	-0.392181	-0.485474	-0.0362276	-0.0708137	0.00464217	0.174509	-0.390427	0.199255	-0.651179	0.451448	-0.58283	0.145815	0.328963
NPM1P25	0.077998	-0.195213	-0.0207547	-0.133247	-0.387657	0.111119	-0.10461	0.393488	-0.291783	-0.281006	-0.706895	-0.706895	-0.399968	-0.706895	-0.706895	-0.706895	-0.706895	-0.44173	-0.706895	-0.706895
AC105053.1	-0.610653	-0.487029	-0.606336	-0.481391	-0.630528	-0.525085	-0.534892	-0.0870203	-0.808001	-0.509139	-0.111145	0.262283	0.0743625	-0.0533362	0.216882	-0.00860872	-0.0146942	0.0747798	0.176624	0.0861237
LINC01204	-0.371746	-0.859404	-0.131392	-0.157866	-0.309233	-0.765785	-0.880718	0.325307	-0.622825	-0.70176	0.0164341	0.0168523	-0.289462	-0.590792	-0.721278	-0.759276	-0.252264	-0.564905	-0.324435	-0.00378314
NAMPTP1	-1.10366	0.240987	-0.48185	-0.3537	0.344119	-0.818416	-0.0915834	-0.0776414	-0.576836	-0.0622853	-0.500772	-0.603133	-0.49188	-0.452406	-0.289105	-0.10888	-0.378388	-0.0770468	-0.310734	-0.589555
AC018644.1	-0.172619	-0.561978	-1.16601	-0.167154	-0.0894577	-0.402924	-0.437667	-0.266358	-0.703173	-0.400025	0.147811	0.254952	-0.610724	-0.0167557	-0.121498	0.150729	0.00681476	-0.39297	-0.179828	0.0574589
AC009237.3	0.153502	-0.57952	-0.586175	-0.226897	-0.642503	0.116722	-0.405735	-0.0816857	-0.0879876	-0.0154558	-0.927207	-0.451406	-0.483134	-0.90838	-0.385386	-0.231202	-0.175929	-0.388466	-0.927207	0.132983
XIST	0.346633	-0.360031	-0.40239	0.220932	-0.353996	-0.38973	0.213851	0.327031	0.298742	0.275951	-0.444261	-0.376089	0.24824	-0.418535	-0.408201	-0.406277	-0.362853	-0.407492	-0.389643	0.33311
Z98749.1	0.186822	0.115744	-0.572285	-0.572285	0.258093	-0.00756882	-0.072435	0.377166	-0.149856	0.240488	-0.572285	0.246484	0.374244	0.249917	-0.554122	0.134466	0.1298	0.0371474	-0.100478	-0.559504
ANKRD36BP2	0.21411	-0.560348	-0.212159	-0.0140954	-0.46704	0.00913993	-0.114775	-0.0852503	0.29138	-0.310123	-0.673508	-0.366043	-0.191541	-0.787456	-0.203083	-0.532646	-0.435369	-0.411233	-0.951979	0.288419
HSPD1P6	-0.729535	-0.24729	-0.729535	-0.197581	-0.729535	-0.355876	-0.716046	-0.729535	-0.132258	0.13566	-0.729535	-0.202685	-0.224887	-0.421666	-0.729535	-0.704518	-0.112943	0.386609	-0.729535	-0.129046
LRRC37A15P	0.32438	-0.0478061	-0.651976	0.00100528	0.262694	0.000372725	-0.148014	0.194379	-0.190098	0.300332	0.13654	0.309643	0.0339053	0.0632515	-0.651976	0.0196556	0.243393	0.157742	-0.651976	-0.651976
MTND5P14	-0.622741	-0.622741	-0.622741	-0.0759317	0.197687	-0.615988	-0.235383	0.429675	-0.305247	-0.622741	-0.622741	-0.602653	0.0147611	0.0728754	-0.598611	-0.115231	-0.119745	-0.622741	0.0909486	-0.132284
NFE4	-0.75722	-0.389301	0.146327	-0.281554	-0.181445	-0.246328	0.129343	-0.683232	0.0314143	-0.144832	-0.590215	0.205179	0.196579	-0.227581	-0.505587	-0.152594	-0.316215	0.0472889	0.0559547	-1.01294
AL022476.1	-0.408897	-0.694566	-0.942534	-0.467499	-0.486975	-0.9461	-0.656398	0.119946	-0.716758	-0.634514	-0.9542	-0.13697	0.16791	-0.21568	-0.424445	-0.421277	-0.533843	-0.13666	-0.188425	0.0401274
TCEA1P2	0.147086	-0.0369606	-0.705465	-0.705465	-0.0972759	-0.705465	-0.0976062	-0.0344652	0.362758	-0.257906	-0.705465	-0.385088	-0.705465	-0.705465	-0.705465	-0.255241	-0.705465	-0.705465	-0.408765	-0.272073
AL672310.2	-0.667679	0.252902	0.0708622	-0.694373	-0.871031	-0.529703	-0.698025	-0.780012	-0.600279	-0.627123	-0.309481	0.0156819	-0.136244	0.00113525	-0.517325	-0.0584674	0.00611795	-0.225867	-0.130829	-0.00736508
PA2G4P4	0.287369	-0.574564	-0.574564	-0.567817	0.200518	-0.162237	-0.565702	-0.217506	-0.170167	-0.565185	0.122583	-0.574564	-0.557744	-0.574564	-0.118097	0.140575	-0.0533769	0.13827	-0.574564	0.299045
PPIAP40	-0.742814	-0.807242	-0.581708	-0.772286	-0.647303	-0.855956	-0.53374	-0.72007	-0.898564	-0.789522	-0.379982	-0.0900324	0.0435857	0.0324311	-0.263385	-0.0113473	0.0345897	-0.0762456	-0.167277	-0.454466
AC004039.1	-0.0310735	-0.642536	-0.499712	-0.458965	-0.573098	-0.164086	-0.151309	-0.348737	-0.459466	-0.445418	-0.00682893	0.11027	-0.541342	0.141374	0.205724	-0.125841	0.02499	-0.0955129	-1.06954	0.279868
HLA-K	-0.267218	-0.764135	-0.493191	-0.299118	-0.986442	-0.657983	-0.447949	-0.375278	-0.379635	-0.414215	0.271522	-0.472707	-0.148321	0.169055	-0.00126019	0.0972241	-0.500562	0.283343	-0.11015	-0.543131
AC007099.1	-0.111152	-0.604624	-0.0808834	-0.574599	-0.488481	-0.246432	-0.59318	0.133685	-0.695891	-0.0673129	-1.106	0.163072	-0.540741	0.192655	-0.228187	-0.0302661	-0.31077	0.153525	-0.313903	-0.210033
RPS3P2	-0.0487875	0.254032	-0.662545	0.0476614	-0.304418	0.014787	-0.651118	0.0666659	-0.267025	-0.246593	-0.662545	-0.662545	-0.662545	0.214182	-0.0263309	-0.135255	0.158171	-0.662545	-0.0157221	-0.642394
AL031772.1	0.0818423	0.029931	0.356393	-0.544237	-0.196241	-0.550767	-0.0779494	0.453756	-0.240256	-0.54169	0.329548	-0.550767	-0.550767	0.0776216	-0.550767	-0.119111	-0.53507	-0.130185	-0.129421	-0.550767
AC005392.2	-0.864267	0.147775	-0.279759	-0.652623	-0.131036	-0.389706	0.0206144	-0.597216	-0.696231	-0.521733	-0.590633	-0.064569	-0.804674	0.0153827	-0.821311	-0.5553	-0.396274	0.253261	-0.536035	-0.0581406
LINC00689	-0.172773	-0.563879	-0.625975	-0.879107	-0.581792	-0.277125	-0.731634	-0.58689	-0.533454	-0.875428	-0.481974	-0.0880976	-0.865029	-0.888536	-0.888536	-0.888536	-0.888536	-0.595891	-0.537108	0.442284
IGHV4-31	-0.039706	-0.65228	-0.339598	-0.117003	-0.416726	0.293465	0.0880595	0.177955	0.56247	-0.53522	-0.382331	-0.00975123	-0.197911	-0.643681	0.0582731	-0.514001	-0.0594772	-0.576175	-0.506418	0.0686162
FAM27C	-0.393766	-0.946127	-0.00601499	-0.427836	-0.808742	-0.528001	-0.411789	-0.505105	-0.126401	-0.218417	-0.527574	-0.186866	-0.527544	0.274958	-0.713238	-0.00942049	-0.0315126	0.390013	-0.536531	-0.336903
FAM225A	-0.443946	-0.63235	-0.574852	0.282893	-0.345871	-0.586449	-0.668294	-0.0776333	0.0698144	-0.531176	0.210414	-0.517027	-0.810981	-0.141478	-0.0466946	-0.286324	-0.148981	0.422621	-0.0999297	-0.328695
LINC00278	-0.493262	0.214507	0.173404	-0.408394	0.193994	0.0955177	-0.307306	-0.441393	-0.38143	-0.523045	0.300415	0.148337	-0.40175	0.30073	0.246942	0.212508	0.295103	0.17122	0.17208	-0.650612
AL645568.2	-0.452867	-0.259739	0.0504708	-0.40121	0.134506	-0.426899	0.132938	-0.480296	-0.121051	-0.22613	-0.800919	-0.0345101	-0.827244	0.1089	-0.827244	-0.805659	-0.452267	-0.0924142	-0.827244	-0.319053
AL033397.1	0.329745	0.213508	-0.533213	0.0366671	0.0164222	0.106846	0.570088	0.193607	-0.129707	0.194553	-0.533213	0.00506925	-0.533213	0.118133	-0.533213	-0.520606	-0.0301669	-0.0265946	-0.533213	0.172503
AL139393.1	-0.542214	-0.449813	-1.12343	-0.685387	-0.657607	-0.626906	-0.563511	-0.470545	-0.36718	-0.64998	-0.522146	0.06854	0.0279235	0.0338104	0.167868	0.176658	-0.152682	-0.120627	-0.323326	-0.248904
AL359885.1	-0.636965	-0.567625	-1.058	-0.380679	-0.0805697	-0.129485	-0.615729	-0.125116	-0.759865	-0.067661	-0.193851	-0.478638	-1.02902	-0.197618	-0.515276	-1.02968	-0.634682	-0.527912	-0.172617	-1.03107
FAM242A	0.144202	-0.58278	-0.58278	-0.58278	0.00738304	-0.576978	-0.574507	-0.00620385	0.0606566	0.292611	0.068107	0.0485553	0.136094	-0.00694038	-0.58278	0.00670851	0.00676485	-0.568005	-0.567966	0.260339
LEF1-AS1	0.502128	-0.305549	-0.0796145	-0.556417	-0.509922	0.160859	-0.187635	-0.0488721	0.065759	-0.0795937	-0.00359086	-0.300047	0.150345	-0.668689	0.0958431	-0.0783232	-0.219153	-0.120709	-0.878804	0.410172
SILC1	-0.541798	-0.660145	-0.864823	-0.500377	-0.748445	-1.01352	-0.441172	-0.550477	-0.87633	-0.822108	-0.530446	-0.0666323	-0.124857	0.0695564	-0.585327	0.166287	-0.00628879	-0.431658	-0.149882	-0.240685
IGHV3-43	0.00786808	-0.42569	-0.109447	0.17066	-0.540954	-0.144373	0.374371	-0.187249	0.130788	-0.574816	-0.323566	0.336762	-0.0694374	-0.838924	-0.288499	-0.248467	-0.63181	-0.457001	-0.680469	0.0653921
AL683842.1	-0.546207	-0.460869	-1.09542	-0.113037	-0.114312	-0.21665	0.061024	-0.261615	-0.424167	-0.141777	-0.508424	0.332872	0.0827323	-0.154361	-0.841817	0.0688604	-0.373531	-0.0654406	-0.0561779	-0.628602
PPIAP70	-0.113193	0.0936222	0.00659526	-0.208012	0.086015	-0.188128	-0.120765	0.129605	-0.160216	-0.133211	-0.729931	-0.760109	-0.734785	-0.737245	-0.726674	-0.283284	-0.73569	-0.760109	-0.736219	-0.498073
OSBPL10-AS1	-0.635731	-0.412485	-0.635731	-0.17855	-0.217324	-0.430872	-0.321561	-0.635731	-0.635731	-0.626344	-0.635731	0.348982	0.130934	0.0614343	-0.635731	-0.141388	0.20024	0.140461	-0.146335	0.127818
EEF1A1P3	0.366968	0.093655	0.316976	0.0860343	0.0246977	-0.494122	0.0567928	-0.498152	-0.0160796	-0.498152	-0.485156	0.271445	0.165514	0.143102	-0.483753	-0.498152	-0.487636	-0.487891	-0.498152	-0.498152
LINC02642	0.192618	-0.613411	-0.613411	0.161151	-0.613411	-0.228273	-0.234552	0.120076	0.284516	0.0613658	-0.0522648	-0.231134	-0.613411	-0.613411	-0.588166	-0.00884551	-0.613411	-0.119394	-0.613411	0.181793
HLA-DQB2	-0.0670028	-0.31101	0.224197	-0.134311	-0.873793	-0.298124	0.0254548	-0.162792	-0.66464	-0.763086	-0.392954	-0.388224	-0.141367	-0.666141	0.283713	-0.555178	-0.0583623	-0.519325	-0.392216	0.315038
GOLGA8N	0.0999831	-0.136484	-0.680861	0.0740999	-0.157836	-0.278544	-0.207381	0.0276414	-0.0914442	0.188471	-0.842607	-0.487011	-0.707378	-0.692491	-0.743595	-0.855808	-0.718071	-0.63115	-0.461051	-0.347224
KIZ-AS1	-0.652423	-0.815599	-0.588048	-0.394335	-0.753962	-0.800403	-0.689945	-0.767777	-0.800134	-0.432585	-0.0247274	-0.13636	-0.321834	-0.185153	0.279034	0.00838668	-0.314503	-0.190027	0.0800739	-0.050688
AC007272.1	0.212268	-0.692271	-0.692271	-0.140965	0.0189572	-0.102497	-0.692271	0.203551	-0.692271	-0.692271	-0.692271	-0.280272	-0.692271	0.106397	0.0103303	-0.692271	-0.321031	-0.125881	-0.313152	-0.142139
NPIPA9	0.210637	-0.697036	-0.129818	-0.605197	-0.736976	0.150114	-0.325408	-0.0357454	-0.0345199	-0.466423	-0.595621	-0.723121	-0.467115	-1.02988	-0.0113672	-0.612662	-0.23923	-0.430323	-0.542496	0.0381397
AC244453.2	-0.587598	0.0539306	0.104058	-0.0277858	0.0872985	0.0386991	-0.587598	-0.0238779	-0.587598	0.271541	0.164509	0.299903	0.161615	0.0646588	-0.587598	-0.576501	-0.277843	0.00958277	-0.587598	-0.587598
AC243772.2	-0.00109973	-0.397214	-0.833872	-0.21996	-0.138971	-0.0932876	-0.156575	0.148709	0.0419589	-0.489185	-0.631147	-0.14412	-0.499626	-0.252054	-0.106536	-0.362718	0.356054	0.278538	-0.532462	-0.936494
TTLL7-IT1	0.316052	-0.147674	-0.523209	0.0532156	-0.523209	0.165623	0.206956	0.0933745	-0.0576436	0.0486967	0.351544	-0.523209	-0.523209	-0.0218224	-0.523209	-0.523209	-0.510597	-0.523209	-0.00884135	0.337707
CHRM3-AS2	0.648157	-0.0951279	-0.028086	-0.210226	-0.405047	0.230047	0.00671872	0.203719	0.358922	0.290808	0.0243574	-0.0205141	0.176883	-0.65426	-0.05392	0.0439159	-0.142079	0.0303137	-0.7587	0.463497
AC104809.2	-0.167636	-0.00596651	-0.0844438	-0.783874	-0.261322	-0.382288	0.211537	-0.0352562	-0.747685	0.292303	-0.828882	-0.428875	-0.526573	-0.817084	-0.687402	-0.66504	-0.59812	-0.590548	-0.589976	-0.429157
AP000688.2	-0.743615	-0.411657	0.242968	-0.418295	-0.473264	-0.743615	-0.224221	-0.743615	-0.32746	-0.743615	-0.717035	0.153152	-0.0963001	-0.743615	-0.0893719	-0.115149	-0.0363537	0.0946621	-0.722573	-0.136152
EIF3FP3	0.259626	-0.620482	0.0399165	-0.133872	-0.405428	0.138484	-0.231696	-0.0301474	0.236528	-0.313962	-0.927265	-0.00438007	-0.851291	-0.542594	-0.0348083	-0.339304	-0.54142	-0.037661	-0.49752	-0.0210389
LINC01683	-0.538217	-0.566252	0.0965369	-0.0390595	-0.488291	-0.500503	-0.350702	0.150469	-0.505972	-0.320681	-0.844515	-0.647561	-0.849521	-0.875645	-0.841154	-0.118741	-0.875645	-0.875645	-0.851001	-0.851375
AC017104.3	-0.539412	-0.42202	0.0684484	0.0945998	-0.344038	-0.125352	-0.102869	-0.564788	-0.404844	-0.896464	0.0932296	0.162016	-0.260095	-0.0145318	-0.896464	-0.896464	-0.384447	-0.0552477	-0.384528	0.0389054
LINC02609	-0.571328	-0.000539227	-1.13646	-0.0752026	-0.0393666	-0.607672	0.0640702	-0.0074605	-0.656453	-0.310355	-0.502002	-0.415635	-0.572371	-0.0670703	-0.958351	-0.532909	0.0437103	-0.295794	-0.225344	-0.648741
OR6C66P	-0.639029	0.131473	-0.639029	-0.639029	-0.107064	0.00397845	0.00457454	0.173373	-0.639029	-0.639029	-0.639029	-0.617589	0.0282235	-0.0067954	0.00143852	0.0120577	-0.639029	-0.620675	-0.639029	-0.00827124
DDX11L10	0.195298	-0.143719	0.0694103	-0.549785	-0.477191	-0.0463051	-0.181197	0.0566441	-0.502715	0.171916	-0.648012	-0.2606	0.0323146	-0.61353	0.676147	-0.535134	-0.490305	-0.244048	-0.144102	-0.470425
GAS6-AS1	-0.570173	-0.41718	-0.0243121	-0.639144	-0.70101	-0.505096	-0.017169	0.075172	-0.11102	-0.15099	-0.393789	-0.268984	-0.0827888	-1.03751	-0.0851768	-0.185606	-0.550129	-0.490223	-0.459902	0.523976
AC011816.1	0.0237289	-0.914875	-0.914875	-0.372252	-0.536664	-0.383222	-0.533093	-0.914875	-0.421675	-0.54536	-0.387287	-0.406391	-0.387544	-0.116879	-0.914875	-0.110545	0.131812	0.139079	-0.0736397	-0.113537
AC116366.1	-0.747235	-0.468324	-0.0543155	-0.0678963	-0.4695	-0.588106	-0.247814	-0.481867	-0.359379	-0.210377	-0.823607	0.0105867	0.388929	-0.548215	-0.447391	-0.720483	-0.387815	0.00266867	-0.171633	-1.07948
AC009264.1	-0.208924	-0.0299786	-0.709117	-0.709117	-0.331004	-0.0789919	-0.709117	0.0756257	-0.709117	-0.695167	0.186095	0.15212	-0.332761	-0.709117	-0.709117	-0.0144327	-0.153477	-0.0219424	-0.709117	-0.168365
CTBP2P8	-0.583974	-0.230476	-0.583974	-0.242922	-0.220466	0.248982	0.0838662	-0.583974	-0.576787	-0.573378	-0.583974	0.534119	-0.583974	-0.583974	-0.148976	-0.23662	-0.0532994	-0.054486	-0.583974	0.166952
AC007278.1	-0.511123	-0.273127	-0.642949	0.0564167	-0.171696	-0.132952	-0.625089	0.103423	-0.436525	-0.700713	0.112846	-0.486716	-0.110651	0.375106	-0.487684	-0.297536	0.301907	0.231706	0.216755	-0.42542
MAGI2-AS3	-0.200133	0.269821	-0.690184	-0.440403	-0.0081739	-0.370466	-0.326249	-0.153779	-0.57356	-0.198528	0.0424375	-0.424386	-0.0183522	-0.497367	-0.829508	-0.854533	-0.685511	0.046903	-0.219016	-0.982527
CSNK1G2P1	-0.616722	0.0139604	-0.625313	0.184862	0.24613	0.056012	-0.625313	-0.0930947	-0.0320028	-0.625313	-0.604652	-0.0414947	-0.607975	0.280845	0.245011	-0.0771117	0.0256376	0.0263142	0.186568	0.0113952
LINC01309	-0.749889	0.196945	-0.761668	-0.504531	-0.0431603	-0.761668	-0.284024	-0.761668	-0.5782	-0.256708	-0.160708	-0.272535	-0.00767434	-0.174767	0.289396	0.0317105	0.123663	-0.326876	-0.0888807	0.145166
AC239798.2	0.459215	-0.730608	-0.224881	-0.468017	-0.141546	-0.691676	-0.589206	0.0389496	-0.620028	-0.466709	0.234266	-0.246869	-0.636829	-0.718364	-0.795356	-0.760691	-0.566491	-0.447028	-0.321684	-0.372932
AL512625.3	-0.521338	-0.480242	-0.666282	-0.627056	0.0217367	-0.0964253	0.0357736	0.09083	0.175904	-0.0666186	-0.529461	0.129461	-0.506474	-0.451519	-0.7549	0.0723517	0.190831	-0.600689	-0.599758	0.128206
AC105940.2	0.0234642	-0.578002	-0.578002	-0.578002	-0.578002	-0.578002	-0.578002	-0.0679747	-0.571536	-0.578002	0.399355	-0.206708	-0.048481	0.246107	-0.578002	-0.0628178	-0.0672562	-0.0627718	-0.563608	0.244642
GTF3C2-AS1	-0.189754	-0.738984	-0.738984	-0.0713783	0.00645934	-0.738984	-0.738984	-0.16233	-0.0661951	-0.727197	-0.738984	-0.17109	0.18215	-0.103972	-0.738984	-0.376461	0.158508	-0.375278	0.0922248	-0.390543
AL161785.2	-0.359693	-0.639366	-0.120394	-0.8587	-0.76374	-0.459398	-0.418669	-0.297253	-0.338422	-0.47248	-0.8587	-0.209129	0.171561	-0.8587	-0.486334	0.0115129	0.141396	-0.209738	-0.356698	0.283815
LINC00330	-0.123066	-0.707324	-0.707324	-0.707324	-0.018984	-0.0849665	0.0361058	0.153065	-0.707324	-0.707324	-0.707324	-0.112317	-0.707324	-0.0371349	-0.232712	-0.148673	-0.707324	0.0875953	-0.151314	-0.707324
Z97192.3	0.0290863	-0.795354	-0.400247	-0.735634	-0.0225456	-0.0470694	-0.28479	-0.13191	-0.633938	-0.571997	0.302453	-0.65398	-0.256731	-0.721471	-0.120037	-0.389044	-0.234354	0.214767	-0.812821	-0.0215217
LINC02532	-0.0204391	-0.740314	-0.345618	-0.750941	-0.23624	-0.750941	-0.737623	-0.750941	-0.750941	-0.750941	0.0924945	-0.20195	0.0223769	-0.431346	0.158652	-0.102495	0.0858298	-0.108515	-0.107341	-0.25389
C12orf75	0.178375	-0.512795	-0.542984	-0.457754	-0.440144	0.00985455	-0.0707914	-0.180651	0.420228	-0.180113	-0.678935	-0.603868	-0.0943865	-0.985561	-0.421718	-0.521527	-0.845857	-0.190007	-0.555458	-0.242818
SMIM1	-0.705359	-0.462963	-0.10269	-0.0842352	-0.531708	-0.4058	-0.440169	-0.610789	-0.906645	-0.429807	0.614097	-0.643123	-0.34644	-0.496801	0.111096	-0.629431	-0.160692	-0.0763847	-0.107818	-0.511692
LINC01634	-0.557451	0.0257675	-0.524995	-0.522334	0.101036	-0.59992	0.212829	-0.259924	-0.31321	0.294143	-0.527464	-0.831904	-0.218655	-0.0101789	-0.802319	-0.0994808	-0.243096	-0.173156	-0.566886	-0.831904
LINC01967	0.509834	0.154348	-0.723925	-0.204597	0.239524	0.207748	-0.147813	0.381666	-0.028962	0.059272	-0.723925	0.364048	0.117144	0.293834	-0.0668154	0.414488	0.0940002	0.361894	0.102915	0.430328
LINC00402	0.111886	-0.406084	0.0717673	-0.305539	-0.759416	0.00461654	-0.227172	0.0360405	0.145106	-0.0507351	-0.0363043	-0.417896	0.085691	-0.82234	-0.179493	-0.417995	-0.360799	-0.262924	-0.932182	0.343166
LINC00494	0.0959013	-0.00308864	0.0667044	-0.310724	-0.685195	-0.108327	-0.119489	0.403386	-0.635685	-0.132254	-0.444077	-0.446284	-0.192855	-0.766967	-0.163403	-0.788786	-0.408285	-0.752524	-0.647287	0.0508518
H3F3AP4	-0.607634	-0.0591489	-0.158432	-0.306959	0.0861868	-0.581224	0.104379	-0.288254	-0.618409	-0.387386	0.0965754	0.28165	0.217081	0.229125	0.0464596	0.305539	0.456039	0.231011	0.361562	-0.357259
LINC00345	-0.588962	-0.153104	-0.588962	0.276588	-0.227467	-0.588962	-0.193796	0.272458	-0.0337294	-0.588962	-0.588962	-0.588962	-0.571207	0.0146681	-0.588962	-0.0745572	-0.588962	0.112983	0.114048	0.224139
AL390860.1	-0.183107	-0.535947	-0.542013	-0.536225	0.0275897	-0.542013	-0.542013	-0.542013	-0.542013	-0.542013	-0.542013	0.225962	0.291816	0.167494	-0.0548158	0.185124	0.0558075	0.324514	0.00523516	-0.0754547
CPB2-AS1	-0.273506	-0.127788	-0.774444	-0.521086	-0.593151	-0.306482	-0.186393	0.108771	-0.156674	-0.633088	-0.782096	-0.0641224	0.117582	0.235335	-0.120892	0.400373	0.13936	-0.0622158	0.00813339	0.192157
MTCO2P11	-0.631541	0.0145623	-0.631541	-0.188871	-0.0568968	-0.624302	-0.631541	-0.180598	-0.117076	-0.631541	0.0845087	0.197226	-0.61195	0.328019	-0.605676	0.0155869	0.0102215	-0.613108	-0.631541	-0.00470835
LINC01553	-0.729748	-0.403794	-0.729748	-0.322953	-0.729748	-0.720666	-0.716799	-0.102361	-0.352714	0.00578254	0.110685	-0.168915	-0.206314	-0.729748	-0.729748	-0.0885524	0.255831	-0.0947278	-0.216281	0.165619
MTND4P14	0.0176911	0.260788	-0.541851	0.156173	-0.000719431	-0.186622	-0.534321	-0.0794334	-0.541851	0.124949	-0.541851	0.609783	-0.527558	0.0837256	0.0948373	-0.541851	-0.00949962	-0.528403	-0.00385894	0.0836487
AP001189.1	-0.118182	-0.0133354	0.319126	-0.585106	-0.0802925	-0.555902	0.206436	-0.0545081	-0.843349	-0.0173109	-0.0236486	-0.210628	0.523119	-0.260264	0.251096	-0.150616	-0.481388	0.195068	0.124228	-0.417774
AL138921.2	-0.208728	-0.399733	-0.147428	-0.764558	-0.0189584	-0.775936	-0.494103	-0.775936	-0.340778	-0.197949	-0.775936	-0.744757	-0.0240072	0.432922	-0.738482	-0.18207	-0.379158	-0.749245	-0.749174	-0.292614
SLFN14	-0.4955	-0.525201	-0.456499	-0.467222	-0.503669	-0.482626	-0.139565	-0.495718	-0.76851	-0.14055	0.110447	0.163989	0.298835	0.124588	0.243066	0.0972891	0.148481	0.242662	0.0541592	0.144619
FMR1-IT1	-0.731837	-0.372549	-0.535713	-0.517397	-0.13448	-0.750437	-0.598244	-0.534911	-0.93866	-0.303885	-0.0966552	0.105321	-0.144499	0.444466	-0.229332	0.0664903	0.0383031	-0.126902	-0.01156	-0.286402
AC007278.2	-0.307457	-0.0423333	-0.924227	0.0210688	-0.166962	-0.257514	-0.44349	0.13783	-0.581168	-0.554078	0.0989379	-0.0691009	-0.077836	0.583239	-0.40859	-0.164345	0.163059	0.0604714	0.224789	-0.40806
RNF217-AS1	-0.624329	0.116811	-0.895955	0.0341849	0.418827	-0.181142	0.163414	0.139552	-0.580529	0.282555	-0.255223	-0.172771	-0.127401	-0.0525425	-0.615642	-0.133119	-0.281863	-0.194562	-0.436979	-0.551397
YWHAQP5	-0.628276	-0.628276	-0.217725	-0.628276	-0.186152	-0.312325	-0.628276	-0.00357727	-0.628276	-0.617818	0.178755	-0.628276	0.328013	0.0804666	-0.628276	0.24978	-0.119768	-0.120589	-0.610583	-0.132514
AL117378.1	-0.752657	-0.50971	-0.869513	-0.800052	-0.201382	-0.771005	-0.526621	-0.529292	-0.858961	-0.628885	-0.174436	-0.197768	-0.592427	-0.13392	-0.636241	-0.407247	0.027673	0.421233	-0.500929	-0.0360313
LINC01010	-0.258348	-0.166965	0.00261518	-0.0270996	0.64938	-0.17824	-0.443383	-0.163308	0.0186215	-0.25454	-0.703402	-0.320735	-0.703402	-0.364267	-0.678131	-0.703402	-0.703402	-0.46511	-0.352573	-0.703402
DNAJC9-AS1	-0.739467	-0.598411	-0.334487	-0.34902	-0.811749	-0.874633	-0.610507	-0.76138	-0.596809	-0.213482	-0.259297	0.253013	-0.124549	0.0138044	0.13105	-0.115244	-0.0450455	-0.162638	-0.357384	0.151492
SDR42E1P5	-0.762359	-0.13879	-0.886756	-0.345221	0.236667	-0.627655	-0.667735	-0.532111	-0.716644	-0.74088	-0.549013	-0.460402	-0.488244	0.366833	-0.863684	-0.438489	-0.308301	-0.19585	-0.0321309	-0.543147
ANKRD44-IT1	0.369796	0.347789	0.655143	0.501668	0.313319	0.326901	-0.124477	0.300378	0.272886	-0.0966057	0.427073	-0.100852	0.236783	0.11613	0.137554	-0.664592	0.0222789	-0.678862	0.13538	0.00570857
AL732372.2	-0.682919	0.133378	-0.096561	-0.18691	0.0638411	-0.561245	-0.0669199	-0.16862	-0.777932	-0.0219511	0.128782	0.24808	0.278322	0.276177	0.267691	0.429796	0.435045	0.0139225	0.240911	0.0210172
DDX10P1	-0.740884	-0.268765	-0.299722	-0.787444	0.306813	-0.545546	-0.462608	-0.244162	-0.645132	-0.383687	-0.0692208	0.172867	-0.580206	0.0285798	-0.801553	-0.393437	-0.811894	0.0897745	-0.0837927	-0.586231
AC068446.1	-0.0778394	-0.607402	-0.9124	-0.451915	-0.681229	-0.750557	-0.912509	0.059715	-0.608738	-0.55559	-0.302246	-0.412523	-0.727262	0.108173	0.0716756	-0.424787	-0.487918	0.0572863	-0.694392	0.0113733
LINC01968	-0.815965	0.246938	-0.815965	-0.484355	-0.177748	0.00624411	-0.120967	-0.319441	-0.815965	-0.408988	-0.815965	-0.435447	-0.282438	-0.477265	-0.815965	-0.470041	-0.296525	-0.815965	-0.815965	0.130973
AC007384.1	-0.155528	-0.373788	-0.663279	-0.93846	-0.941648	-0.299299	-0.760507	0.0307176	-0.335039	-0.550391	-0.128614	-1.05246	-0.532824	-0.882975	-0.164266	-0.917849	-0.125502	-0.832332	-0.610345	-0.152818
LINC00857	-0.596057	-0.624739	-0.179019	-0.709509	-0.970649	-0.970649	-0.439409	-0.11824	-0.599989	-0.340491	-0.970649	-0.933944	-0.970649	-0.432468	-0.0643269	-0.970649	-0.0931616	-0.554906	-0.149201	-0.970649
HLA-DQA2	0.428552	0.100547	0.366456	0.25565	-0.563302	0.275535	0.00742697	-0.251905	-0.683767	-0.10184	-0.269508	-0.0635446	0.191084	-0.503782	0.261641	-0.512393	-0.0809653	-0.462992	0.0806711	0.229812
AC243919.1	0.226314	0.240153	0.056658	0.374809	0.43233	0.571019	-0.280342	0.125236	0.720247	0.207778	-0.518762	0.149088	0.157799	-0.0131651	-0.004386	0.0402181	0.0743077	-0.706819	0.110019	0.523691
LINC02245	-0.195803	-0.524163	-0.852978	-0.493475	-0.792151	-0.0896069	-0.363629	0.148629	-0.277381	-0.265536	-0.87847	-0.872051	-0.19452	-0.820012	-0.0954007	-0.759555	-0.247644	-0.613	-0.900045	0.0557332
KIFC1	-0.0743959	-0.788378	-0.23265	0.0548863	-0.852928	-0.193862	-0.469625	-0.582008	0.588748	-0.613956	-0.57879	-0.520625	-0.561671	-0.266727	-0.335594	0.185631	-0.356922	-0.0798592	-0.244547	-0.252295
MTCO3P11	-0.508674	-0.0922638	-0.508674	-0.503862	-0.503167	-0.508674	-0.508674	0.208162	0.0103461	0.0540974	0.101877	-0.508674	0.418614	0.13262	-0.508674	0.0503278	0.214748	0.21523	-0.508674	-0.508674
AL162615.1	-0.303234	-0.394284	-0.547209	-0.21666	-0.145717	-0.442343	-0.511206	-0.640728	-0.628898	0.30959	-1.15079	0.114063	-0.59242	-0.10613	-0.0880921	-0.243552	-0.135519	0.149727	-0.606297	-0.621248
LINC00211	-0.74567	-0.0304083	-0.0551956	0.19875	-0.755021	-0.381027	-0.519621	-0.402438	-0.0281131	0.0300189	0.04006	0.41562	0.295051	0.202558	-0.608005	-0.523673	0.0100686	-0.22171	-0.151063	-0.23852
AC022034.1	-0.549584	-0.631317	-0.45452	-0.851767	-0.546048	-0.713925	-0.50544	-0.500259	-0.580222	-0.475461	-0.2422	0.0977456	0.159638	0.132883	0.0544802	0.00892444	0.101921	0.17027	0.0483966	-0.124081
KLF7-IT1	0.0688518	0.339174	0.469387	0.385698	0.19847	-0.0426186	0.00258543	-0.0505308	-0.573576	-0.176716	-0.573576	0.131709	0.222338	0.188646	-0.55432	-0.559325	-0.0858523	-0.0836375	-0.573576	0.0747993
SIRPG-AS1	-0.566997	-0.716369	-0.088766	-0.467598	-0.998642	-0.842478	-0.894381	-0.462448	-0.726061	-0.375076	0.258522	-0.583653	-0.558609	-0.0795403	-0.28733	0.0252078	-0.142946	-0.525522	-0.0498181	-0.0969738
AL078604.2	-1.06911	-0.641934	-0.676537	-0.516821	0.229894	-0.454579	-0.112128	-0.440502	-0.757674	-0.557221	-0.608569	-0.0191307	-0.666055	-0.149275	-0.402539	-0.158261	-0.0607583	0.0992132	-0.278275	-0.879485
LINC00649	0.515286	-0.484617	-0.458671	-0.528896	-0.63522	-0.160568	-0.575471	-0.135003	0.24907	-0.199809	-0.0673127	-0.262649	-0.0347308	-0.695321	-0.10893	-0.392509	-0.555163	-0.455679	-0.871794	0.0984826
LINC00844	-0.472253	-0.550649	0.171104	-0.826849	-0.107905	-0.569981	-0.834108	-0.242777	-0.36483	-0.104082	0.0954628	0.316893	0.178773	0.156847	0.0439708	0.0131453	0.158287	-0.0582074	0.061805	-0.185629
AC104837.2	-0.604575	-0.734299	-0.797176	0.109867	-0.786981	-0.62281	-0.719114	0.13314	0.0532105	-0.671729	-0.104285	-0.314817	-0.774965	0.16479	-0.181899	-0.497328	-0.0109009	-0.261615	-0.439206	-0.509593
LRRC37A2	-0.123608	-0.219754	0.191602	-0.619598	-0.680403	-0.465567	-0.207042	-1.02022	-0.553828	-0.312243	-0.577253	-0.393832	-0.861163	0.205268	-0.629313	-0.431684	0.10482	-0.421122	-0.568755	0.0940861
CCR12P	0.433042	-0.232216	-0.0108066	-0.388112	-0.655675	0.0561198	-0.0394271	-0.166352	0.0981389	-0.223091	0.0156926	-0.405309	0.109235	-0.790583	0.121484	-0.201351	-0.325053	-0.121228	-0.965036	0.156331
OR2W3	-0.286079	-0.178769	0.136821	-0.851453	-0.363734	0.192564	0.102735	-0.356423	-0.716078	0.404371	-0.0838901	0.22378	-0.136648	-0.546303	0.0649822	-0.599081	-0.582886	-0.354266	-0.404443	-0.295058
AC004969.1	-0.0588041	-0.553305	0.0972528	-0.893044	-0.545077	-0.521438	-0.904953	-0.414497	-0.904953	-0.0762122	-0.904953	-0.596746	-0.117951	-0.249227	-0.187454	-0.224802	-0.335623	-0.137851	-0.876943	-0.904953
SCARNA12	-0.177691	-0.265724	-0.866406	-0.400036	-0.57354	-0.169621	-0.208313	-0.148075	-0.489181	0.177011	0.325437	0.119994	-0.0277123	0.0886424	0.150719	-0.101808	-0.304472	-0.910459	0.155607	0.133076
SCARNA10	-0.404893	0.215543	-0.404893	0.255947	0.263781	0.432273	0.233739	-0.404893	0.200668	-0.404893	-0.404893	0.25627	0.248537	0.365657	0.279474	0.32724	0.305319	-0.404893	-0.401342	0.338279
TXNDC5	0.104738	-0.467876	0.0504245	0.171897	-0.404671	0.0541126	0.14605	-0.115436	0.495287	-0.445843	-0.529424	-0.308041	-0.150464	-0.859525	-0.603231	-0.299653	-0.388129	-0.360073	-0.673245	0.0775075
CLRN1-AS1	-0.330942	0.244571	0.0882999	-0.0650536	0.0243687	-0.173711	0.36939	-0.103191	0.0700125	-0.397423	-0.680834	0.195005	-0.247826	-0.754164	-0.68661	-0.441951	-0.791548	0.004865	-0.100868	-0.328467
AC112487.1	-0.667014	-0.667014	-0.667014	-0.182284	-0.659019	-0.667014	-0.667014	-0.347621	-0.437688	-0.667014	-0.667014	-0.667014	-0.0422724	-0.298362	0.451557	0.124578	-0.423399	-0.123338	0.121675	-0.133909
POM121L7P	-0.50828	0.251767	-0.244375	0.056242	0.267776	-0.525565	0.270309	-0.0301716	-0.435258	0.126857	-0.674171	-0.246129	-0.640668	-0.174946	-0.730723	-0.157559	-0.304412	-0.646856	-0.580853	-0.621202
NME1	-0.0941287	-0.533249	-0.216667	0.0814964	-0.571024	-0.153623	-0.775395	-0.84555	0.424838	-0.627433	-0.157584	-0.338794	-0.490751	-0.664527	-0.61081	-0.092817	-0.653109	-0.524792	-0.719032	0.0865743
AC092104.1	0.019199	-0.0219198	-0.821058	-0.264793	-0.204651	-0.426006	-0.28501	-0.0820113	-0.363286	0.0216314	-0.821058	-0.0953077	-0.821058	-0.821058	-0.821058	-0.78998	-0.821058	-0.445723	-0.791052	-0.060961
IGKV1D-8	0.0529	-0.775822	-0.345969	-0.154593	-0.704877	-0.620762	-0.0197547	0.0758748	-0.0498925	-0.844672	-0.727666	-0.691523	-0.258562	-0.781354	-0.264344	-0.612712	-0.442122	-0.38388	-0.884009	0.170449
DEFA3	-0.308314	-0.314022	0.340004	-0.326199	0.292137	0.192785	0.0275497	-0.680534	-0.176127	0.114429	-0.708792	0.337176	-0.435013	-0.219313	-0.210267	-0.426105	-0.503445	-0.24504	-0.805028	-0.231871
IGKV1-6	-0.113573	-0.739564	-0.0907466	-0.152547	-0.37452	0.174599	0.323697	-0.0798122	0.470318	-0.535597	-0.451294	-0.421511	-0.0806999	-0.770907	-0.428954	-0.24878	-0.125321	-0.381186	-0.72395	0.0985462
IGKV3-20	-0.0555526	-0.489749	0.386857	0.304259	-0.392969	-0.0835788	0.240748	0.0336446	0.434677	-0.483876	-0.427433	-0.287433	-0.0312239	-0.697123	-0.346074	-0.0926653	-0.0886061	-0.240618	-0.766455	0.0889454
RPL7P24	-0.887487	-0.678305	-0.900473	-0.559131	0.0696485	-0.482114	-0.434773	-0.888686	-0.582078	-0.627082	-0.900473	-0.87167	-0.522877	0.0752751	-0.900473	-0.325618	-0.05107	-0.110719	-0.244488	-0.900473
DEFA1B	-0.478591	-0.294993	0.494353	-0.507551	0.580822	0.0511041	0.159833	0.00905769	0.0450892	0.0614331	-0.164929	0.557594	0.23878	-0.175222	0.0901069	-0.0282984	-0.259166	0.0572834	-0.468116	-0.571489
IGKV1-17	0.0862201	-0.506541	0.679791	0.0311509	-0.41898	0.141074	-0.14973	-0.0980033	0.369073	-0.408245	-0.552538	0.0248762	0.0755925	-0.580211	-0.393717	-0.242841	-0.114021	-0.411172	-0.600426	0.080296
AQP1	-0.411198	-0.374916	0.0232748	-0.147536	-0.637214	-0.449256	0.0411564	-0.326426	-0.950681	0.305163	-0.0329877	-0.454682	0.045767	-0.589771	0.10355	-0.913435	-0.35069	-0.487466	-0.524108	-0.674798
AC026877.1	-0.638574	-0.462521	-0.470612	-0.575075	-0.520332	-0.486132	-0.484016	-0.534202	-0.510221	-0.463975	0.111483	0.153835	0.159922	0.148353	0.154719	0.177249	0.116584	0.159515	0.22946	0.0313434
IGKV1-16	0.124657	-0.536443	0.00216656	-0.198812	-0.362905	0.0286565	0.367352	0.0601481	0.56767	-0.533479	-0.471519	-0.178192	-0.111798	-0.635295	-0.419296	-0.115758	-0.170277	0.142832	-0.73725	0.123914
MIF	0.0388239	-0.891172	0.143083	-0.256304	-0.815422	-0.0833613	-0.64725	-0.508861	0.109383	-0.618944	-0.548807	-0.619157	-0.31105	-0.974207	-0.61932	-0.181515	-0.59247	-0.409617	-0.879929	-0.118465
HLA-DOB	0.0939816	-0.381526	-0.14643	-0.41771	-0.658507	0.0710832	-0.248991	0.202759	-0.471675	-0.196255	-0.259079	-0.569964	-0.0924326	-0.98477	0.0217557	-0.638547	-0.369728	-0.53733	-0.925956	0.157779
LINC00877	-0.442273	-0.916576	-0.453819	-0.654109	-0.818669	-0.857431	-0.426189	-0.448967	-0.778472	-0.460789	-0.071796	-0.207711	-0.314155	-0.681842	0.410197	-0.609051	-0.0792196	-0.0785674	-0.740943	-0.856028
AC005410.1	-0.251501	-0.368917	-0.690289	-0.218886	-0.690289	-0.690289	-0.231428	-0.0358762	-0.400151	0.204164	-0.690289	-0.66736	-0.690289	-0.671454	0.0513843	-0.690289	-0.690289	0.172913	0.10095	-0.00183305
IGKV2-24	0.0844812	-0.696137	0.0128586	-0.494322	-0.682743	-0.309498	-0.295389	-0.421396	0.148414	-0.501822	-0.617829	-0.627824	0.251164	-0.744859	-0.595366	-0.436274	-0.329741	0.0461208	-0.872388	0.102956
WWTR1-AS1	-0.745276	-0.745276	-0.745276	-0.745276	-0.745276	-0.434516	-0.732094	-0.299207	-0.735814	-0.273145	-0.278284	-0.0971806	0.075641	-0.355886	-0.418809	0.20144	-0.00731725	-0.235999	-0.745276	0.216222
CDRT1	-0.35528	-0.489223	0.155967	-0.453615	-0.84866	-0.520018	-0.860099	-0.860099	-0.477832	-0.860099	-0.860099	-0.832709	-0.0977427	-0.8376	-0.103211	-0.118671	-0.184456	-0.652313	-0.416761	0.0622671
RPL36A	0.0189731	-0.290579	-0.212202	0.0990348	-0.12528	0.159728	-0.65306	-0.574718	0.589903	-0.137693	-0.0226172	-0.383392	-0.519055	-0.581428	-0.57492	-0.604761	-0.551991	-0.504712	-0.663495	-0.0053913
IGKV3-11	0.154259	-0.47164	0.158075	0.274761	-0.339024	-0.0691562	0.220778	-0.0989779	0.426429	-0.534555	-0.136224	-0.0311617	-0.0608375	-0.881209	-0.271993	-0.243668	-0.131467	-0.260159	-0.790831	0.141181
CD302	-0.392097	-0.08996	-0.186214	-0.0883718	0.183581	-0.00750126	0.0747074	-0.278113	-0.271697	0.149096	-0.890663	0.0697999	0.190563	-0.742671	-0.808162	-0.564476	-0.680182	-0.532665	-0.399747	-0.270584
PSMC1P1	-0.663776	0.200644	0.446625	0.394714	-0.077641	-0.243607	-0.423273	-0.0629029	-0.048116	-0.500234	-0.248151	-0.672892	-0.482344	-0.425333	-0.670485	-0.653898	-0.50638	-0.542447	-0.431727	-0.304852
AC022121.1	-0.218542	-0.0481552	-0.771079	-0.505273	0.0226128	-0.368388	-0.271603	0.00777857	-0.52568	-0.756606	-0.771079	-0.771079	-0.0607457	0.150649	0.276766	-0.311132	-0.194574	-0.324452	-0.771079	-0.746964
TRBV11-2	-0.11347	-0.72073	-0.299671	-0.755546	-0.731341	-0.465893	-0.559348	-0.504636	-0.548163	-0.608154	-0.112906	0.077072	0.25217	0.0879345	0.071874	0.392485	-0.156866	-0.0587728	-0.147225	-0.18685
XACT	-0.146547	-0.104801	-0.506454	-0.13809	-0.504963	-0.506454	-0.164897	-0.506454	-0.505226	-0.504643	0.249935	0.265695	0.258687	0.265488	0.250943	0.250185	0.262737	0.264632	0.241595	0.259888
IGKV1-9	0.206941	-0.65998	0.0895101	0.104773	-0.436449	0.253873	-0.213086	-0.0705824	0.459608	-0.523661	-0.433004	-0.337345	0.036702	-0.535397	-0.381773	-0.0811088	-0.0901448	-0.133049	-0.797912	0.261106
AC092620.1	-0.542534	-0.542534	-0.542534	0.262479	0.327654	0.236291	0.374147	0.129782	0.189803	0.24404	-0.542534	0.0160018	-0.00566772	-0.542534	0.0789342	0.076863	-0.160721	0.145066	-0.156052	-0.542534
ANOS2P	-0.389346	0.149818	0.0115894	-0.563608	-0.0459623	-0.0277218	-0.697306	-0.707651	-0.633387	-0.661539	-0.297995	0.148904	-0.511404	0.057509	0.190692	-0.0537939	0.0592378	-0.0573515	-0.0430909	-0.822042
DENND6A-DT	-0.834422	-0.240787	-0.00294264	-0.142836	0.061606	-0.283935	0.0617517	-0.595217	-0.834422	-0.820133	-0.834422	-0.418589	-0.343325	-0.110884	-0.834422	-0.199829	0.056373	-0.140763	-0.451311	0.0760678
PWP2	-0.402525	-0.621224	-0.452017	-0.641925	-0.082772	-0.579177	-0.275234	-0.480146	0.18727	0.0208995	0.32053	-0.43397	0.0910779	0.0439918	0.127975	-0.426117	0.168686	0.243988	0.164881	0.344664
HYPK	-0.318844	-0.909978	-0.687831	-0.910763	-0.611421	-0.755122	-0.475601	-0.670074	-0.804995	-0.613304	-0.295748	-0.100919	-0.143441	-0.187032	-0.0473602	-0.0136882	-0.0477062	0.0434454	-0.190687	0.158484
IGKV1-33	0.218891	-0.461036	0.0711853	0.0668473	-0.393957	0.0212782	0.221636	-0.0405728	0.59869	-0.446304	-0.364141	-0.11351	-0.0290737	-0.744739	-0.230124	-0.168755	-0.126305	-0.314873	-0.714731	0.345011
FOXP1-IT1	0.0847826	-0.00735184	-0.468769	0.148196	0.232126	-0.0300386	0.154664	0.384511	0.281086	-0.468769	-0.468769	-0.458646	-0.459559	-0.468769	-0.456609	0.122334	-0.468769	-0.468769	0.202657	0.36781
PSG2	-0.772369	-0.772369	-0.772369	-0.772369	0.0275336	0.0130261	-0.134251	-0.772369	-0.772369	-0.3076	-0.772369	0.19454	0.0219525	-0.487043	-0.772369	-0.467308	-0.772369	-0.191043	-0.476214	-0.318768
SKINT1L	0.037175	0.00228184	-0.572081	0.230881	0.0172667	-0.572081	-0.565231	0.327832	0.103761	0.518505	-0.572081	0.406473	0.378777	0.0114566	0.124103	0.265672	0.0235751	0.024522	0.264385	-0.134553
LINC02082	-0.492776	-0.423036	-1.06825	-0.582325	-0.475762	-0.50444	-0.712176	-0.318998	-0.627151	-0.326934	0.0291351	0.0423726	0.084338	0.145944	-0.188106	0.0393268	0.0428582	0.116059	0.0171318	0.000125827
AF107885.1	-0.330032	-0.185604	-0.626501	-0.619715	-0.626501	-0.626501	-0.245538	-0.142927	-0.182205	-0.626501	0.141597	0.280868	0.0799183	-0.0618769	0.240817	0.0136504	0.292495	0.394275	0.0151683	-0.00523419
ARPIN	-0.19494	-0.654741	0.0379452	-0.539806	-0.485408	-0.0374822	-0.0943284	-0.151149	0.0778272	0.222042	-0.9999	0.143024	-0.416176	-0.775534	-0.542311	-0.464077	-0.560231	-0.572611	-0.512877	0.0764554
IGKV2D-28	0.228427	-0.396413	0.250274	-0.0263639	-0.358195	-0.562783	-0.598695	-0.00607369	0.123162	-0.624752	-0.236139	0.0441131	0.205595	-0.535472	-0.0929404	0.0271144	0.203071	0.0430451	-0.335528	0.627027
SERPINB10	-0.74209	-0.62275	-0.405115	0.0726104	0.302453	-0.139185	-0.549949	-0.278972	-0.116075	-0.764143	0.0910306	-0.202117	-0.23715	-0.622462	-0.477173	-0.653194	-0.542196	-0.217033	0.242846	0.240532
CCDC169	-0.58779	0.102946	-0.100826	0.0904939	-0.596512	-0.121832	0.043033	-0.0157974	-0.211963	0.257221	0.176885	0.38534	-0.596512	-0.580621	-0.573273	-0.579314	-0.164675	-0.596512	-0.00425962	-0.596512
ZNF702P	0.363863	-0.791118	-0.79162	-0.160983	-0.617838	0.197977	-0.179408	-0.0901752	-0.532254	-0.225651	-0.598035	-0.495786	-0.752245	-0.588228	-0.592934	-0.702656	-0.0974634	-0.202196	-0.68979	-0.0322928
AL117692.1	0.0630557	-0.0824805	-0.639202	-0.639202	-0.344188	-0.639202	-0.0231419	-0.353297	-0.161878	-0.639202	-0.639202	0.0185097	-0.622169	0.290754	-0.616713	-0.622559	0.236625	0.0388459	-0.10063	0.133388
ABCC13	-0.535819	-0.437028	-0.0331995	-0.361941	-0.533654	0.0123176	-0.381156	-0.65667	-0.729935	0.573669	-0.146045	-0.0107594	-0.11647	-0.621209	-0.0749181	-0.929592	-0.63363	-0.34675	-0.531423	-0.222082
AC079760.2	-0.818557	0.0764552	-0.818557	-0.377881	-0.14144	-0.405559	-0.818557	-0.632506	0.0263394	-0.593031	0.0242636	-0.818557	-0.818557	-0.325936	-0.782888	0.154126	-0.258517	-0.0872644	-0.516975	-0.539014
AC110769.1	-0.62579	0.170002	-0.62579	-0.263887	-0.0794335	-0.102077	0.165503	-0.0303696	-0.62579	-0.62579	-0.000479321	-0.604927	-0.62579	0.328934	-0.62579	0.0515911	0.0979476	0.139891	-0.150649	0.0310573
PPAN-P2RY11	0.235901	-0.700268	-0.104702	-0.380668	-0.621437	-0.191155	-0.136873	-0.260985	0.0116477	-0.700795	-0.865016	-0.0781873	-0.106499	-0.805581	0.178438	-0.180993	-0.673384	-0.570713	-0.801682	-0.215837
IGKV2-30	0.169204	-0.462387	0.184893	-0.317987	-0.485596	-0.135873	0.200908	0.0663318	0.53517	-0.452095	-0.515751	0.0981681	-0.110932	-0.738738	-0.574888	-0.0922049	-0.317659	-0.0389298	-0.667796	0.0053713
IGKV2D-29	0.275741	-0.606264	-0.420368	-0.0591004	-0.413558	-0.278288	-0.138139	-0.221997	0.163527	-0.78339	-0.614191	-0.455842	0.224411	-0.804831	-0.419062	0.14581	-0.464227	-0.248543	-0.716787	0.105959
IGKV1-12	-0.0255759	-0.60408	0.0242864	0.181975	-0.298103	0.0349318	0.157902	-0.105571	0.443577	-0.462156	-0.668162	-0.313496	-0.0678692	-0.845733	-0.39899	-0.0345051	-0.325236	-0.327066	-0.791075	0.00430104
IGKV1-5	0.0295648	-0.56139	0.102241	0.140763	-0.570533	-0.00358961	0.285091	0.00919072	0.480445	-0.509132	-0.245442	-0.285169	-0.0812918	-0.823966	-0.312549	-0.269298	-0.133569	-0.216842	-0.737132	0.12138
HLA-L	-0.359727	-0.548489	-0.312188	-0.251568	-0.749179	-0.554002	-0.437572	-0.241569	-0.438804	-0.434724	-0.0860259	-0.63922	0.127609	0.0506495	0.0646291	0.325498	0.270333	0.278653	0.287984	-0.42896
RPL7P18	-0.601303	-0.384194	-0.943884	-0.632239	-0.313549	-0.351574	-0.509652	-0.629876	-0.465472	-0.943884	-0.0990773	-0.129717	-0.136819	-0.103468	0.1173	0.426818	-0.156304	0.0815407	-0.371119	-0.388284
IL12A-AS1	-0.583681	-0.583681	0.400436	-0.108879	0.222133	-0.576964	-0.213372	-0.583681	-0.0333917	-0.583681	-0.583681	0.299622	-0.245465	-0.261637	-0.583681	0.0229972	0.01799	0.0209316	-0.583681	-0.566794
IGKV2-28	-0.0513286	-0.487987	0.0688071	0.281388	-0.459841	-0.001936	0.0723128	0.0207361	0.496913	-0.524222	-0.565964	-0.255972	-0.161311	-0.694148	-0.434558	-0.327202	-0.250763	-0.21855	-0.777213	0.250269
LINC01322	0.245823	-0.597406	-0.597406	-0.597406	0.0650511	-0.00924723	-0.591537	0.176918	-0.214821	0.00729086	0.00735978	0.0729523	0.246742	0.252662	0.473128	0.235206	0.368825	0.0387062	0.0412061	0.333128
RPS2P45	-0.080033	-0.00133557	-0.655752	-0.64741	-0.655752	0.127486	-0.232044	-0.279656	0.0424824	-0.644155	-0.0355896	-0.632893	-0.0865935	-0.636975	-0.628293	-0.635431	0.18383	0.00794037	-0.636132	0.234676
AC134772.1	0.0969477	-0.206259	-0.852991	-0.264396	0.141043	-0.547279	-0.12204	0.174158	0.0478696	-0.134539	-0.531438	-0.852991	-0.829323	-0.239584	0.0186426	-0.215392	-0.424745	-0.852991	-0.419186	-0.237054
AC116533.1	-0.392252	-0.617247	-0.617247	-0.591334	-0.496871	-0.617247	-0.478041	-0.617247	-0.329245	-0.617247	0.499777	0.0146806	-0.241138	-0.22945	-0.0478541	-0.0923574	-0.0139275	0.0370437	-0.212234	0.425752
CFHR1	-0.408585	-0.572941	-0.579033	-0.540173	0.0482796	-0.552776	-0.148672	-0.534625	-0.795655	-0.583466	-0.0420614	-0.0757487	-0.135274	0.33001	-0.137095	-0.144371	0.385147	0.319943	-0.00226217	-0.196451
IGKV3-15	-0.0328518	-0.539757	0.407737	0.0784574	-0.479022	0.0174155	0.183033	-0.0719311	0.358796	-0.559036	-0.409866	-0.269155	-0.105344	-0.824329	-0.302411	-0.275003	-0.253241	-0.418819	-0.770946	0.0538552
IGKV1-27	-0.0486709	-0.603436	-0.0159649	-0.536691	-0.624778	-0.0336587	-0.130202	-0.144427	0.413939	-0.576744	-0.505273	-0.22839	-0.125345	-0.654935	-0.421196	-0.275764	-0.39272	-0.328774	-0.673202	0.577103
CD46P1	-0.758596	0.104828	-0.772999	-0.386668	-0.28517	-0.342016	-0.772999	-0.759925	-0.762006	-0.772999	0.0375007	-0.244961	0.149036	-0.772999	-0.734622	-0.0531866	-0.296321	-0.289015	-0.0453782	-0.745994
AC055748.1	0.435592	-0.423636	-1.10831	-0.42229	-0.623117	-0.136064	-0.505202	0.0357732	-0.219387	-0.0964828	0.0458875	-0.366407	-0.185613	-0.431164	-0.607426	-0.634107	-0.531523	-0.355793	-0.490741	0.169111
C4A	-0.513899	-0.227385	-0.166185	-0.668676	-0.193049	-0.61175	0.189093	-0.397847	-0.9107	0.224678	-0.972119	-0.650594	-0.141646	-0.425561	-0.000170681	-0.38246	-0.66155	0.0721269	-0.663183	-0.416076
HBB	0.136606	0.136725	0.284992	0.0659003	-0.163188	0.255984	0.112563	0.0248094	-0.52628	0.535043	0.461325	0.297026	0.214133	-0.570345	0.453192	-0.556157	-0.32086	-0.176906	-0.26372	0.2468
GABPB1-AS1	0.111446	-0.393988	-0.409929	-0.101803	-1.01749	-0.662215	-0.601923	-0.151883	0.10955	-0.0748876	-0.577497	-0.00911007	-0.194384	-0.948841	-0.548122	-0.814672	-0.611643	-0.75778	-0.518919	-0.173566
LIFR-AS1	0.0664678	0.0513718	-0.711071	0.0144083	-0.160435	0.219535	0.0352147	0.271434	-0.316475	0.431113	-0.138565	-0.160289	-0.694896	-0.346576	-0.711071	-0.711071	-0.336441	-0.0335993	-0.194022	0.111307
A2M-AS1	0.414015	-0.694954	0.180856	-0.643643	-0.363106	0.162318	0.038899	0.00534559	0.133378	0.0617372	0.0115905	-0.276449	-0.0514446	-0.469317	0.112183	-0.452677	-0.869098	-0.269817	-0.139642	0.133568
LINC00861	0.461189	-0.29058	-0.00384663	-0.433799	-0.650736	0.102718	-0.206306	-0.00137854	0.142218	-0.0618981	-0.170456	-0.295268	0.0556296	-0.884866	-0.0173964	-0.358833	-0.309545	-0.172909	-0.7942	0.303025
LINC00461	0.0498052	-1.04288	-1.04288	-0.513335	-0.483451	-0.594997	-0.665344	-0.196752	-0.667419	-0.113134	-0.236726	-0.493713	-0.398467	0.0198915	-0.408943	-0.169657	-0.005283	-0.531365	0.0439124	0.10641
NEAT1	-0.385827	-0.2148	-1.06627	0.11579	-0.790816	-0.537288	-0.673414	-0.124578	-0.518318	-0.379466	-0.0845493	-0.396479	-0.439394	0.210548	0.0382568	-0.137876	0.203428	-0.467137	-0.0180973	0.00759368
MIR4300HG	0.182148	-0.495605	-0.933063	-0.595264	-0.479093	-0.531994	-0.918811	-0.174802	-0.6185	-0.165645	0.0349126	-0.512356	-0.137227	-0.28803	-0.897349	-0.394795	-0.933063	-0.907611	-0.544903	-0.908328
LINC02273	0.234038	-0.461849	-0.21765	-0.488628	-0.568172	-0.769559	-0.375092	-0.862114	0.13245	-0.486249	-0.548118	-0.338534	0.085248	-0.767771	0.202977	-0.118405	-0.198537	-0.271734	-0.765162	0.0235587
RRS1-AS1	0.124144	0.0130211	-0.991706	-0.245763	-0.241336	-0.0909927	-0.309721	-0.155903	-0.092635	-0.384356	-0.991706	-0.0960559	-0.634545	-0.517136	0.127358	-0.499646	-0.504356	0.170805	-0.501685	0.0773479
KCTD21-AS1	0.20797	-0.035994	-0.294274	-0.453263	-0.551701	-0.112067	-0.0622643	-0.0739106	0.193313	-0.274097	-0.346827	-0.693258	-0.441763	-0.660693	-0.558119	-0.913221	-0.727922	-0.701272	-1.00526	-0.365847
AC073911.1	-0.745138	0.0260088	-0.745138	-0.0625371	-0.283502	-0.274064	0.116136	-0.445626	-0.745138	-0.204036	-0.0828705	0.156817	-0.745138	0.00109046	-0.352809	0.0217547	-0.745138	-0.745138	-0.0635674	-0.721787
AL049840.1	-0.123832	-0.728405	0.131273	-0.331925	-0.290524	-0.720975	-0.0995139	0.186128	-0.262993	-0.171858	-0.728405	-0.503742	-0.0137607	0.123647	-0.701858	-0.0237858	-0.387112	-0.709486	-0.191342	0.3877
AC044802.1	-0.0270823	-0.0818026	-0.12265	-0.823469	-0.808773	-0.371264	-0.388545	-0.236376	-0.823469	-0.22924	-0.823469	-0.823469	-0.823469	-0.823469	-0.297814	-0.823469	-0.823469	-0.0657357	-0.219703	0.0357191
AC138781.1	-0.747046	-0.311584	-0.037254	-0.469368	0.182384	-0.737805	-0.183857	-0.139359	-0.150127	-0.747046	-0.717242	-0.747046	-0.747046	-0.303911	0.0741347	-0.06283	0.00952667	-0.0700439	-0.747046	0.070051
AC099487.1	0.174698	-0.865159	-0.850109	-0.865159	-0.133092	-0.247072	-0.865159	-0.148937	-0.56648	-0.358016	-0.865159	-0.0658774	-0.513837	-0.240548	-0.423694	-0.520611	-0.524431	-0.221567	-0.865159	0.09569
CPEB2-DT	0.105093	-0.0109817	-0.651838	-0.266801	0.0772973	-0.644199	0.014768	0.0621745	-0.644019	0.172418	-0.651838	-0.651838	-0.170285	-0.633172	-0.651838	-0.631637	-0.631903	0.0756543	0.083225	-0.195229
AC008609.1	0.0359758	-0.495574	-0.822745	-0.812414	-0.193404	-0.308994	-0.822745	-0.500004	-0.822745	-0.165617	-0.822745	-0.822745	-0.485363	-0.114901	0.0703124	-0.491804	-0.202422	0.145285	-0.822745	-0.218622
LINC00926	0.172792	-0.169811	0.0697655	-0.38314	-0.401791	0.0778797	-0.0367891	0.397384	-0.521079	-0.0379395	-0.221613	-0.209254	-0.0618256	-0.929211	0.00357548	-0.43249	-0.127298	-0.396417	-0.773198	0.377762
AC034238.2	-0.665752	-0.132648	-0.665752	-0.341873	-0.159278	-0.665752	-0.165662	-0.665752	-0.260953	0.158855	-0.665752	0.126513	0.295157	-0.270092	-0.665752	0.010035	-0.262125	0.225179	-0.256343	0.249789
PCDHGB8P	-0.639844	0.033966	0.277205	-0.0684774	-0.650266	-0.650266	-0.276522	-0.264611	0.166666	0.178175	0.077382	-0.1055	-0.04845	-0.631278	-0.650266	-0.629716	-0.650266	-0.650266	-0.142197	-0.0140768
DDX11L9	-0.383191	-0.544825	-0.105517	-0.860096	-0.797171	-0.690821	-0.0458032	-0.371764	-0.891392	-0.183289	-0.490031	-0.562586	0.0999682	-0.836421	0.388332	-0.667413	-0.586079	-0.16858	-0.471256	-0.467205
AC139495.1	-0.749519	0.121873	-0.441033	-0.00820774	0.217228	-0.774085	-0.0531357	-0.0619648	-0.334471	0.0646825	0.110029	-0.22076	-0.364509	0.250576	-0.963686	-0.262535	0.0995613	-0.142373	0.0804195	-0.2884
AC109454.2	-0.721558	-0.721558	-0.721558	-0.312171	-0.709866	-0.164839	0.155887	-0.210631	-0.342765	-0.0164286	-0.721558	-0.0742727	-0.103945	-0.0023016	-0.687925	-0.721558	0.0100755	0.12582	-0.697526	-0.721558
AC008588.1	-0.834085	-0.561283	0.0598992	-0.498134	-0.479388	-0.834085	-0.52916	-0.834085	-0.834085	-0.834085	0.343576	-0.272098	-0.834085	-0.425972	-0.803673	-0.223313	-0.228838	-0.0307671	-0.561668	-0.429136
AC139495.2	-0.525728	0.0826968	-0.333719	0.146191	0.342959	-0.453031	0.213092	0.256048	-0.316595	0.207698	-0.14334	-0.150609	-0.609802	0.218574	-0.621334	0.19455	0.00707291	-0.392408	-0.516592	-0.61062
LINC02432	0.0658475	0.287413	-0.305205	-0.294408	-0.106045	0.207166	0.200052	0.42795	0.1229	-0.124563	-0.819354	-0.0232231	-0.162874	-0.565258	-0.131137	-0.190031	-0.174573	-0.73259	-0.612094	0.147183
AC093821.1	0.185062	0.239898	-0.553833	-0.112214	-0.554988	-0.211192	-0.562239	-0.562239	0.131614	-0.0284048	-0.562239	0.0102382	-0.562239	0.211532	0.195066	-0.562239	0.461751	-0.0264251	-0.0255514	-0.191731
SLED1	0.0838762	0.270158	-0.497068	0.1512	0.319816	0.0983438	-0.497068	0.241921	-0.0658084	-0.0299204	-0.497068	0.334391	0.0552711	0.535632	-0.484877	0.356688	0.301067	0.352349	0.0448511	-0.488489
PRDX2P3	-0.28788	-0.241419	-0.763466	-0.123847	-0.750585	0.186744	-0.748681	-0.750844	-0.222391	-0.763466	-0.763466	0.0791819	-0.210325	-0.237506	-0.763466	-0.763466	0.0202374	-0.0867829	-0.736992	-0.2404
LINC01093	-0.578676	-0.401595	-0.556042	-0.0293487	-0.438371	-0.457642	-0.415467	-0.272293	-0.54754	-0.573547	-0.125652	-0.385501	-0.572139	0.538936	-0.180013	-0.122586	0.366139	-0.0514242	0.298982	-0.635429
AC010226.1	-0.321695	-0.553405	0.00663137	-0.222555	-0.919158	-0.266207	-0.254169	-0.182817	0.066739	-0.83797	-0.728703	-0.802757	-0.764438	-0.943606	0.093494	-0.731334	-0.15077	-0.339891	-0.803085	-0.359598
AC114928.1	0.0214048	-0.558469	-0.879949	-0.316847	-0.866841	-0.00804201	-0.068754	0.0205798	-0.503967	-0.483934	-0.879949	-0.309048	-0.879949	-0.236449	-0.843724	-0.532065	-0.855782	-0.357603	-0.879949	-0.125129
NAIP	-1.02694	-0.00860563	-0.386922	-0.784276	0.111635	-0.595874	0.0374742	-0.637794	-0.688382	-0.406202	-0.251296	-0.365511	-0.46632	0.270531	-0.186286	-0.17273	0.0990958	0.0849074	-0.14862	-0.244226
SPATS1	-0.482861	-0.482861	-0.482861	-0.482861	-0.482861	-0.482861	-0.482861	-0.482861	-0.482861	-0.482861	0.0868479	0.29024	0.0838614	0.135473	0.208537	0.146704	0.213805	0.267972	-0.0423797	0.290487
AC114956.3	0.246711	-0.104225	0.228196	-0.032744	0.0619522	-0.18031	-0.100758	-0.102936	0.228322	0.142133	-0.591833	0.142137	-0.575046	-0.591833	-0.56967	-0.575431	0.149834	-0.591833	-0.591833	-0.576237
CCNB3P1	-0.609414	-0.480616	-0.844842	-0.575349	-0.624819	-0.472224	-0.596469	-0.628767	-0.848029	-0.844315	-0.367202	0.0771288	0.152151	0.00122046	-0.111173	0.0798695	-0.294754	0.0463601	-0.152752	-0.000392967
AP000295.1	0.254818	0.11212	-0.0940253	0.162178	0.299957	0.152124	0.146517	0.240879	0.136719	0.260188	-0.47969	-0.315293	-0.636176	-0.339529	-0.472381	-0.551691	-0.238095	-0.424717	-0.508181	-0.618405
OR7E94P	-0.697574	-0.168249	-0.130348	-0.720178	0.115045	-0.760549	-0.0651593	-0.270925	-0.532352	-0.273716	-1.00714	-0.702337	-0.537607	0.0660444	-0.485383	-0.127254	-0.757344	-0.0500344	-0.88836	-0.114847
TNRC18P1	-0.758647	-0.770323	0.114299	-0.760871	-0.462827	-0.415494	-0.42625	0.043495	-0.29213	0.119156	-0.742243	-0.744423	-0.0494416	-0.770323	-0.770323	-0.165846	-0.770323	-0.171458	-0.748093	-0.083356
LINC02261	0.402498	-0.235846	-0.646664	0.0357852	-0.00873678	-0.656155	0.0848242	0.252186	0.0653552	-0.15836	0.0348439	-0.636553	-0.63832	0.257087	-0.19275	0.115679	0.395725	0.173939	0.0451878	0.094392
FER1L5	-0.691912	-0.691912	-0.691912	-0.691912	-0.426811	-0.449823	-0.68331	-0.691912	-0.397669	-0.378804	-0.161005	0.180465	0.227438	0.16702	-0.118574	0.134156	-0.306167	-0.00805284	0.13225	-0.169474
AC126768.2	0.430349	0.267731	-0.849428	0.314673	0.31129	0.204626	0.285206	0.620645	0.0496343	0.359675	0.543559	0.522845	0.175564	0.643046	0.499868	0.627073	0.288085	0.693988	0.242228	0.75261
AC092490.1	-0.0923407	-0.54419	0.238896	-0.214247	-0.652606	-0.210592	-0.203342	-0.475026	-0.683364	0.262104	0.10772	-0.251389	0.221392	-0.654212	0.377305	-0.665418	-0.457567	-0.105918	-0.278137	0.0486565
AC112178.1	-0.563448	-0.622421	-1.06089	-0.600577	-0.53425	-0.552568	-0.599931	-0.489333	-0.946571	-0.311753	-0.244133	0.10536	0.148659	-0.0117909	-0.277129	0.114427	0.0433561	-0.212485	-0.273424	-0.154913
AC011330.1	-0.883894	-0.883894	-0.1108	-0.834277	-0.883894	-0.601227	-0.641777	-0.231375	-0.25192	-0.589156	0.175641	-0.883894	-0.883894	-0.883894	-0.48797	-0.179537	-0.49794	-0.461559	0.0925023	-0.539796
KRT18P31	-0.167133	-0.354128	-0.0997905	-0.0599367	0.216712	0.0184237	-0.0648646	-1.20044	-0.405552	-0.422642	0.375077	0.0808279	-0.0519233	0.24533	-0.00171508	0.18293	0.0282097	0.179278	-0.0138743	-0.338896
MTRNR2L5	-0.553789	-0.553789	-0.553789	-0.553789	-0.553789	-0.553789	-0.553789	-0.553789	-0.553789	-0.553789	0.0151288	0.100249	0.0447473	0.410851	-0.13984	0.208757	-0.0488977	-0.0885852	0.207266	0.0448538
AC024581.1	-0.257091	-0.0344125	-0.648961	-0.648961	-0.648961	-0.641521	-0.169997	-0.0734381	-0.38891	0.0688992	0.370833	-0.62683	0.344607	0.106357	-0.271874	-0.207271	-0.629546	-0.0133914	-0.648961	-0.116736
TERB1	-0.477315	-0.534819	-1.10469	-0.570173	-0.710232	-0.554232	-0.393216	-0.489305	-0.591129	-0.471052	-0.0151821	-0.0204864	0.0127268	0.229804	-0.151652	-0.174016	0.16284	-0.0610577	-0.107944	0.0741427
LINC01018	-0.255306	-0.158658	-0.819554	-0.310358	-0.287793	-0.819554	-0.819554	-0.296166	-0.348411	-0.0352009	-0.819554	0.210307	-0.788056	-0.790947	-0.18021	-0.0492989	-0.789001	-0.819554	-0.819554	-0.31505
AC139495.3	-0.675205	0.376394	-0.100372	0.148307	0.348511	-0.573238	0.273197	-0.0749947	-0.301227	0.123748	0.0783596	-0.0497786	0.0498767	0.305907	-0.680559	0.0325025	0.379731	0.27862	0.411363	-0.0352989
AL669918.1	-0.066928	-0.560801	-0.571147	-0.164624	-0.603286	-0.531442	-0.375334	-0.00449041	-0.593506	-0.773117	-0.185948	-0.177683	-0.905195	-0.00650808	0.409595	-0.0290973	0.185104	0.0858093	-0.427716	-0.382935
LINC00989	0.0847245	-0.432664	0.0320491	-0.757265	-0.362915	-0.409291	0.342897	-0.34241	-0.912603	-0.169689	-0.113226	-0.152286	0.0902812	-0.375645	-0.072484	-0.825451	-0.782471	0.0538728	-0.422177	-0.286143
GYPB	-0.128146	-0.389336	0.138758	-0.346479	-0.463935	0.319807	-0.0776481	-0.288082	-0.495017	0.53127	-0.121097	0.124763	0.252229	-0.750572	-0.0468524	-0.759916	-0.454666	-0.395743	-0.184589	-0.255672
KIAA1210	-0.789557	-0.526325	-0.789557	-0.302671	-0.521952	-0.789557	-0.789557	-0.789557	-0.218021	-0.0506695	-0.00826062	0.147545	-0.358344	0.00262455	-0.756958	-0.522728	-0.525747	0.225769	-0.100339	-0.279569
GPR162	-0.459875	-0.353071	0.4938	-0.744075	-0.535617	-0.127069	-0.114249	-0.340469	-0.0376547	-0.247524	-0.728728	0.0705321	0.0661231	-0.805883	-0.568438	-0.621563	-0.665934	-0.715141	-0.363028	-0.152399
LDHAL6CP	-0.367747	-0.257178	-0.492249	-0.647752	-0.493544	-0.0290085	-0.06223	-0.509353	-0.958289	-0.966013	0.164418	-0.107951	-0.0864002	0.111874	-0.156902	-0.615728	0.164271	0.0977819	-0.38006	-0.246605
AC079160.1	-0.0845639	-0.0368227	-0.714374	-0.251745	-0.111872	-0.33983	-0.180024	0.236921	-0.42329	-0.151809	-0.714374	-0.714374	-0.690913	-0.0346976	-0.714374	-0.714374	0.200335	0.132743	-0.107135	-0.714374
NTAN1P2	-0.00342374	-0.350588	-0.670117	-0.357854	-0.346445	-0.663606	-0.670117	-0.0406595	-0.14689	-0.0546952	-0.670117	-0.172082	0.0315892	0.13607	-0.670117	-0.652898	0.190667	-0.120033	-0.670117	0.374709
AL732372.3	-1.02566	-0.384464	-0.103129	-0.683865	-0.495616	-0.884429	-0.551044	-0.729544	-0.922651	-0.487704	-0.450243	-0.0691189	0.00772206	-0.098031	-0.444545	0.117342	0.1777	-0.472	-0.247155	-0.483988
LINC01182	0.0173528	-0.237179	0.348703	-0.394647	-0.10394	-0.146727	0.0663268	0.0528977	-0.148534	0.196603	-0.16389	-0.784757	0.290606	-0.53016	-0.804887	0.0274758	-0.3981	-0.309136	-0.804887	-0.188552
AC146944.2	-0.765581	-0.046551	-0.437681	-0.136568	0.10388	-0.784562	-0.272793	-0.371062	-0.381777	-0.253635	0.126651	-0.188421	-0.396941	0.346034	-0.840085	-0.0936262	0.248635	-0.0201353	0.256348	-0.295574
AC111000.4	0.426564	-0.0818781	-0.48509	-0.483833	0.295425	-0.231088	-0.145996	0.000768309	-0.245723	0.118149	-0.481268	0.15994	0.422205	-0.644279	-0.556266	0.108852	-0.494003	-0.0869036	-0.604646	-0.0312386
AC100861.2	-0.549111	-0.531871	-0.985472	-0.802299	-0.47468	-0.466716	-0.459402	-0.578864	-0.65829	-0.510838	-0.193174	0.163302	-0.0151321	0.0676375	-0.139279	0.053581	0.0213445	-0.290396	-0.0122699	0.221105
AC093752.2	-0.465545	-0.755458	-0.671498	-0.367962	0.145919	-0.155086	-0.24967	0.0407374	-0.38117	-0.0989395	-0.0250279	0.13966	-1.20428	0.152276	-0.451668	-0.115561	-0.321044	-0.0140373	-0.256737	-0.492803
GAPDHP62	0.228271	-0.880981	-0.285484	-0.171242	-0.880981	-0.485468	-0.880981	-0.535879	-0.408559	-0.663022	-0.880981	-0.346796	-0.577366	-0.532766	-0.880981	-0.11616	-0.157276	-0.880981	-0.519803	0.0806953
AC084871.1	-0.271232	-0.130219	-0.620175	-0.314425	-0.00291416	-0.240193	-0.620175	-0.620175	-0.611958	-0.177541	-0.620175	-0.620175	-0.620175	0.565909	-0.19738	-0.286072	0.148911	-0.0321149	0.19127	-0.620175
AC025539.1	0.5489	-0.583597	-0.590928	-0.00290589	-0.0794339	0.0125519	-0.193776	0.0517682	-0.133	0.0493163	-0.590928	-0.0381783	0.194847	-0.0857627	-0.590928	-0.590928	0.0263737	-0.590928	0.178583	-0.574728
AC131392.2	-0.716066	0.0673677	-0.583418	0.0533091	-0.0447555	-0.664948	-0.014189	-0.261278	-0.459652	0.0185619	-0.410806	-0.162582	-0.723307	0.428245	-0.819686	-0.136509	-0.290591	-0.456292	-0.478177	-0.764248
AL133330.1	-0.522406	-0.0453869	-0.745476	-0.469149	0.312141	-0.682617	-0.754373	-0.0626159	-0.658793	-0.213276	-0.645634	-0.318991	-0.31533	0.181125	-0.830376	-0.239629	-0.218515	0.0587761	0.14109	-0.319939
GOLGA5P1	-0.774394	0.276055	0.345465	-0.0747972	0.320934	-0.769369	0.257127	0.160001	-0.292046	-0.0176368	0.174274	0.0372117	0.394876	0.169615	0.456827	-0.0731743	0.376571	-0.00633903	0.186584	0.169596
MIR3945HG	-1.01477	-0.514388	-0.556298	-0.01705	-0.309185	-0.739408	-0.421834	-0.502608	-0.566099	-0.672804	-0.0401586	-0.221525	-0.335642	0.344382	-0.0463159	-0.0140696	0.104031	-0.0603631	-0.0750429	-0.699543
LINC00958	-0.67147	-0.46211	-0.82107	-0.828002	-0.10594	-0.842556	-0.299375	-0.10825	-0.847836	0.139491	0.0076907	-0.205351	-0.162794	-0.66453	0.0894242	-0.445412	-0.364884	0.095525	-0.340651	0.000384535
RTEL1P1	-0.724698	-0.579284	-0.946614	-0.278781	0.0236214	-0.686568	-0.164108	-0.227219	-0.0775911	-0.328839	-0.562754	-0.377892	-0.660279	0.250901	-0.0103203	-0.307106	-0.0150018	0.398529	-0.203875	-0.515172
IGKV1D-39	0.277131	-0.63963	0.0324443	0.478919	-0.39491	-0.0483858	0.13422	-0.0384645	0.431653	-0.381108	-0.44804	-0.0261866	0.0435766	-0.557628	-0.205459	-0.0567193	0.0430122	-0.358105	-0.590762	0.378425
AC145138.1	-0.0645944	-0.239289	-0.609249	-0.609249	-0.409294	0.163892	0.358824	-0.319574	-0.424496	-0.323884	-0.609249	-0.489666	-0.493329	-0.609249	0.266857	-0.406427	-0.468147	0.499688	-0.28852	-0.0386244
SCARNA6	0.437937	0.164561	-0.465096	-0.462388	-0.465096	0.17857	0.153488	0.260812	0.310045	0.371427	-0.457052	0.266818	0.184738	0.167301	-0.465096	0.244463	0.241952	-0.458745	0.243187	0.282731
AC084082.1	-0.670405	-0.158337	0.204432	-0.662352	-0.0425609	-0.662986	-0.670405	-0.418815	-0.4422	-0.670405	0.040286	-0.140539	-0.670405	0.320776	-0.643895	-0.281503	-0.670405	0.0171188	-0.0355346	-0.651751
AC079209.1	-0.939297	-0.468213	-0.601933	-0.162996	-0.623987	-0.956551	-0.936497	-0.553955	-0.473723	-0.972071	-0.127114	-0.531683	-0.841278	0.0417971	-0.239462	-0.180448	-0.0223422	-0.0220083	-0.407082	-0.783043
AP001330.1	0.132868	-0.104314	-0.797684	-0.422071	-0.123621	-0.446065	-0.169187	-0.0593794	-0.333213	-0.194248	0.258018	-0.0718444	-0.77279	-0.343748	-0.764816	-0.797684	-0.77368	-0.774261	-0.774199	-0.475344
AC124290.1	0.128491	0.152301	-0.715306	0.167883	0.103069	-0.0763798	-0.70694	-0.0389524	0.157351	-0.0747643	0.456955	0.289912	0.430115	0.509115	0.473804	0.337298	0.239872	0.471419	-0.0572892	0.166151
AC024568.1	-0.124235	-0.0678541	-0.524292	0.0775643	0.0992172	-0.171294	-0.524292	0.0866127	-0.519127	-0.524292	0.398775	-0.509281	-0.510635	0.0826508	0.0928808	-0.510947	-0.524292	0.438442	-0.524292	-0.524292
AC027117.1	-0.795141	-0.785443	-0.160785	-0.795141	-0.325438	-0.786617	-0.191157	-0.795141	-0.468701	-0.795141	-0.175317	-0.208987	0.103369	0.137285	0.144676	-0.117725	-0.430354	-0.424115	-0.42334	0.0586898
UTP14C	0.561188	-0.480656	-0.637596	-0.431725	0.00599881	-0.101032	-0.292471	0.415952	0.207474	-0.454553	-0.0492696	-0.0914038	0.132813	-0.0232107	-0.0971352	0.0674305	0.197797	0.370687	-0.543338	0.306649
AC013643.2	-0.0384434	-0.762286	0.422137	-0.283258	-0.31006	-0.751434	-0.394208	0.0220385	-0.361052	-0.293421	-0.762286	-0.325757	-0.762286	-0.762286	-0.723512	-0.0618925	-0.247206	-0.762286	-0.148784	-0.735002
AC011124.2	-0.398338	-0.177308	-0.8087	-0.450781	0.127276	0.102853	-0.377316	-0.518804	-0.337437	0.11297	-0.823039	-0.793423	-0.182481	-0.823039	-0.787463	-0.494772	-0.10366	-0.797686	-0.797619	-0.121793
AC103831.1	0.456906	-0.189617	-0.763087	-0.371782	-0.0253533	0.0521425	-0.372957	0.183053	-0.283347	0.0802775	-0.127232	0.123526	-0.763087	-0.266723	-0.0888575	-0.254843	0.0210362	-0.137902	-0.763087	0.355459
INTS9-AS1	-0.218105	0.175581	-0.761315	-0.187224	-0.355536	-0.751001	0.0839076	0.000154377	-0.307499	-0.761315	-0.761315	-0.730637	0.164363	-0.358628	-0.724464	-0.332072	-0.141379	-0.761315	-0.137982	-0.0122884
AC034154.1	-0.59348	-0.59485	-0.602516	0.247848	0.184989	-0.235245	-0.241233	-0.144448	-0.18044	-0.602516	-0.602516	0.0183883	0.143987	0.111024	-0.602516	0.129195	0.185397	-0.602516	-0.12296	0.271166
AC021613.1	0.275355	-0.670801	-0.670801	-0.158832	-0.260526	0.164508	-0.670801	-0.205634	0.18126	-0.286453	-0.670801	-0.0304996	-0.17672	-0.0927357	-0.670801	0.0204977	-0.648954	-0.187363	-0.670801	0.19988
LINC02055	-0.543142	-0.531292	-0.45083	-0.513932	-0.555465	-0.821047	-0.472638	-0.466275	-0.445009	-0.366238	-0.113266	0.23518	0.240997	0.143563	0.0421692	0.202722	0.0754128	0.121213	0.0700937	0.125722
AC007991.4	-0.759414	0.0779247	-0.773696	-0.773696	-0.173009	-0.239408	-0.758511	-0.760732	-0.773696	0.113471	-0.161627	-0.742017	0.119026	-0.0266881	-0.300471	-0.246832	-0.407438	-0.41487	0.0964221	-0.266977
AC037486.1	-0.671594	-0.141012	-0.671594	-0.671594	0.0422367	0.134053	-0.671594	-0.0814141	0.0540855	0.135835	-0.671594	-0.671594	-0.649809	-0.142847	-0.671594	-0.132125	0.085673	-0.00715771	-0.126273	-0.651355
AC018607.1	-0.528988	-0.0542449	0.019114	0.0316336	0.331033	0.192361	-0.00917862	-0.0552877	-0.523992	-0.528988	-0.528988	-0.528988	0.236456	-0.528988	-0.511548	0.109509	-0.516251	-0.528988	0.310942	-0.528988
AC132192.1	-0.0269234	-0.16684	0.338308	-0.448929	-0.294291	-0.537218	-0.248847	-0.778917	-0.769336	-0.764791	-0.778917	-0.778917	-0.753584	-0.0827172	-0.249975	-0.505142	0.0767709	-0.0631176	-0.356223	-0.755381
PPIAP41	0.347807	-0.105663	0.198757	-0.565872	-0.564982	-0.00571375	0.219171	0.156695	-0.566224	0.216969	0.187038	-0.572033	-0.0680407	-0.558165	-0.551752	-0.0189879	-0.168407	-0.0818302	-0.572033	0.197361
AP000662.1	-0.412774	-0.57805	-0.578747	-0.0308464	-0.696167	-0.717845	-0.714235	-0.283026	-0.482499	-0.694579	0.018729	-0.538892	-0.637079	0.16185	0.0690352	-0.14687	0.0150532	0.316819	-0.369466	-0.765365
PKD1P5	0.290784	-0.577711	-0.0560059	-0.658804	-0.72	-0.35912	-0.468587	-0.37434	-0.425279	-0.508926	-0.72267	-0.687953	-0.623932	-0.785848	-0.343591	-0.78256	-0.686251	0.125491	-0.708661	0.270482
AL136295.1	-0.687874	-0.41747	-0.0655636	-0.687874	-0.436884	-0.513779	-0.687874	-0.556568	-0.687874	-0.687874	-0.687874	0.186808	-0.687874	0.137479	-0.37752	0.116493	0.114724	-0.0390482	-0.0380393	-0.687874
IGLL5	0.00170909	-0.608016	0.177096	0.229427	-0.36959	0.0539165	0.0249164	-0.0203914	0.307176	-0.486763	-0.550341	-0.26399	-0.0784757	-0.817943	-0.380583	-0.157392	-0.288063	-0.22489	-0.828124	0.260578
CKLF-CMTM1	-0.706599	-0.412792	-0.959423	-0.420245	-0.177525	-0.781156	-0.751165	-0.593298	-0.88046	-0.597234	-0.472668	-0.103262	-0.259988	0.229094	-0.38285	0.0581455	0.05975	0.0339126	-0.126092	-0.328902
AC073172.1	-0.404324	-0.199135	0.211869	-0.618313	-0.151563	0.0799078	0.408746	-0.589649	0.0943785	-0.026613	-0.682932	0.0339868	0.244404	-0.429218	-0.742172	-0.281329	-0.309049	-0.219935	-0.440391	-0.681774
AP001922.3	-0.474551	-0.275691	-0.827771	-0.400863	-0.16423	-0.0887248	0.0403506	0.125271	-0.429943	-0.0229357	-0.827771	-0.0728557	0.17898	-0.00385261	-0.827771	-0.425226	0.0171977	0.236707	0.215614	-0.199561
AC067930.3	-0.919418	-0.356476	-0.543862	-0.22231	-0.323294	-0.857808	-0.522856	-0.336818	-0.491396	-0.732681	-0.132971	-0.887711	-0.545378	0.174676	0.170229	0.0191572	-0.64481	-0.456095	0.0905427	-0.68576
AL591684.2	-0.00186158	-0.700211	-0.962689	-0.52583	-0.498344	-0.0875108	-0.422825	-0.110508	-0.0542808	-0.121215	-0.633993	0.0865715	-0.962689	-0.391735	-0.480177	-0.574594	-0.496425	-0.738424	-0.375224	0.296917
RSF1-IT2	-0.231207	0.0135245	-0.609116	-0.609116	-0.247467	-0.609116	0.0794881	-0.173229	0.0545258	-0.190814	0.571942	-0.587474	-0.589425	-0.609116	-0.583119	0.11814	-0.10012	-0.092196	-0.59054	-0.609116
AP000941.1	-0.738805	-0.738805	-0.738805	-0.738805	-0.738805	-0.273242	-0.738805	-0.738805	-0.470584	-0.738805	0.0185566	-0.246201	-0.147225	-0.302136	-0.174074	0.0913449	0.0844307	0.080438	-0.159748	0.0651923
CARD17	-0.512179	-0.416821	-0.710718	0.150116	-0.355198	-0.631384	-0.479705	-0.0700747	-0.332286	-0.616091	0.12975	-0.247324	-0.496073	0.25174	0.142817	0.155273	0.33718	0.116876	-0.0379126	-0.572307
AP001636.3	0.0805232	-0.317078	-0.683343	-0.502569	-0.299965	-0.0436419	0.0891013	0.312459	-0.620924	-0.0330472	-0.0773603	-0.590387	-0.0727472	-0.738653	0.0639441	-0.753405	-0.641619	-0.292658	-0.586639	0.167232
AC136475.5	-0.148864	-0.169384	-0.976737	0.327902	0.0909267	-0.356374	0.0503674	0.0672388	-0.245079	0.0836155	-0.137922	-0.117449	-0.0183408	0.205675	0.222366	0.348773	0.298819	0.415827	0.141595	-0.621411
NOX5	-0.290646	-0.959143	-0.959143	-0.391184	-0.536498	-0.464165	-0.109274	-0.0428511	-0.156389	0.123373	0.214125	-0.420404	-0.445397	-0.14361	-0.959143	-0.462588	-0.467189	-0.614109	0.0719229	-0.367159
AP000640.2	-0.568963	-0.562229	-0.568963	-0.0467491	-0.568963	-0.178993	0.241077	-0.568963	-0.568963	0.211823	-0.0278185	-0.0483074	-0.0667954	0.251295	0.397543	-0.0802091	0.266715	-0.0862115	0.019937	-0.568963
HCAR3	-0.711182	-0.352477	-0.0960185	-0.259081	-0.132953	-0.730061	-0.00292003	-0.391386	-0.791316	-0.242123	0.0313547	0.110675	-0.00334034	-0.395133	0.461094	-0.116287	0.1335	0.132343	-0.120241	-0.761181
LINC02548	-0.156241	-0.488501	-0.496807	-0.122091	-0.89089	-0.117277	-0.439092	-0.0351824	-0.106999	-0.782855	-1.08517	-0.518187	-1.12769	-0.132799	-0.686724	-0.207634	-0.523553	-0.261784	-0.665098	-0.063248
RAB44	0.159287	-0.488164	-0.496158	-0.870791	0.0280253	-0.695416	-0.466179	-0.483314	-0.797227	0.113206	-0.742547	-0.0941489	-0.0151517	-0.960361	-0.642238	0.0350374	-0.447518	-0.493113	-0.582514	-0.322285
AC007368.1	-0.687338	-0.132923	-0.699793	-0.699793	-0.298641	-0.0460252	-0.0592763	0.393885	-0.699793	-0.027805	-0.0244371	-0.672303	-0.204358	-0.241472	-0.699793	-0.376848	0.140757	-0.699793	-0.699793	-0.244487
IFNG-AS1	0.0419565	-0.328147	-0.545397	0.0326286	-0.589618	-0.0278389	-0.265788	-0.356757	0.481362	-0.512808	-0.434607	-0.13686	-0.0109732	-0.739113	-0.345262	-0.308006	-0.730972	-0.796715	-0.788229	0.0551441
AC092746.1	-0.335797	-0.320686	-0.54582	0.120308	-0.363786	0.146125	0.177103	-0.677004	-0.196899	-0.462826	-1.03136	-0.0215548	-0.265853	-0.520242	-0.379977	-0.671134	-0.789626	-0.586892	0.0721855	-0.75349
KLRC4-KLRK1	0.33168	-0.343601	-0.0836748	-0.474968	-0.302311	-0.00319345	-0.514716	-0.110984	0.370199	0.151112	-0.652049	-0.18045	-0.243416	-0.858109	-0.650114	-0.614358	-0.539582	-0.138663	-0.379223	0.14565
LINC02446	0.437498	-0.0680543	0.100731	-0.168842	-0.142866	0.349159	0.0526109	0.0076158	0.695634	0.060659	-0.346899	-0.12515	0.211415	-0.579958	0.03157	-0.538096	-0.0084951	0.148925	-0.690588	0.232072
HMBS	-0.256541	-0.746933	0.0675429	-0.256311	-0.621181	0.141229	-0.253942	-0.603747	0.000342987	0.171448	-0.327209	-0.208779	-0.236212	-1.09651	-0.318997	-0.461378	-0.65	-0.454104	-0.859781	0.00353415
TAS2R64P	-0.399265	-0.201519	0.15188	-0.153659	0.0149791	0.184595	-0.377424	0.0386203	0.0876455	-0.434273	0.245693	-0.872341	0.0512595	-0.124999	-0.127617	-0.476248	0.189614	-0.338708	-0.857774	0.323822
AC078962.3	-0.571275	-0.114899	0.275359	-0.571275	-0.055297	-0.571275	-0.571275	-0.0662676	-0.273835	-0.562937	-0.571275	-0.554841	-0.0914719	-0.116828	-0.571275	0.0645039	0.263709	-0.557206	0.368109	0.160225
LINC02552	-0.377104	-0.559437	-1.32894	-0.50299	-0.304091	-0.475571	-0.543542	0.0326756	-0.43038	-0.0583421	0.0718066	0.0852561	-0.0635872	-0.222524	-0.436871	-0.344266	-0.199461	0.180174	-0.633365	-0.068983
TAS2R31	-0.0505546	-0.0791043	-0.553065	-0.214726	0.0613068	0.191202	-0.545244	0.189537	-0.0684438	0.2572	0.331959	0.205577	-0.53822	-0.553065	-0.553065	-0.553065	0.102801	-0.553065	-0.553065	0.0895867
CLEC12B	-0.23243	0.204109	0.218518	0.442165	0.0628893	0.132754	-0.0610405	-0.392597	-0.436232	-0.299346	0.00780182	-0.430459	-0.521694	0.199246	-0.884798	-0.659213	-0.0507229	0.176131	-0.0275468	0.00266041
AL137779.1	0.0920154	-0.0444692	-0.707213	-0.697547	-0.128712	-0.00603899	-0.0762702	-0.259257	-0.304553	-0.0401766	-0.678496	-0.707213	-0.707213	-0.707213	-0.675396	-0.04796	-0.707213	-0.684539	-0.0440858	0.212149
LINC02419	-0.194095	0.244561	-0.753558	-0.742334	-0.218299	-0.753558	-0.363866	-0.753558	-0.357605	-0.225561	-0.753558	-0.377504	0.14429	-0.728295	-0.716615	-0.0862387	0.0165318	-0.727231	0.0274823	-0.246708
KRT17P8	0.501634	-0.643852	-0.643852	-0.643852	-0.118557	0.219072	-0.0211371	-0.389568	-0.177799	0.0100695	-0.643852	-0.621547	-0.0971392	-0.643852	-0.617058	-0.624023	-0.624284	-0.230773	-0.229962	-0.124117
HP	-0.843432	0.0488581	-0.345598	-0.122243	0.0447991	-0.45451	-0.828606	-0.535899	-0.932484	-0.58555	-0.378754	-0.269931	-0.450614	0.408498	-0.373986	-0.34566	-0.375779	-0.393207	0.228367	-0.223797
ZBED6	0.167579	0.013123	-0.676066	-0.176663	0.516936	-0.0817277	-0.0840822	0.0929228	-0.0574728	0.300086	-0.181483	0.224908	-0.598691	0.272225	-0.484977	-0.676512	-0.585977	-0.140063	-0.130072	-0.023305
MGAM	-0.899689	0.0548798	-0.286203	-0.182698	0.00199793	-0.668203	0.0959114	-0.455949	-0.690161	-0.276556	-0.67582	-0.0779954	-0.194539	0.233718	-0.603161	-0.0987406	-0.132863	-0.21394	0.372288	-0.585559
AC023509.1	-0.699243	-0.768489	-1.05374	-0.835185	-0.410089	-0.891177	-0.572262	-0.689837	-0.951616	-0.504864	-0.626555	-0.13539	-0.132236	0.112898	-0.193985	-0.102907	-0.313705	-0.0363908	-0.500442	-0.125141
KRT73-AS1	-0.0221642	-0.450408	0.176335	-0.486689	-0.846316	-0.0999027	-0.161391	-0.45648	-0.105739	-0.545969	-0.610404	-0.761354	-0.123865	-0.920001	-0.0814685	-0.365357	-0.515336	-0.234065	-0.91072	0.214975
OVCH1-AS1	0.0842575	-0.374457	-0.413134	-0.584826	-0.154997	-0.532266	-0.641313	-0.50713	-0.965609	-0.433692	0.0487142	0.222064	-0.432413	0.204702	0.00212633	-0.501463	0.214191	-0.571462	0.00913461	-0.0393605
MIR4307HG	0.248269	-0.697068	-0.697068	-0.697068	-0.685984	-0.290288	0.143181	-0.254267	-0.687935	-0.697068	-0.0865591	-0.120424	-0.146388	-0.174794	-0.697068	-0.0265143	-0.0324778	-0.158817	-0.697068	0.146078
AL133304.1	0.331032	0.00372791	-0.0682136	-0.00878992	-0.0785648	-0.0373754	-0.60955	0.255918	-0.191494	0.155077	-0.619789	-0.598427	-0.600354	-0.619789	-0.619789	-0.619789	-0.278905	-0.619789	-0.619789	-0.031862
AC073896.3	-0.531242	-0.814237	-0.733324	-0.620513	-0.845192	-0.767153	-0.809632	-0.376365	-0.80884	-0.50139	0.188923	-0.436215	0.00870085	0.129633	-0.399159	-0.355586	0.0056951	-0.103418	-0.293102	-0.0343241
MGAM2	-0.629978	-0.069974	-0.927897	-0.0453551	0.378855	-0.208918	-0.0207334	-0.0476138	-0.572276	-0.0952967	-0.504949	-0.05676	-0.522495	0.235165	-0.621961	-0.202341	0.0627945	0.25778	-0.395491	-0.377486
AC089998.3	-0.0984209	-0.389627	-0.749503	0.0401537	0.0534735	-0.264678	-0.344765	0.220237	-0.749503	-0.749503	-0.749503	-0.749503	-0.188243	-0.137333	-0.749503	-0.197916	-0.203386	0.0336904	-0.723353	-0.749503
AC007298.2	-0.686451	-0.745878	-0.112888	-0.153491	-0.766943	-0.447934	0.0454524	-0.448672	-0.278006	-0.608153	-0.585738	0.0546166	-0.15063	-0.737037	0.0424185	-0.705858	-0.351352	0.0706169	-0.398581	-1.14288
LINC02156	-0.824023	-0.473443	-0.370884	-0.824023	-0.813749	-0.629134	-0.637188	-0.303941	-0.335008	-0.563933	-0.421408	0.208432	-0.081689	0.057724	-0.794471	0.0360768	0.0358935	0.135602	-0.273442	-0.146939
AC004801.4	-0.1774	0.610543	0.0193947	-0.0340585	-0.542046	-0.17273	0.12455	0.220768	-0.549467	-0.549467	-0.0906389	-0.549467	-0.549467	-0.549467	-0.0501941	-0.549467	-0.0484583	-0.549467	-0.549467	-0.534446
AC127894.1	0.00370197	0.0912831	-0.61457	-0.216396	-0.606187	-0.236084	-0.604948	0.14608	-0.0134217	-0.604386	-0.61457	0.241802	-0.596306	-0.0407507	-0.590457	0.0978026	-0.0289741	0.0975631	-0.61457	0.253013
AC009522.1	-0.244061	-0.629861	-0.741782	-0.435339	-0.741782	-0.363506	-0.560432	-0.184585	-0.428678	-0.597327	-0.232797	0.306687	-0.609841	0.0530116	-0.100798	-0.212894	0.0514681	0.437991	0.112956	-0.0403034
KLF17P1	-0.083159	-0.186579	-0.615573	0.100442	0.0516635	-0.615573	-0.615573	-0.189602	-0.615573	0.0864637	0.316948	0.135544	-0.0964131	-0.598705	-0.615573	0.0913329	-0.597558	-0.597994	-0.597948	-0.615573
AL133304.3	-0.158664	-0.773689	-0.782467	-0.107781	-0.250537	-0.378459	-0.0707334	-0.43201	-0.467074	0.207344	-0.0517086	0.0237439	0.220888	-0.763616	0.0120655	-0.412477	-0.782467	-0.782467	-0.25087	0.0370209
AL160314.2	-0.308237	-0.544887	-0.856708	-0.183282	-0.537276	-0.288956	-0.856708	-0.363464	-0.14736	-0.261516	-0.0696217	0.127937	0.113579	0.0933863	0.311442	0.117186	0.302617	-0.142598	-0.0138646	0.165675
LINC02207	-0.774327	-0.0106295	-0.569898	-0.274679	-0.0205769	-0.435579	-0.33275	-0.672289	0.0294537	-0.695861	-0.724712	0.0459467	-0.0263268	0.468857	-0.812169	-0.489867	-0.319036	-0.484638	-0.0866336	-0.242136
SPECC1L-ADORA2A	-0.549698	0.0706405	0.193971	0.043672	0.310594	0.037179	0.371907	0.0917143	-0.549698	-0.0975114	-0.549698	0.529124	-0.549698	0.0690827	0.443734	-0.104549	-0.108085	0.328933	0.280348	0.183937
BLZF2P	-0.0975924	0.147739	-0.59719	-0.59719	0.0738479	-0.0321634	-0.588265	-0.59719	-0.59719	-0.59719	0.00907536	0.104581	0.245902	0.136591	-0.59719	0.0636135	-0.580854	-0.58125	-0.0498033	-0.58145
AL391152.1	-0.0727915	-0.630094	-0.630094	-0.282491	-0.267087	-0.149432	-0.226425	0.315929	-0.621913	-0.630094	0.0732206	-0.0489588	-0.630094	-0.610565	-0.0940405	-0.19968	-0.609278	0.515882	-0.630094	-0.215771
AL583810.1	0.138207	0.25894	-0.203311	-0.358664	-0.708062	-0.718029	-0.169853	-0.708263	-0.718029	-0.203085	-0.718029	-0.234422	-0.419244	-0.172915	-0.718029	-0.0637192	0.0776111	0.00423915	-0.275196	0.271624
AC022826.2	-0.593612	-0.213746	-0.593612	-0.378132	-0.207268	-0.593612	-0.593612	-0.593612	-0.593612	-0.593612	0.138198	0.165188	-0.593612	0.304217	-0.050456	0.209563	0.0560197	0.0823709	0.128612	-0.0531571
LINC02301	0.22017	0.0789205	-0.705589	-0.247898	0.213976	-0.0462452	-0.376089	0.102477	-0.705589	0.431162	-0.705589	-0.250411	-0.184608	-0.124968	-0.438085	-0.394127	-0.49548	-0.705589	-0.491818	-0.34173
RNASE4	-0.270658	-0.161469	-0.00321915	-0.522161	-0.00219903	0.0181498	0.02452	-0.31596	0.140049	0.177201	-0.843221	0.0919023	-0.573328	-0.911233	-0.597808	-0.608573	-0.47622	-0.658939	-0.175685	0.0123408
LINC02289	-0.432037	-0.542258	0.315765	-0.0533887	-0.268601	0.0733412	0.400946	-0.61497	-0.0369913	-0.241386	-0.708201	0.303889	-0.152873	0.035934	-0.41971	-0.519687	-0.0849744	-0.32993	0.139105	-0.708201
AC007040.2	-0.347438	-0.382626	-0.74536	0.00283634	-0.74536	-0.237166	-0.731523	-0.457171	-0.244396	0.191001	-0.74536	-0.74536	-0.0492099	-0.74536	-0.0325688	-0.279956	-0.74536	0.0836634	-0.292507	0.195728
AC091078.2	0.190884	-0.0761759	-0.610876	0.171077	0.205763	0.0522792	-0.0174386	-0.248454	-0.118588	-0.176699	-0.00885201	-0.610876	-0.610876	-0.59416	0.287435	-0.610876	0.0504	-0.593455	-0.610876	-0.610876
AL355916.2	-0.0503454	-0.419137	-0.451625	0.0459732	-0.738301	-0.709731	-0.532089	-0.404782	-0.389231	-0.699138	-0.619897	-0.416212	-0.654779	0.292925	-0.488201	-0.0945963	-0.0596039	0.161542	0.219725	-0.779675
TVP23C-CDRT4	-0.0068834	-0.212641	-0.423806	0.332722	-0.666725	-0.208348	-0.254043	-0.413264	0.0972935	-0.0260979	-0.577262	0.158172	-0.447548	-0.146003	-0.494711	0.276288	-0.729696	-0.729696	-0.680188	0.0871416
AL392023.2	-0.479023	-0.548771	-0.855999	-0.805562	-0.711518	-0.526386	-0.532699	-1.06173	-0.547241	-0.847011	-0.0153908	-0.137709	-0.278961	-0.149398	-0.385121	0.0894461	-0.026075	-0.341015	-0.516779	0.193482
POC1B-GALNT4	0.190511	-0.0940348	-0.762793	-0.716123	-0.200391	-0.402036	-0.611833	-0.584647	0.321245	-0.657323	-0.00487142	0.0503053	-0.762793	-0.636544	0.016717	-0.351412	-0.441283	-0.762793	-0.353787	-0.508085
AC108451.1	-0.124349	-0.441116	-1.05681	-0.663924	-0.574108	-0.343883	-0.150402	0.173977	-0.212473	0.23884	0.115715	-0.0559922	0.0741032	-0.238357	0.176509	0.12334	0.229131	-0.116258	-0.162389	0.182506
ITGB3	-0.28018	-0.0706287	-0.0873156	-0.794396	-0.151451	-0.231119	0.329767	-0.40484	-0.866551	-0.0735583	-0.147176	0.0416039	0.320675	0.213623	0.116258	-0.161243	-0.278126	0.286697	0.282823	-0.493587
AC084855.2	0.36893	-0.21161	-0.830544	-0.154407	-0.830544	-0.431651	-0.280342	-0.00960486	-0.187897	0.0444478	-0.830544	-0.478766	-0.242992	-0.518062	-0.253463	0.167529	0.0160305	0.0676196	-0.365318	0.141494
AC087632.1	-0.14068	-0.358892	0.2542	-0.447205	-0.943961	-0.670872	-0.93303	-0.641294	0.0250453	-0.204238	-0.170051	-0.427166	0.158029	-0.195024	-0.673234	-0.402698	-0.535182	-0.622229	-0.252655	0.114791
AC116158.1	-0.445873	-0.103332	0.0390073	-0.404904	-0.701703	-0.693765	0.0860393	0.380897	0.106243	-0.192198	-0.676102	-0.67809	-0.0869297	-0.217575	-0.2099	0.0441764	-0.701703	-0.308724	-0.701703	-0.681744
ST20-MTHFS	-0.881752	-0.411701	-0.693789	-0.628657	-0.451774	-0.753006	-0.76764	-0.843571	-0.706669	-0.708499	-0.296729	-0.033331	-0.0542823	0.162574	-0.383919	-0.0139015	0.0155212	-0.00940271	-0.0463145	-0.240633
AC025580.2	-0.682014	-0.447994	-1.00537	-0.435403	-0.335371	-0.681257	-0.731452	-0.395412	-0.647541	-0.536205	-0.153662	0.000768458	-0.151008	0.140859	0.0390619	-0.0789348	0.0136615	0.193242	-0.00686863	0.0176185
MTND5P32	0.0218937	0.0975965	-0.660832	-0.113444	0.465862	-0.386034	0.265849	0.153432	-0.389092	0.363119	-0.0941431	0.378449	-0.0694166	0.546289	-0.646332	0.32784	0.138373	0.1609	0.13878	0.0370198
AC087286.4	0.0344937	-0.529564	-0.535176	0.00115864	-0.535176	-0.535176	0.0538864	-0.535176	0.131828	-0.527732	-0.535176	0.212068	-0.535176	0.162556	-0.535176	0.000560334	-0.00349447	0.174507	0.371842	-0.522773
AC066616.2	-0.167658	-0.0104583	0.0049211	-0.353359	0.369269	-0.381043	-0.304438	-0.227362	-0.447837	0.0565524	-1.18101	0.0242328	-0.443913	0.313481	-0.464093	-0.303736	-0.0551771	-0.125778	6.80742e-05	-0.580832
AC125257.1	0.238959	-0.147813	-0.0915916	-0.0492173	-0.143173	0.198188	-0.0117317	0.158606	0.359074	-0.0515188	-0.27901	-0.849688	-0.337692	-0.849688	-0.542638	-0.503589	-0.311549	-0.483418	-0.5954	-0.0937267
MTND3P12	-0.48692	-0.482554	-0.48692	-0.11326	0.240939	0.0822547	0.157571	0.430626	-0.48692	0.139705	-0.48692	0.217814	0.1968	0.105716	-0.473209	-0.476773	0.116154	-0.477149	-0.48692	-0.48692
AC021351.1	-0.410467	-0.704372	-0.0555635	-0.256429	-0.71294	-0.705409	-0.133997	-0.360136	-0.705232	-0.373922	-0.71294	0.0327696	0.062668	-0.71294	0.0376201	-0.172532	0.479897	0.0411454	-0.277236	-0.190996
MTCYBP23	-0.0862419	0.207041	-0.640978	-0.0776892	0.543055	-0.0572943	0.0345342	0.120232	-0.404035	0.214933	-0.640978	0.378406	0.01895	0.425357	-0.624397	-0.0392632	0.0805306	0.191542	-0.161075	-0.256585
LINC00677	-0.83376	-0.542059	0.0256194	0.0414686	0.0111938	-0.494595	-0.240429	-0.116069	-0.498219	-0.388437	-0.808083	-0.83376	-0.182882	-0.0254553	-0.157595	-0.393737	0.282314	-0.286151	0.0913926	-0.83376
CRTC3-AS1	-0.799714	-0.787041	-0.799714	-0.0122886	-0.785878	-0.799714	-0.310591	-0.368602	0.0066867	-0.782905	-0.799714	-0.799714	-0.222034	0.00539615	-0.0902776	0.0249334	-0.237858	-0.771351	-0.231255	-0.25368
AC009269.4	-0.101869	-0.039156	-0.664676	-0.655989	0.300416	-0.236942	-0.664676	-0.272989	-0.0476792	-0.290193	-0.664676	-0.64087	-0.0537756	0.159716	0.168166	-0.643513	0.23837	-0.192125	-0.180963	0.21961
AC018868.2	0.189291	-0.794414	-0.794414	-0.794414	-0.365441	-0.794414	-0.478707	-0.224015	-0.362678	0.179821	-0.759252	-0.315611	-0.794414	-0.0907964	-0.241819	-0.794414	-0.153385	-0.794414	-0.794414	-0.275674
AC012100.2	-0.780026	-0.326082	-0.780026	-0.336635	-0.413414	-0.455126	-0.780026	-0.425985	-0.292166	-0.780026	-0.780026	-0.19916	-0.756875	0.228877	0.0454279	0.00642541	-0.75716	-0.238258	-0.424097	0.227744
AC105411.1	-0.652826	0.00163339	-0.652826	-0.113796	-0.14767	-0.645252	-0.276321	-0.159086	-0.00321873	-0.155974	-0.6284	0.202321	0.304604	-0.652826	-0.625896	0.0721208	0.0662904	-0.0276468	0.222233	-0.633951
AC009754.1	0.131106	-0.161387	-0.608801	-0.298206	-0.285316	0.305019	-0.113066	-0.608801	0.134791	-0.231175	-0.608801	-0.590687	-0.137195	-0.593922	-0.608801	-0.0531004	-0.608801	-0.608801	-0.608801	0.406739
AC092620.2	-0.802833	-0.802833	0.243154	-0.0308001	-0.0886783	-0.240847	-0.0733323	-0.79419	-0.503573	-0.792117	0.137091	-0.343914	-0.152063	0.131054	-0.0414884	-0.0108047	-0.53404	0.0395133	-0.382748	-0.396592
NSFP1	-0.197646	0.418937	-0.495341	-0.0976499	0.250178	-0.495341	0.417276	0.239609	-0.0805563	0.343611	-0.495341	-0.495341	0.0340157	0.0920924	0.134093	0.249721	-0.495341	0.0751755	-0.495341	-0.337621
AC012508.1	-0.254564	-0.489915	0.290148	-0.166704	-0.179789	-0.644158	-0.711624	-0.231333	-0.406869	-0.232272	-0.664005	-0.523988	-0.549463	0.290628	-0.202709	-0.129012	-0.0251727	0.0217103	-1.0826	-0.587281
AC010889.1	-0.578648	0.174954	-0.187078	-0.578648	0.0111639	0.448461	-0.578648	-0.578648	-0.578648	-0.578648	0.239807	0.0106472	-0.384277	-0.27968	0.145488	0.0888901	0.0102749	0.0938345	-0.147092	-0.578648
AL132996.1	0.0538918	-0.369558	-0.493097	-0.290228	-0.384201	0.0188909	-0.325599	0.340865	-0.00264082	-0.285266	-0.664795	-0.688589	-0.249156	-0.833554	-0.0167825	-0.720912	-0.358003	-0.509844	-1.00524	0.0189685
AC019294.2	-0.520534	-0.645898	-0.510898	-0.660824	-0.594447	-0.537835	-0.545868	-0.499774	-0.669334	-0.690033	-0.127281	0.117177	0.0523447	0.347102	-0.132812	0.117201	0.050982	0.0626438	0.077634	-0.182016
AC093515.1	-0.24968	-0.707873	-0.694796	-0.177116	-0.0570231	-0.707873	-0.227965	-0.707873	0.136133	-0.707873	-0.707873	-0.680864	-0.6833	-0.298507	0.0632412	-0.0775144	-0.0832844	-0.083367	0.304109	-0.0993024
AP002761.4	0.483023	-0.00971663	0.10298	-0.0864405	0.265876	0.0744105	0.272928	0.0860968	0.112754	0.403623	-0.509526	-0.509526	-0.509526	-0.509526	-0.164079	-0.120462	-0.509526	-0.509526	-0.260004	-0.509526
AC092127.1	-0.152789	-0.641131	0.174376	-0.288967	-0.631073	-0.311159	-0.641131	0.271513	-0.641131	-0.20765	-0.641131	-0.617046	0.38244	-0.641131	-0.641131	-0.641131	-0.103499	-0.103093	-0.0925841	-0.117453
AC068987.3	-0.773718	-0.773718	-0.773718	-0.479399	-0.773718	-0.773718	-0.267854	0.124031	-0.00113745	0.253476	-0.773718	-0.510376	-0.390085	-0.117111	-0.189626	-0.304733	0.05312	-0.773718	-0.30493	-0.411953
FAM157C	-0.867843	-0.359594	-0.474228	-0.349048	-0.37976	-0.962916	-0.39868	-0.362311	-0.907296	-0.127594	-0.12585	0.144771	0.0174243	0.0757262	-0.0515823	0.0998556	0.117401	-0.149152	0.0705363	-0.182749
AC090398.1	0.198886	-0.67997	-0.67997	0.0508227	-0.253047	0.0168749	-0.67997	0.150418	-0.302081	-0.0281269	-0.67997	-0.655113	-0.67997	-0.0759317	-0.67997	-0.67997	-0.0575387	0.0417518	-0.0576379	-0.0730552
AC130456.3	-0.378635	-0.198907	0.00273729	-0.0293759	-0.397849	-0.515061	-0.201716	-0.456582	-0.944318	0.30011	0.442815	-0.502491	-0.181593	-0.525052	0.11148	-0.616717	0.203702	-0.076533	-0.299046	0.0131712
AL121839.2	0.370341	-0.370045	0.025704	-0.219218	-0.511783	0.0829715	-0.101852	-0.147367	0.236752	-0.0594796	-0.444624	-0.436261	0.0205326	-1.05127	-0.0197756	-0.35855	-0.491922	-0.250968	-0.757798	0.0812937
LINC02280	-0.113776	-0.128369	0.0690128	-0.252043	-0.148797	-0.103154	0.449643	-0.0973135	-0.533274	0.256507	-0.606385	-0.0358867	0.236616	-0.536973	-0.555753	-0.612816	-0.567007	-0.0454261	-0.838292	-0.0805877
AC009041.2	0.212111	-0.61605	0.29418	-0.740559	-0.653635	-0.0969131	-0.0995924	-0.227356	0.0313277	-0.171451	-0.212851	-0.408214	0.154189	-0.665813	0.204452	-0.0717338	-0.273604	-0.152456	-0.807464	0.146172
AC073657.1	-0.29404	-0.843655	-0.843655	-0.148504	-0.408303	-0.843655	-0.843655	0.0792976	-0.140991	-0.825874	-0.461977	-0.284597	0.0687863	-0.843655	-0.843655	-0.315254	-0.52543	-0.0607613	-0.813574	-0.200741
AC099506.1	-0.330373	-0.710272	-0.710272	-0.362985	-0.192255	-0.710272	-0.70119	0.0259555	-0.710272	-0.059595	-0.710272	0.418074	0.211678	-0.361745	0.13102	-0.349407	-0.195296	-0.350863	-0.0816824	-0.207738
LINC02555	-0.393517	-0.42399	-0.397694	0.427317	-0.487365	-0.481576	-0.370957	-0.0581011	-0.378677	-0.622189	-0.0558072	-0.132487	-0.633429	-0.161336	0.346109	-0.215376	0.20999	0.0631184	0.0342825	-0.90385
AC019294.3	-0.708647	-0.310712	-0.819089	-0.427497	-0.682703	-0.933233	-0.267022	-0.507297	-0.692014	-0.00593361	-0.22642	-0.133626	0.223186	0.0128113	-0.194298	0.0746774	0.0256169	-0.0990848	-0.447147	-0.806187
SULT1A3	-0.400437	-0.651908	-0.542639	-0.543279	-0.590371	-0.606287	-0.587664	-0.680163	-0.541381	-0.64878	-0.144737	0.175127	0.0325674	0.09897	-0.57476	0.1425	0.0994824	0.165031	0.158028	-0.20201
AC079416.1	-0.0111961	-0.264242	-0.605272	-0.145302	0.131576	-0.0103735	0.121164	0.167136	0.310697	0.0813409	-0.605272	-0.588012	-0.589569	-0.591094	-0.584539	-0.605272	0.161754	0.0484837	-0.114275	-0.605272
AC234775.3	0.180348	-0.531806	-0.877226	-0.224468	-0.099422	-0.116537	-0.877226	-0.461455	-0.561818	-0.370956	-0.877226	-0.0702034	-0.877226	-0.337469	-0.834448	-0.439809	-0.845983	-0.0538035	-0.432115	-0.877226
AL365475.1	0.114426	-0.0478268	-0.623791	-0.615598	-0.623791	-0.133564	-0.143023	-0.0862316	-0.301011	0.277783	-0.623791	-0.14679	-0.0476951	-0.191476	-0.596823	-0.623791	-0.623791	-0.0709045	-0.604522	0.493402
AC064805.1	-0.140599	-0.125246	0.294529	-0.739088	-0.544475	-0.224319	0.283111	-0.0494724	-0.328593	0.0555801	0.110519	-0.201029	-0.165354	-0.838041	-0.438374	0.451891	-0.499898	0.0279528	-0.475056	-0.0411784
AC009120.4	-0.840574	-0.279481	-0.855734	-0.533566	-0.0763197	-0.153738	0.0456368	-0.213324	-0.855734	-0.0232524	-0.26444	-0.822108	-0.496854	-0.362694	-0.855734	-0.855734	-0.855734	-0.202949	-0.855734	-0.855734
ULK4P1	-0.644451	-0.563877	-0.959877	-0.215505	-0.480365	-0.556066	-0.959877	-0.697391	-0.959877	-0.118381	-0.513782	-0.152502	-0.959877	-0.538066	-0.959877	-0.134119	-0.831943	-0.959877	-0.00453247	-0.129696
AC087190.2	-0.251962	-0.634657	-0.643227	-0.643227	-0.63387	0.149144	-0.632487	0.16017	-0.643227	-0.0200435	-0.618934	0.0661777	0.032892	-0.624822	0.258232	-0.259377	0.0175605	-0.0996625	-0.623995	-0.121126
AC009163.3	0.214905	-0.660946	-0.660946	-0.262956	-0.650895	0.251031	-0.202768	0.105143	-0.0140316	-0.268286	-0.660946	-0.660946	-0.150896	-0.0760769	-0.660946	-0.63955	-0.0672416	-0.660946	0.0314323	0.0830009
AC233699.1	-0.0711619	-0.376452	-0.41943	-0.235512	0.260229	-0.0307009	0.063001	-0.0758564	-0.629005	0.0846293	-0.729417	-0.31121	-0.816551	-0.595702	-0.816551	-0.700104	-0.701551	-0.816551	-0.217195	-0.20145
AL031714.1	0.24868	-0.000667528	-0.705738	-0.412964	-0.304388	-0.431292	-0.705738	0.117351	-0.175328	-0.695874	0.21117	-0.705738	-0.705738	-0.247269	0.00177717	-0.0157673	0.0586421	0.0569619	-0.0198446	0.108275
AL137782.1	-0.134292	-0.520654	-0.540479	-0.305726	-0.42322	0.0369149	-1.23523	-0.604174	-0.062139	-0.539155	-0.0540537	0.0152105	-0.398211	-0.126224	-0.170138	-0.185219	-0.53095	0.0314464	-0.52745	0.358988
AC005632.2	-0.720447	0.0294332	-0.626145	-0.236296	0.455534	-0.468004	-0.589936	-0.206073	-0.618284	-0.511767	-0.102415	-0.256017	-0.632891	0.472102	-0.562869	-0.0409222	-0.0397504	-0.0915041	-0.141361	-0.309695
GAN	-0.3891	-0.653183	-0.832325	-0.557528	-0.718779	-0.483044	-0.551901	-0.452303	-0.520242	-0.372361	0.0316784	0.194606	0.038916	0.06301	0.0202851	0.0374032	0.0173738	0.0333536	-0.0366341	0.300013
AP000265.1	-0.455619	-0.766873	-0.415337	-0.776148	-0.161792	-0.367188	-0.776148	-0.479894	-0.776148	-0.247134	-0.255232	0.0899833	-0.754086	-0.75623	0.114495	0.0386888	-0.205855	-0.0350262	-0.205125	0.271838
AC010547.4	0.0367995	-0.449476	-0.665626	-0.337021	-0.578006	-0.314513	-0.0588698	0.0906417	0.0133201	-0.193718	-0.618259	0.0916523	-0.895996	-0.895996	-0.21873	-0.324348	-0.261713	-0.134873	-0.687434	0.334644
AC036108.3	0.0805491	-0.788644	-0.79952	-0.455706	-0.260406	-0.273443	-0.484568	-0.226877	-0.427215	-0.785095	-0.078219	-0.79952	-0.773651	-0.79952	-0.79952	-0.0811795	-0.79952	-0.79952	-0.163206	0.187376
AC092337.1	-0.785228	-0.858606	-0.476674	-0.744173	-0.516027	-0.713594	-0.336538	-0.665252	-1.02498	-0.299382	0.0564699	-0.0215614	-0.313238	0.212642	-0.0381577	-0.147774	-0.080329	-0.0450103	-0.420463	-0.429367
ISY1-RAB43	0.0913163	0.0136372	-0.142637	0.246217	0.13952	0.020249	-0.293267	-0.577673	0.137889	-0.570741	0.343049	-0.0488586	-0.0958267	0.351255	-0.663922	0.26388	0.254626	0.473377	0.300302	0.482152
LINC02141	-0.670031	-0.234004	-0.670031	-0.13759	-0.659659	-0.210502	-0.670031	0.140329	-0.661485	-0.309276	-0.670031	0.400706	0.003699	-0.224118	-0.11003	-0.015335	-0.105608	0.0588236	-0.648714	0.166314
AC121333.1	-0.558834	0.274908	-0.566174	-0.0351551	-0.559375	-0.560701	0.131436	0.188196	-0.199694	0.0559527	-0.548523	-0.549894	0.242121	-0.552801	-0.566174	0.0857931	0.0810914	0.160188	-0.0086604	0.143504
AC007336.1	-0.523397	-0.401161	-0.911232	0.164312	-0.165183	-0.632182	-0.735973	0.193934	-0.920422	-0.164719	0.000686819	-0.553014	-0.50931	-0.486803	-0.199704	-0.89372	-0.179871	-0.632697	-0.801755	-0.510316
AC002558.3	0.335835	-0.0674804	-0.561461	-0.55548	-0.561461	-0.561461	0.106052	0.176178	0.162265	0.00887361	-0.561461	-0.545073	0.019318	-0.0104439	-0.541775	-0.561461	0.00273695	-0.561461	0.00832265	0.239131
AC020978.6	-0.235186	-0.580667	0.453358	-0.580667	-0.573034	-0.159066	-0.571906	0.336941	-0.114699	0.173513	-0.047192	-0.0742768	0.207336	0.116041	0.258502	-0.105474	-0.109654	-0.565021	-0.580667	0.0537133
LRRC37A17P	0.506445	-0.554377	-0.657008	-0.0204961	-0.115165	0.00128938	-0.657008	0.0785819	0.145489	0.120897	0.0247502	-0.560646	-0.0685924	-0.657008	0.171647	-0.112152	-0.0812721	0.209628	-0.383814	-0.472033
MYZAP	0.0244564	-0.545889	0.239353	-0.732242	0.164193	-0.429126	0.29616	-0.521348	-0.544536	0.0404937	-0.255728	-0.160138	-0.461863	-0.086767	0.237159	-0.690555	-0.517073	0.281711	-0.0935335	-0.140322
AF001548.2	-0.188951	-0.101201	0.407298	-0.448734	-0.427387	-0.41229	0.0671855	-0.18968	-0.361478	-0.141624	-1.0928	-0.64311	-0.582625	-0.726776	-0.0883565	-0.46306	-0.604641	-0.422231	-0.480053	-0.9245
AP000919.1	-0.561931	-0.563005	-0.569015	-0.569015	-0.0605562	0.107319	0.140075	-0.569015	0.186403	0.0997501	0.158488	-0.0312315	0.218739	0.331635	0.206865	0.348515	0.0924091	-0.569015	-0.0607308	-0.0787896
BPTFP1	-0.51818	-0.228232	-0.934845	-0.0271809	0.0276289	-0.463239	-0.329464	-0.156402	-0.711106	-0.460129	-0.705438	-0.0364289	-0.704671	0.313302	-0.798374	-0.0761618	-0.0573218	-0.0102221	-0.700551	-0.430974
AC079062.1	-0.797709	-0.797709	-0.797709	-0.797709	-0.797709	-0.489658	-0.343588	-0.784326	-0.797709	0.173005	-0.797709	-0.0416292	-0.368955	-0.11398	-0.758423	-0.376986	-0.108529	-0.269415	-0.388926	0.123557
DLGAP1-AS4	-0.357748	0.02076	-0.707734	-0.699723	0.0400803	-0.700354	-0.171155	0.223604	0.0724539	0.0885216	-0.707734	-0.707734	-0.205059	-0.385867	-0.101129	-0.707734	-0.688476	-0.707734	-0.707734	-0.389728
SNORD3A	0.63708	0.178588	0.546867	0.456794	0.679994	0.799404	0.486524	0.257382	0.784747	0.47919	0.361408	0.65604	0.402144	0.434786	-0.736803	0.447879	0.518974	0.62725	0.392139	0.983588
AGAP7P	-0.0108391	-0.522678	-0.00496993	-0.657758	-0.617646	0.123905	0.346501	-0.593625	-0.115228	0.156635	-0.626209	-0.20679	0.0319422	-0.668476	-0.138563	-0.646628	-0.412057	-0.593081	-0.730291	-0.5558
AC008026.3	-0.451409	-0.175398	-0.321117	0.116357	0.135196	-0.43169	-0.341822	0.406307	-0.835965	0.115927	-0.842391	0.0857359	-0.825401	-0.118397	-0.0638652	-0.293052	-0.104073	0.0300866	-0.188379	-0.119081
AC064805.2	-0.772876	-0.242596	-0.870148	0.0658964	-0.189922	-0.676044	-0.368682	-0.489822	-0.793717	-0.488035	0.120734	-0.860867	-0.507799	0.195274	-0.835709	0.0651972	-0.328898	-0.174795	-0.423326	-0.528901
MIR4441	-0.277612	-0.167779	-0.81442	-0.277896	0.0637539	-0.490202	-0.322734	0.0481036	-0.490897	-0.220998	-0.81442	-0.784515	-0.787211	0.0762581	-0.81442	-0.24483	0.028709	-0.0562768	-0.788752	-0.789142
AC011933.2	0.0161283	0.392266	-0.0278975	-0.614503	0.236057	0.0673461	0.435251	0.379756	0.107063	0.268913	-0.614503	0.340598	0.316657	0.33626	0.347464	0.353668	0.240652	-0.614503	0.302293	0.060685
RN7SL690P	-0.630331	-0.0560282	-0.630331	-0.630331	-0.0425035	0.118905	-0.076049	0.324232	0.0678542	0.040989	-0.607873	-0.630331	-0.611107	-0.0595954	-0.60495	-0.611548	-0.222191	0.0752819	-0.630331	-0.612471
LINC01476	-0.570275	-0.760802	-0.840037	-0.720985	-0.509952	-0.544705	-0.534142	-0.943872	-0.908956	-0.768652	-0.226521	-0.177345	-0.053594	0.0250214	-0.411909	0.0399728	-0.152161	-0.0717787	-0.138252	0.063722
RN7SL847P	0.350858	-0.00754712	-0.67029	-0.67029	-0.0649623	-0.195848	-0.214446	-0.265854	-0.301449	-0.67029	-0.643258	0.110682	-0.67029	-0.649809	-0.64034	-0.0785048	0.16783	-0.67029	-0.0736839	-0.649215
AC093484.3	0.108742	-0.374406	0.229851	-0.552825	-0.504843	0.314912	-0.0628651	-0.00852312	-0.220704	0.454977	-0.556289	-0.239942	-0.582587	-0.584534	0.0298893	-0.592826	-0.427702	-0.574608	-0.583721	-0.394791
FCGR1CP	-0.595571	-0.332706	-0.586777	0.091201	0.0775901	-0.557267	-0.708014	-0.291054	-0.60971	-0.704433	0.255965	-0.11974	-0.454516	0.222437	0.0841583	0.031653	-0.092681	0.228708	-0.411004	-0.579166
C21orf59-TCP10L	0.319188	-0.137887	-0.0229522	-0.391431	-0.0928007	-0.0597362	0.0633568	0.0212858	0.225263	-0.885794	0.382803	0.0873671	0.517256	0.131606	0.650874	0.137198	0.404254	0.0696069	0.268796	0.449482
AC104564.5	-0.604396	-0.357652	-0.793295	-0.203276	-0.0384737	-0.520683	-0.296991	-0.015475	-1.07932	-0.0329666	-0.656369	0.109531	-0.126498	0.0294696	-0.804864	-0.537466	-0.447656	-0.768419	-0.343781	-0.826292
RPL17	-0.212866	-0.438278	-0.647063	-0.123711	-0.139296	0.0632154	-0.933189	-0.718926	0.408653	-0.319766	0.153568	-0.295002	-0.549487	-0.504718	-0.655033	-0.362774	-0.393468	-0.264081	-0.661407	0.184813
AC090844.3	-0.428153	-0.268532	-0.846463	-0.832764	-0.34004	-0.846463	-0.406297	-0.121403	-0.126502	-0.846463	-0.846463	-0.412627	-0.846463	-0.25926	-0.846463	-0.846463	0.134449	-0.258773	-0.846463	-0.000627115
ESRG	-0.671464	-0.0340218	-0.833278	-0.4492	0.0382029	-0.417836	0.0620309	-0.000586885	-0.760594	-0.275472	-0.198491	0.0851593	-0.174693	-0.0422327	-0.157689	-0.499723	0.135842	0.436896	-0.311164	0.300103
AP001011.1	0.163136	-0.378112	-0.714644	-0.0625692	-0.704077	-0.706137	-0.714644	0.21596	-0.714644	-0.110297	-0.714644	-0.141229	-0.691622	0.0239673	-0.684249	-0.187282	-0.0268873	0.0434887	-0.292688	-0.2062
AC015813.2	-0.545266	-0.966242	-0.131276	-0.720189	-1.00244	-0.617025	-0.587056	-0.576402	-0.531662	-0.844426	-0.725541	-0.391857	-0.155705	-0.0692488	-0.120894	-0.409752	-0.0518669	-0.124463	-0.85457	0.179306
AP001020.3	0.189534	-0.773094	-0.106595	-0.763372	-0.250866	-0.11565	0.188047	-0.773094	-0.773094	-0.102204	-0.243588	-0.42989	-0.455624	-0.205576	-0.741094	0.0841195	-0.308343	-0.773094	-0.773094	-0.474542
RN7SL371P	-0.668908	-0.26555	-0.659119	-0.66153	-0.317027	-0.662111	-0.158348	-0.210565	-0.422137	-0.668908	0.0815017	0.114599	-0.668908	-0.163406	-0.0311368	0.0692364	0.210281	0.206835	0.168167	0.148849
LINC00683	-0.538575	-0.673168	-0.24978	-0.513553	-0.911946	-0.357419	-0.168002	-0.653639	-0.243167	-0.194539	0.288667	0.139963	0.112744	0.0487063	0.184506	0.137365	-0.132894	0.237204	0.0341333	-0.0271307
AC098850.3	0.139478	-0.206877	-0.718171	-0.229389	-0.215191	0.319332	-0.708313	-0.0891129	0.277122	0.0813978	0.247325	-0.164412	-0.264522	-0.448214	-0.718171	-0.571105	-0.0101754	-0.52243	-0.438434	0.14691
[truncated: 372 more rows]
